# Supplementary material for: Comprehensive assessment of alternative splicing analysis methods for single-cell RNA-seq
Source: iScience. 2026 May 22;29(6):116090. doi: 10.1016/j.isci.2026.116090 (PMC13217931; doi:10.1016/j.isci.2026.116090)
Supplement: Table S1. Detailed information on scRNA-seq datasets used in this study — This document contains eight sheets, each corresponding to one scRNA-seq study, listing the sample IDs together with the associated cell IDs and cell type annotations used in this study. [file mmc2.xlsx]

## Sheet: Intro.
Supplementary Table 1. Detailed information on scRNA-seq datasets for analysis
This document contains eight sheets, each corresponding to one scRNA-seq study, listing the sample IDs together with the associated cell IDs and cell type annotations used in this study.

## Sheet: Camp et al., 2017
file_id	cell_id	cell_type
SRR3555250	DE_A10	DE
SRR3555251	DE_A11	DE
SRR3555252	DE_A2	DE
SRR3555253	DE_A3	DE
SRR3555254	DE_A5	DE
SRR3555255	DE_A7	DE
SRR3555256	DE_A8	DE
SRR3555257	DE_B11	DE
SRR3555258	DE_B1	DE
SRR3555259	DE_B2	DE
SRR3555260	DE_B3	DE
SRR3555261	DE_B4	DE
SRR3555262	DE_B7	DE
SRR3555263	DE_B8	DE
SRR3555264	DE_B9	DE
SRR3555265	DE_C10	DE
SRR3555266	DE_C12	DE
SRR3555267	DE_C1	DE
SRR3555268	DE_C4	DE
SRR3555269	DE_C5	DE
SRR3555270	DE_C6	DE
SRR3555271	DE_C7	DE
SRR3555272	DE_C9	DE
SRR3555273	DE_D11	DE
SRR3555274	DE_D12	DE
SRR3555275	DE_D2	DE
SRR3555276	DE_D3	DE
SRR3555277	DE_D4	DE
SRR3555278	DE_D5	DE
SRR3555279	DE_D6	DE
SRR3555280	DE_D7	DE
SRR3555281	DE_D8	DE
SRR3555282	DE_E10	DE
SRR3555283	DE_E11	DE
SRR3555284	DE_E12	DE
SRR3555285	DE_E1	DE
SRR3555286	DE_E2	DE
SRR3555287	DE_E3	DE
SRR3555288	DE_E4	DE
SRR3555289	DE_E5	DE
SRR3555290	DE_E6	DE
SRR3555291	DE_E8	DE
SRR3555292	DE_F10	DE
SRR3555293	DE_F11	DE
SRR3555294	DE_F12	DE
SRR3555295	DE_F1	DE
SRR3555296	DE_F2	DE
SRR3555297	DE_F3	DE
SRR3555298	DE_F4	DE
SRR3555299	DE_F7	DE
SRR3555300	DE_F8	DE
SRR3555301	DE_F9	DE
SRR3555302	DE_G10	DE
SRR3555303	DE_G11	DE
SRR3555304	DE_G12	DE
SRR3555305	DE_G1	DE
SRR3555306	DE_G4	DE
SRR3555307	DE_G6	DE
SRR3555308	DE_G7	DE
SRR3555309	DE_G9	DE
SRR3555310	DE_H10	DE
SRR3555311	DE_H12	DE
SRR3555312	DE_H4	DE
SRR3555313	DE_H5	DE
SRR3555314	DE_H6	DE
SRR3555315	DE_H7	DE
SRR3555316	DE_H9	DE
SRR3555317	EC_A10	EC
SRR3555318	EC_A11	EC
SRR3555319	EC_A12	EC
SRR3555320	EC_A1	EC
SRR3555321	EC_A2	EC
SRR3555322	EC_A3	EC
SRR3555323	EC_A4	EC
SRR3555324	EC_A5	EC
SRR3555325	EC_A6	EC
SRR3555326	EC_A7	EC
SRR3555327	EC_A8	EC
SRR3555328	EC_B10	EC
SRR3555329	EC_B11	EC
SRR3555330	EC_B12	EC
SRR3555331	EC_B1	EC
SRR3555332	EC_B2	EC
SRR3555333	EC_B3	EC
SRR3555334	EC_B5	EC
SRR3555335	EC_B6	EC
SRR3555336	EC_B9	EC
SRR3555337	EC_C10	EC
SRR3555338	EC_C11	EC
SRR3555339	EC_C12	EC
SRR3555340	EC_C1	EC
SRR3555341	EC_C4	EC
SRR3555342	EC_C5	EC
SRR3555343	EC_C6	EC
SRR3555344	EC_C7	EC
SRR3555345	EC_C8	EC
SRR3555346	EC_C9	EC
SRR3555347	EC_D10	EC
SRR3555348	EC_D12	EC
SRR3555349	EC_D1	EC
SRR3555350	EC_D2	EC
SRR3555351	EC_D4	EC
SRR3555352	EC_D6	EC
SRR3555353	EC_D7	EC
SRR3555354	EC_D8	EC
SRR3555355	EC_D9	EC
SRR3555356	EC_E10	EC
SRR3555357	EC_E11	EC
SRR3555358	EC_E1	EC
SRR3555359	EC_E2	EC
SRR3555360	EC_E3	EC
SRR3555361	EC_E4	EC
SRR3555362	EC_E6	EC
SRR3555363	EC_E7	EC
SRR3555364	EC_E8	EC
SRR3555365	EC_E9	EC
SRR3555366	EC_F11	EC
SRR3555367	EC_F12	EC
SRR3555368	EC_F3	EC
SRR3555369	EC_F4	EC
SRR3555370	EC_F5	EC
SRR3555371	EC_F6	EC
SRR3555372	EC_F7	EC
SRR3555373	EC_F9	EC
SRR3555374	EC_G10	EC
SRR3555375	EC_G12	EC
SRR3555376	EC_G1	EC
SRR3555377	EC_G2	EC
SRR3555378	EC_G6	EC
SRR3555379	EC_G7	EC
SRR3555380	EC_G8	EC
SRR3555381	EC_G9	EC
SRR3555382	EC_H10	EC
SRR3555383	EC_H12	EC
SRR3555384	EC_H3	EC
SRR3555385	EC_H4	EC
SRR3555386	EC_H5	EC
SRR3555387	EC_H6	EC
SRR3555388	EC_H7	EC
SRR3555389	EC_H8	EC
SRR3555390	EC_H9	EC
SRR3555391	HE1_A10	HE
SRR3555392	HE1_A12	HE
SRR3555393	HE1_A3	HE
SRR3555394	HE1_A4	HE
SRR3555395	HE1_A7	HE
SRR3555396	HE1_A9	HE
SRR3555397	HE1_B10	HE
SRR3555398	HE1_B11	HE
SRR3555399	HE1_B2	HE
SRR3555400	HE1_B3	HE
SRR3555401	HE1_B4	HE
SRR3555402	HE1_B5	HE
SRR3555403	HE1_B6	HE
SRR3555404	HE1_B8	HE
SRR3555405	HE1_C10	HE
SRR3555406	HE1_C11	HE
SRR3555407	HE1_C2	HE
SRR3555408	HE1_C3	HE
SRR3555409	HE1_C4	HE
SRR3555410	HE1_C5	HE
SRR3555411	HE1_C6	HE
SRR3555412	HE1_C7	HE
SRR3555413	HE1_C8	HE
SRR3555414	HE1_D10	HE
SRR3555415	HE1_D12	HE
SRR3555416	HE1_D5	HE
SRR3555417	HE1_D6	HE
SRR3555418	HE1_D8	HE
SRR3555419	HE1_D9	HE
SRR3555420	HE1_E11	HE
SRR3555421	HE1_E12	HE
SRR3555422	HE1_E1	HE
SRR3555423	HE1_E2	HE
SRR3555424	HE1_E6	HE
SRR3555425	HE1_E8	HE
SRR3555426	HE1_F11	HE
SRR3555427	HE1_F12	HE
SRR3555428	HE1_F1	HE
SRR3555429	HE1_F2	HE
SRR3555430	HE1_F3	HE
SRR3555431	HE1_F4	HE
SRR3555432	HE1_F5	HE
SRR3555433	HE1_F6	HE
SRR3555434	HE1_F7	HE
SRR3555435	HE1_F9	HE
SRR3555436	HE1_G11	HE
SRR3555437	HE1_G12	HE
SRR3555438	HE1_G3	HE
SRR3555439	HE1_G6	HE
SRR3555440	HE1_H11	HE
SRR3555441	HE1_H12	HE
SRR3555442	HE1_H1	HE
SRR3555443	HE1_H2	HE
SRR3555444	HE1_H3	HE
SRR3555445	HE1_H4	HE
SRR3555446	HE1_H5	HE
SRR3555447	HE1_H6	HE
SRR3555448	HE1_H8	HE
SRR3555449	HE2_A10	HE
SRR3555450	HE2_A11	HE
SRR3555451	HE2_A12	HE
SRR3555452	HE2_A1	HE
SRR3555453	HE2_A2	HE
SRR3555454	HE2_A3	HE
SRR3555455	HE2_A4	HE
SRR3555456	HE2_A5	HE
SRR3555457	HE2_A6	HE
SRR3555458	HE2_A7	HE
SRR3555459	HE2_A8	HE
SRR3555460	HE2_A9	HE
SRR3555461	HE2_B10	HE
SRR3555462	HE2_B11	HE
SRR3555463	HE2_B12	HE
SRR3555464	HE2_B3	HE
SRR3555465	HE2_B4	HE
SRR3555466	HE2_B6	HE
SRR3555467	HE2_B7	HE
SRR3555468	HE2_B8	HE
SRR3555469	HE2_B9	HE
SRR3555470	HE2_C10	HE
SRR3555471	HE2_C11	HE
SRR3555472	HE2_C12	HE
SRR3555473	HE2_C1	HE
SRR3555474	HE2_C2	HE
SRR3555475	HE2_C3	HE
SRR3555476	HE2_C4	HE
SRR3555477	HE2_C5	HE
SRR3555478	HE2_C6	HE
SRR3555479	HE2_C7	HE
SRR3555480	HE2_C8	HE
SRR3555481	HE2_C9	HE
SRR3555482	HE2_D10	HE
SRR3555483	HE2_D11	HE
SRR3555484	HE2_D12	HE
SRR3555485	HE2_D1	HE
SRR3555486	HE2_D2	HE
SRR3555487	HE2_D3	HE
SRR3555488	HE2_D4	HE
SRR3555489	HE2_D5	HE
SRR3555490	HE2_D6	HE
SRR3555491	HE2_D7	HE
SRR3555492	HE2_D8	HE
SRR3555493	HE2_D9	HE
SRR3555494	HE2_E1	HE
SRR3555495	HE2_E2	HE
SRR3555496	HE2_E4	HE
SRR3555497	HE2_E5	HE
SRR3555498	HE2_E6	HE
SRR3555499	HE2_E7	HE
SRR3555500	HE2_E8	HE
SRR3555501	HE2_E9	HE
SRR3555502	IH1_A10	IH
SRR3555503	IH1_A11	IH
SRR3555504	IH1_A12	IH
SRR3555505	IH1_A2	IH
SRR3555506	IH1_A3	IH
SRR3555507	IH1_A4	IH
SRR3555508	IH1_A5	IH
SRR3555509	IH1_A6	IH
SRR3555510	IH1_A7	IH
SRR3555511	IH1_A8	IH
SRR3555512	IH1_A9	IH
SRR3555513	IH1_B10	IH
SRR3555514	IH1_B11	IH
SRR3555515	IH1_B2	IH
SRR3555516	IH1_B4	IH
SRR3555517	IH1_B5	IH
SRR3555518	IH1_B6	IH
SRR3555519	IH1_B7	IH
SRR3555520	IH1_B8	IH
SRR3555521	IH1_C10	IH
SRR3555522	IH1_C11	IH
SRR3555523	IH1_C12	IH
SRR3555524	IH1_C1	IH
SRR3555525	IH1_C2	IH
SRR3555526	IH1_C3	IH
SRR3555527	IH1_C4	IH
SRR3555528	IH1_C5	IH
SRR3555529	IH1_C7	IH
SRR3555530	IH1_C8	IH
SRR3555531	IH1_C9	IH
SRR3555532	IH1_D10	IH
SRR3555533	IH1_D11	IH
SRR3555534	IH1_D12	IH
SRR3555535	IH1_D1	IH
SRR3555536	IH1_D2	IH
SRR3555537	IH1_D5	IH
SRR3555538	IH1_D6	IH
SRR3555539	IH1_D7	IH
SRR3555540	IH1_D8	IH
SRR3555541	IH1_D9	IH
SRR3555542	IH1_E10	IH
SRR3555543	IH1_E11	IH
SRR3555544	IH1_E12	IH
SRR3555545	IH1_E1	IH
SRR3555546	IH1_E2	IH
SRR3555547	IH1_E3	IH
SRR3555548	IH1_E5	IH
SRR3555549	IH1_E6	IH
SRR3555550	IH1_E7	IH
SRR3555551	IH1_E8	IH
SRR3555552	IH1_E9	IH
SRR3555553	IH1_F10	IH
SRR3555554	IH1_F11	IH
SRR3555555	IH1_F12	IH
SRR3555556	IH1_F1	IH
SRR3555557	IH1_F2	IH
SRR3555558	IH1_F4	IH
SRR3555559	IH1_F5	IH
SRR3555560	IH1_F6	IH
SRR3555561	IH1_F7	IH
SRR3555562	IH1_F8	IH
SRR3555563	IH1_F9	IH
SRR3555564	IH1_G10	IH
SRR3555565	IH1_G11	IH
SRR3555566	IH1_G12	IH
SRR3555567	IH1_G1	IH
SRR3555568	IH1_G3	IH
SRR3555569	IH1_G4	IH
SRR3555570	IH1_G6	IH
SRR3555571	IH1_G7	IH
SRR3555572	IH1_G8	IH
SRR3555573	IH1_G9	IH
SRR3555574	IH1_H10	IH
SRR3555575	IH1_H11	IH
SRR3555576	IH1_H1	IH
SRR3555577	IH1_H3	IH
SRR3555578	IH1_H4	IH
SRR3555579	IH1_H5	IH
SRR3555580	IH1_H7	IH
SRR3555581	IH1_H8	IH
SRR3555582	IPSC_A10	IPSC
SRR3555583	IPSC_A11	IPSC
SRR3555584	IPSC_A12	IPSC
SRR3555585	IPSC_A2	IPSC
SRR3555586	IPSC_A3	IPSC
SRR3555587	IPSC_A4	IPSC
SRR3555588	IPSC_A5	IPSC
SRR3555589	IPSC_A7	IPSC
SRR3555590	IPSC_A8	IPSC
SRR3555591	IPSC_A9	IPSC
SRR3555592	IPSC_B10	IPSC
SRR3555593	IPSC_B11	IPSC
SRR3555594	IPSC_B12	IPSC
SRR3555595	IPSC_B1	IPSC
SRR3555596	IPSC_B2	IPSC
SRR3555597	IPSC_B3	IPSC
SRR3555598	IPSC_B4	IPSC
SRR3555599	IPSC_B5	IPSC
SRR3555600	IPSC_B6	IPSC
SRR3555601	IPSC_B7	IPSC
SRR3555602	IPSC_B8	IPSC
SRR3555603	IPSC_B9	IPSC
SRR3555604	IPSC_C10	IPSC
SRR3555605	IPSC_C11	IPSC
SRR3555606	IPSC_C12	IPSC
SRR3555607	IPSC_C2	IPSC
SRR3555608	IPSC_C3	IPSC
SRR3555609	IPSC_C4	IPSC
SRR3555610	IPSC_C5	IPSC
SRR3555611	IPSC_C6	IPSC
SRR3555612	IPSC_C7	IPSC
SRR3555613	IPSC_C8	IPSC
SRR3555614	IPSC_C9	IPSC
SRR3555615	IPSC_D10	IPSC
SRR3555616	IPSC_D11	IPSC
SRR3555617	IPSC_D12	IPSC
SRR3555618	IPSC_D2	IPSC
SRR3555619	IPSC_D3	IPSC
SRR3555620	IPSC_D4	IPSC
SRR3555621	IPSC_D5	IPSC
SRR3555622	IPSC_D7	IPSC
SRR3555623	IPSC_D9	IPSC
SRR3555624	IPSC_E10	IPSC
SRR3555625	IPSC_E11	IPSC
SRR3555626	IPSC_E12	IPSC
SRR3555627	IPSC_E1	IPSC
SRR3555628	IPSC_E2	IPSC
SRR3555629	IPSC_E3	IPSC
SRR3555630	IPSC_E5	IPSC
SRR3555631	IPSC_E7	IPSC
SRR3555632	IPSC_E8	IPSC
SRR3555633	IPSC_F10	IPSC
SRR3555634	IPSC_F11	IPSC
SRR3555635	IPSC_F1	IPSC
SRR3555636	IPSC_F2	IPSC
SRR3555637	IPSC_F3	IPSC
SRR3555638	IPSC_F5	IPSC
SRR3555639	IPSC_F7	IPSC
SRR3555640	IPSC_F8	IPSC
SRR3555641	IPSC_F9	IPSC
SRR3555642	IPSC_G11	IPSC
SRR3555643	IPSC_G12	IPSC
SRR3555644	IPSC_G2	IPSC
SRR3555645	IPSC_G3	IPSC
SRR3555646	IPSC_G4	IPSC
SRR3555647	IPSC_G5	IPSC
SRR3555648	IPSC_G7	IPSC
SRR3555649	IPSC_G8	IPSC
SRR3555650	IPSC_G9	IPSC
SRR3555651	IPSC_H10	IPSC
SRR3555652	IPSC_H11	IPSC
SRR3555653	IPSC_H12	IPSC
SRR3555654	IPSC_H1	IPSC
SRR3555655	IPSC_H2	IPSC
SRR3555656	IPSC_H3	IPSC
SRR3555657	IPSC_H4	IPSC
SRR3555658	IPSC_H7	IPSC
SRR3555659	IPSC_H8	IPSC
SRR3555660	IPSC_H9	IPSC
SRR3555661	LB1_A12	EC-LB
SRR3555662	LB1_A1	MC-LB
SRR3555663	LB1_A4	MC-LB
SRR3555664	LB1_A6	MC-LB
SRR3555665	LB1_A9	EC-LB
SRR3555666	LB1_B10	EC-LB
SRR3555667	LB1_B12	EC-LB
SRR3555668	LB1_B5	MC-LB
SRR3555669	LB1_B6	MC-LB
SRR3555670	LB1_C11	MC-LB
SRR3555671	LB1_C2	HE-LB
SRR3555672	LB1_C8	EC-LB
SRR3555673	LB1_D10	MC-LB
SRR3555674	LB1_D1	EC-LB
SRR3555675	LB1_D9	MC-LB
SRR3555676	LB1_E7	MC-LB
SRR3555677	LB1_F5	MC-LB
SRR3555678	LB1_F6	MC-LB
SRR3555679	LB1_G2	MC-LB
SRR3555680	LB1_G3	MC-LB
SRR3555681	LB1_G5	MC-LB
SRR3555682	LB1_G8	MC-LB
SRR3555683	LB1_H1	MC-LB
SRR3555684	LB1_H2	MC-LB
SRR3555685	LB1_H3	MC-LB
SRR3555686	LB1_H8	MC-LB
SRR3555687	LB2_A10	EC-LB
SRR3555688	LB2_A4	EC-LB
SRR3555689	LB2_A6	EC-LB
SRR3555690	LB2_A7	EC-LB
SRR3555691	LB2_B11	MC-LB
SRR3555692	LB2_B12	MC-LB
SRR3555693	LB2_B1	EC-LB
SRR3555694	LB2_B2	HE-LB
SRR3555695	LB2_B3	HE-LB
SRR3555696	LB2_B5	MC-LB
SRR3555697	LB2_B6	HE-LB
SRR3555698	LB2_B7	MC-LB
SRR3555699	LB2_B8	MC-LB
SRR3555700	LB2_C11	MC-LB
SRR3555701	LB2_C12	MC-LB
SRR3555702	LB2_C1	HE-LB
SRR3555703	LB2_C8	HE-LB
SRR3555704	LB2_C9	MC-LB
SRR3555705	LB2_D10	EC-LB
SRR3555706	LB2_D11	MC-LB
SRR3555707	LB2_D12	EC-LB
SRR3555708	LB2_D3	EC-LB
SRR3555709	LB2_D6	EC-LB
SRR3555710	LB2_D7	EC-LB
SRR3555711	LB2_D8	EC-LB
SRR3555712	LB2_D9	MC-LB
SRR3555713	LB2_E10	EC-LB
SRR3555714	LB2_E11	HE-LB
SRR3555715	LB2_E12	EC-LB
SRR3555716	LB2_E1	HE-LB
SRR3555717	LB2_E2	MC-LB
SRR3555718	LB2_E3	EC-LB
SRR3555719	LB2_E4	MC-LB
SRR3555720	LB2_E7	HE-LB
SRR3555721	LB2_E8	EC-LB
SRR3555722	LB2_F10	MC-LB
SRR3555723	LB2_F11	HE-LB
SRR3555724	LB2_F12	EC-LB
SRR3555725	LB2_F1	HE-LB
SRR3555726	LB2_F3	MC-LB
SRR3555727	LB2_F6	EC-LB
SRR3555728	LB2_F7	HE-LB
SRR3555729	LB2_F8	MC-LB
SRR3555730	LB2_F9	EC-LB
SRR3555731	LB2_G10	EC-LB
SRR3555732	LB2_G12	MC-LB
SRR3555733	LB2_G1	EC-LB
SRR3555734	LB2_G3	EC-LB
SRR3555735	LB2_G4	EC-LB
SRR3555736	LB2_G8	EC-LB
SRR3555737	LB2_G9	HE-LB
SRR3555738	LB2_H10	MC-LB
SRR3555739	LB2_H11	HE-LB
SRR3555740	LB2_H12	EC-LB
SRR3555741	LB2_H3	MC-LB
SRR3555742	LB2_H5	EC-LB
SRR3555743	LB2_H6	MC-LB
SRR3555744	LB3_A5	EC-LB
SRR3555745	LB3_A6	HE-LB
SRR3555746	LB3_B12	EC-LB
SRR3555747	LB3_B1	MC-LB
SRR3555748	LB3_B7	HE-LB
SRR3555749	LB3_C9	HE-LB
SRR3555750	LB3_D11	HE-LB
SRR3555751	LB3_D2	EC-LB
SRR3555752	LB3_D3	HE-LB
SRR3555753	LB3_D4	HE-LB
SRR3555754	LB3_D7	HE-LB
SRR3555755	LB3_E10	HE-LB
SRR3555756	LB3_E3	HE-LB
SRR3555757	LB3_E5	HE-LB
SRR3555758	LB3_E9	HE-LB
SRR3555759	LB3_F10	HE-LB
SRR3555760	LB3_G10	HE-LB
SRR3555761	LB3_G1	HE-LB
SRR3555762	LB3_G2	MC-LB
SRR3555763	LB3_G4	EC-LB
SRR3555764	LB3_G5	EC-LB
SRR3555765	LB3_G8	EC-LB
SRR3555766	LB3_G9	MC-LB
SRR3555767	LB3_H10	EC-LB
SRR3555768	LB3_H7	HE-LB
SRR3555769	LB3_H9	HE-LB
SRR3555770	LB4_F1	HE-LB
SRR3555771	LB4_F2	EC-LB
SRR3555772	LB4_F3	EC-LB
SRR3555773	LB4_F4	EC-LB
SRR3555774	LB4_F8	HE-LB
SRR3555775	LB4_G1	EC-LB
SRR3555776	LB4_G2	HE-LB
SRR3555777	LB4_G4	MC-LB
SRR3555778	LB4_G5	MC-LB
SRR3555779	LB4_G6	EC-LB
SRR3555780	LB4_G7	EC-LB
SRR3555781	LB4_G8	HE-LB
SRR3555782	LB4_H10	HE-LB
SRR3555783	LB4_H2	HE-LB
SRR3555784	LB4_H9	HE-LB
SRR3555785	LB5_A10	MC-LB
SRR3555786	LB5_A11	EC-LB
SRR3555787	LB5_A3	HE-LB
SRR3555788	LB5_A4	HE-LB
SRR3555789	LB5_A5	MC-LB
SRR3555790	LB5_A6	MC-LB
SRR3555791	LB5_A7	HE-LB
SRR3555792	LB5_B11	MC-LB
SRR3555793	LB5_B3	EC-LB
SRR3555794	LB5_B7	EC-LB
SRR3555795	LB5_B8	MC-LB
SRR3555796	LB5_B9	EC-LB
SRR3555797	LB5_C11	MC-LB
SRR3555798	LB5_C1	HE-LB
SRR3555799	LB5_C4	MC-LB
SRR3555800	LB5_C5	MC-LB
SRR3555801	LB5_D10	EC-LB
SRR3555802	LB5_D12	MC-LB
SRR3555803	LB5_D4	EC-LB
SRR3555804	LB5_D5	HE-LB
SRR3555805	LB5_D8	MC-LB
SRR3555806	LB5_D9	HE-LB
SRR3555807	LB5_E10	EC-LB
SRR3555808	LB5_E11	MC-LB
SRR3555809	LB5_E8	MC-LB
SRR3555810	LB5_E9	MC-LB
SRR3555811	LB5_F12	HE-LB
SRR3555812	LB5_F1	MC-LB
SRR3555813	LB5_F2	EC-LB
SRR3555814	LB5_F5	HE-LB
SRR3555815	LB5_F6	MC-LB
SRR3555816	LB5_F9	HE-LB
SRR3555817	LB5_G11	MC-LB
SRR3555818	LB5_G1	MC-LB
SRR3555819	LB5_G2	MC-LB
SRR3555820	LB5_G6	HE-LB
SRR3555821	LB5_H10	HE-LB
SRR3555822	LB5_H11	MC-LB
SRR3555823	LB5_H2	MC-LB
SRR3555825	LB6_C9	EC-LB
SRR3555826	LB6_D11	HE-LB
SRR3555829	LB6_E1	HE-LB
SRR3555830	LB6_E5	HE-LB
SRR3555833	LB6_H5	HE-LB
SRR3555834	LB6_H6	MC-LB
SRR3555835	MH1_A2	MH
SRR3555836	MH1_A5	MH
SRR3555837	MH1_A7	MH
SRR3555838	MH1_B12	MH
SRR3555839	MH1_B4	MH
SRR3555840	MH1_B8	MH
SRR3555841	MH1_B9	MH
SRR3555842	MH1_C11	MH
SRR3555843	MH1_C9	MH
SRR3555844	MH1_D11	MH
SRR3555845	MH1_D2	MH
SRR3555846	MH1_D3	MH
SRR3555847	MH1_D7	MH
SRR3555848	MH1_E11	MH
SRR3555849	MH1_E1	MH
SRR3555850	MH1_E2	MH
SRR3555851	MH1_E5	MH
SRR3555852	MH1_E6	MH
SRR3555853	MH1_F11	MH
SRR3555854	MH1_F1	MH
SRR3555855	MH1_F3	MH
SRR3555856	MH1_F4	MH
SRR3555857	MH1_F5	MH
SRR3555858	MH1_F8	MH
SRR3555859	MH1_G1	MH
SRR3555860	MH1_G6	MH
SRR3555861	MH1_H11	MH
SRR3555862	MH1_H12	MH
SRR3555863	MH1_H2	MH
SRR3555864	MH1_H3	MH
SRR3555865	MH1_H4	MH
SRR3555866	MH1_H7	MH
SRR3555867	MH1_H8	MH
SRR3555868	MH1_H9	MH
SRR3555869	MH2_A11	MH
SRR3555870	MH2_A12	MH
SRR3555871	MH2_A3	MH
SRR3555872	MH2_A4	MH
SRR3555873	MH2_A7	MH
SRR3555874	MH2_A9	MH
SRR3555875	MH2_B11	MH
SRR3555876	MH2_B12	MH
SRR3555877	MH2_B1	MH
SRR3555878	MH2_B2	MH
SRR3555879	MH2_B4	MH
SRR3555880	MH2_C1	MH
SRR3555881	MH2_C2	MH
SRR3555882	MH2_C5	MH
SRR3555883	MH2_C6	MH
SRR3555884	MH2_C7	MH
SRR3555885	MH2_C9	MH
SRR3555886	MH2_D1	MH
SRR3555887	MH2_D2	MH
SRR3555888	MH2_D3	MH
SRR3555889	MH2_D4	MH
SRR3555890	MH2_D8	MH
SRR3555891	MH2_E10	MH
SRR3555892	MH2_E11	MH
SRR3555893	MH2_E6	MH
SRR3555894	MH2_E7	MH
SRR3555895	MH2_F10	MH
SRR3555896	MH2_F12	MH
SRR3555897	MH2_F2	MH
SRR3555898	MH2_F4	MH
SRR3555899	MH2_F6	MH
SRR3555900	MH2_F8	MH
SRR3555901	MH2_F9	MH
SRR3555902	MH2_G10	MH
SRR3555903	MH2_G12	MH
SRR3555904	MH2_G1	MH
SRR3555905	MH2_G2	MH
SRR3555906	MH2_G3	MH
SRR3555907	MH2_G6	MH
SRR3555908	MH2_G7	MH
SRR3555909	MH2_G8	MH
SRR3555910	MH2_G9	MH
SRR3555911	MH2_H11	MH
SRR3555912	MH2_H12	MH
SRR3555913	MH2_H1	MH
SRR3555914	MH2_H3	MH
SRR3555915	MH2_H5	MH
SRR3555916	MSC1_A12	MC
SRR3555917	MSC1_A3	MC
SRR3555918	MSC1_A5	MC
SRR3555919	MSC1_B10	MC
SRR3555920	MSC1_B4	MC
SRR3555921	MSC1_B9	MC
SRR3555922	MSC1_C4	MC
SRR3555923	MSC1_C5	MC
SRR3555924	MSC1_C6	MC
SRR3555925	MSC1_C7	MC
SRR3555926	MSC1_D2	MC
SRR3555927	MSC1_D4	MC
SRR3555928	MSC1_D5	MC
SRR3555929	MSC1_E5	MC
SRR3555930	MSC1_E6	MC
SRR3555931	MSC1_F2	MC
SRR3555932	MSC1_F4	MC
SRR3555933	MSC1_F5	MC
SRR3555934	MSC1_G11	MC
SRR3555935	MSC1_G2	MC
SRR3555936	MSC1_G5	MC
SRR3555937	MSC1_G6	MC
SRR3555938	MSC1_G7	MC
SRR3555939	MSC1_H4	MC
SRR3555940	MSC1_H8	MC
SRR3555941	MSC2_A10	MC
SRR3555942	MSC2_A11	MC
SRR3555943	MSC2_A12	MC
SRR3555944	MSC2_A1	MC
SRR3555945	MSC2_A2	MC
SRR3555946	MSC2_A3	MC
SRR3555947	MSC2_A4	MC
SRR3555948	MSC2_A7	MC
SRR3555949	MSC2_A8	MC
SRR3555950	MSC2_B10	MC
SRR3555951	MSC2_B11	MC
SRR3555952	MSC2_B12	MC
SRR3555953	MSC2_B1	MC
SRR3555954	MSC2_B3	MC
SRR3555955	MSC2_B4	MC
SRR3555956	MSC2_B5	MC
SRR3555957	MSC2_B6	MC
SRR3555958	MSC2_B7	MC
SRR3555959	MSC2_C10	MC
SRR3555960	MSC2_C11	MC
SRR3555961	MSC2_C1	MC
SRR3555962	MSC2_C2	MC
SRR3555963	MSC2_C3	MC
SRR3555964	MSC2_C4	MC
SRR3555965	MSC2_C5	MC
SRR3555966	MSC2_C6	MC
SRR3555967	MSC2_C7	MC
SRR3555968	MSC2_C8	MC
SRR3555969	MSC2_C9	MC
SRR3555970	MSC2_D10	MC
SRR3555971	MSC2_D11	MC
SRR3555972	MSC2_D12	MC
SRR3555973	MSC2_D1	MC
SRR3555974	MSC2_D2	MC
SRR3555975	MSC2_D3	MC
SRR3555976	MSC2_D4	MC
SRR3555977	MSC2_D6	MC
SRR3555978	MSC2_D7	MC
SRR3555979	MSC2_D8	MC
SRR3555980	MSC2_D9	MC
SRR3555981	MSC2_E11	MC
SRR3555982	MSC2_E1	MC
SRR3555983	MSC2_E3	MC
SRR3555984	MSC2_E4	MC
SRR3555985	MSC2_E5	MC
SRR3555986	MSC2_E6	MC
SRR3555987	MSC2_E7	MC
SRR3555988	MSC2_E9	MC
SRR3555989	MSC2_F10	MC
SRR3555990	MSC2_F11	MC
SRR3555991	MSC2_F12	MC
SRR3555992	MSC2_F1	MC
SRR3555993	MSC2_F3	MC
SRR3555994	MSC2_F4	MC
SRR3555995	MSC2_F5	MC
SRR3555996	MSC2_F6	MC
SRR3555997	MSC2_F7	MC
SRR3555998	MSC2_F8	MC
SRR3555999	MSC2_F9	MC
SRR3556000	MSC2_G10	MC
SRR3556001	MSC2_G11	MC
SRR3556002	MSC2_G12	MC
SRR3556003	MSC2_G1	MC
SRR3556004	MSC2_G2	MC
SRR3556005	MSC2_G4	MC
SRR3556006	MSC2_G5	MC
SRR3556007	MSC2_G6	MC
SRR3556008	MSC2_G7	MC
SRR3556009	MSC2_G8	MC
SRR3556010	MSC2_G9	MC
SRR3556011	MSC2_H10	MC
SRR3556012	MSC2_H11	MC
SRR3556013	MSC2_H3	MC
SRR3556014	MSC2_H4	MC
SRR3556015	MSC2_H5	MC
SRR3556016	MSC2_H6	MC
SRR3556017	MSC2_H7	MC
SRR3556018	MSC2_H8	MC
SRR3556019	MSC2_H9	MC

## Sheet: Wang et al., 2021
file_id	cell_id	cell_type
SRR5867465	SRR5867465	Ms
SRR5867478	SRR5867478	Ms
SRR5867484	SRR5867484	Ms
SRR5867485	SRR5867485	CSCs
SRR5867487	SRR5867487	CSCs
SRR5867488	SRR5867488	CSCs
SRR5867489	SRR5867489	CSCs
SRR5867494	SRR5867494	MSCs
SRR5867495	SRR5867495	MSCs
SRR5867500	SRR5867500	MCs
SRR5867502	SRR5867502	MSCs
SRR5867503	SRR5867503	MSCs
SRR5867504	SRR5867504	MSCs
SRR5867512	SRR5867512	MSCs
SRR5867519	SRR5867519	MSCs
SRR5867521	SRR5867521	Ms
SRR5867522	SRR5867522	Ms
SRR5867524	SRR5867524	Ms
SRR5867531	SRR5867531	CSCs
SRR5867533	SRR5867533	EDCs
SRR5867534	SRR5867534	CSCs
SRR5867536	SRR5867536	CSCs
SRR5867539	SRR5867539	BCs
SRR5867553	SRR5867553	BCs
SRR5867554	SRR5867554	BCs
SRR5867559	SRR5867559	BCs
SRR5867560	SRR5867560	BCs
SRR5867561	SRR5867561	MSCs
SRR5867562	SRR5867562	MSCs
SRR5867564	SRR5867564	MSCs
SRR5867569	SRR5867569	MSCs
SRR5867576	SRR5867576	Ms
SRR5867578	SRR5867578	Ms
SRR5867582	SRR5867582	BCs
SRR5867587	SRR5867587	Ms
SRR5867590	SRR5867590	BCs
SRR5867591	SRR5867591	Ms
SRR5867592	SRR5867592	Ms
SRR5867593	SRR5867593	BCs
SRR5867597	SRR5867597	CSCs
SRR5867598	SRR5867598	CSCs
SRR5867602	SRR5867602	CSCs
SRR5867605	SRR5867605	CSCs
SRR5867612	SRR5867612	CSCs
SRR5867619	SRR5867619	CSCs
SRR5867620	SRR5867620	MSCs
SRR5867624	SRR5867624	MSCs
SRR5867625	SRR5867625	MSCs
SRR5867628	SRR5867628	MSCs
SRR5867643	SRR5867643	Ms
SRR5867644	SRR5867644	Ms
SRR5867649	SRR5867649	Ms
SRR5867657	SRR5867657	TCs
SRR5867659	SRR5867659	TCs
SRR5867660	SRR5867660	MSCs
SRR5867663	SRR5867663	TCs
SRR5867671	SRR5867671	TCs
SRR5867673	SRR5867673	Ms
SRR5867675	SRR5867675	Ms
SRR5867677	SRR5867677	Ms
SRR5867678	SRR5867678	CSCs
SRR5867679	SRR5867679	Ms
SRR5867680	SRR5867680	CSCs
SRR5867684	SRR5867684	CSCs
SRR5867685	SRR5867685	CSCs
SRR5867686	SRR5867686	Ms
SRR5867689	SRR5867689	MSCs
SRR5867696	SRR5867696	MSCs
SRR5867697	SRR5867697	MSCs
SRR5867698	SRR5867698	Ms
SRR5867699	SRR5867699	Ms
SRR5867702	SRR5867702	MSCs
SRR5867705	SRR5867705	MSCs
SRR5867707	SRR5867707	Ms
SRR5867708	SRR5867708	Ms
SRR5867712	SRR5867712	Ms
SRR5867722	SRR5867722	BCs
SRR5867725	SRR5867725	Ms
SRR5867727	SRR5867727	Ms
SRR5867729	SRR5867729	CSCs
SRR5867730	SRR5867730	CSCs
SRR5867732	SRR5867732	CSCs
SRR5867733	SRR5867733	CSCs
SRR5867734	SRR5867734	CSCs
SRR5867737	SRR5867737	CSCs
SRR5867739	SRR5867739	Ms
SRR5867740	SRR5867740	Ms
SRR5867742	SRR5867742	Ms
SRR5867745	SRR5867745	Ms
SRR5867752	SRR5867752	MSCs
SRR5867753	SRR5867753	MSCs
SRR5867754	SRR5867754	MSCs
SRR5867756	SRR5867756	MSCs
SRR5867758	SRR5867758	Ms
SRR5867759	SRR5867759	Ms
SRR5867760	SRR5867760	MSCs
SRR5867764	SRR5867764	MSCs
SRR5867765	SRR5867765	Ms
SRR5867769	SRR5867769	Ms
SRR5867771	SRR5867771	Ms
SRR5867776	SRR5867776	MSCs
SRR5867777	SRR5867777	MSCs
SRR5867779	SRR5867779	Ms
SRR5867781	SRR5867781	MSCs
SRR5867783	SRR5867783	BCs
SRR5867784	SRR5867784	BCs
SRR5867785	SRR5867785	BCs
SRR5867786	SRR5867786	BCs
SRR5867787	SRR5867787	BCs
SRR5867788	SRR5867788	BCs
SRR5867791	SRR5867791	BCs
SRR5867792	SRR5867792	Ms
SRR5867796	SRR5867796	MSCs
SRR5867797	SRR5867797	MSCs
SRR5867800	SRR5867800	CSCs
SRR5867808	SRR5867808	TCs
SRR5867810	SRR5867810	TCs
SRR5867812	SRR5867812	MSCs
SRR5867816	SRR5867816	MSCs
SRR5867818	SRR5867818	Ms
SRR5867820	SRR5867820	MSCs
SRR5867822	SRR5867822	Ms
SRR5867825	SRR5867825	Ms
SRR5867831	SRR5867831	BCs
SRR5867832	SRR5867832	BCs
SRR5867833	SRR5867833	BCs
SRR5867834	SRR5867834	TCs
SRR5867835	SRR5867835	BCs
SRR5867836	SRR5867836	BCs
SRR5867837	SRR5867837	BCs
SRR5867838	SRR5867838	CSCs
SRR5867840	SRR5867840	CSCs
SRR5867841	SRR5867841	CSCs
SRR5867845	SRR5867845	CSCs
SRR5867847	SRR5867847	CSCs
SRR5867850	SRR5867850	TCs
SRR5867853	SRR5867853	Ms
SRR5867854	SRR5867854	BCs
SRR5867855	SRR5867855	BCs
SRR5867857	SRR5867857	BCs
SRR5867859	SRR5867859	BCs
SRR5867862	SRR5867862	BCs
SRR5867863	SRR5867863	BCs
SRR5867867	SRR5867867	Ms
SRR5867868	SRR5867868	Ms
SRR5867870	SRR5867870	Ms
SRR5867871	SRR5867871	Ms
SRR5867873	SRR5867873	Ms
SRR5867875	SRR5867875	BCs
SRR5867876	SRR5867876	TCs
SRR5867879	SRR5867879	MSCs
SRR5867881	SRR5867881	MSCs
SRR5867882	SRR5867882	MSCs
SRR5867883	SRR5867883	MSCs
SRR5867464	SRR5867464	CSCs
SRR5867468	SRR5867468	Ms
SRR5867471	SRR5867471	BCs
SRR5867472	SRR5867472	Ms
SRR5867473	SRR5867473	Ms
SRR5867476	SRR5867476	CSCs
SRR5867479	SRR5867479	Ms
SRR5867480	SRR5867480	Ms
SRR5867482	SRR5867482	Ms
SRR5867491	SRR5867491	MSCs
SRR5867492	SRR5867492	MSCs
SRR5867493	SRR5867493	MSCs
SRR5867496	SRR5867496	MSCs
SRR5867498	SRR5867498	MSCs
SRR5867499	SRR5867499	EPCs
SRR5867510	SRR5867510	MSCs
SRR5867511	SRR5867511	MSCs
SRR5867514	SRR5867514	MSCs
SRR5867515	SRR5867515	MSCs
SRR5867516	SRR5867516	MSCs
SRR5867520	SRR5867520	MSCs
SRR5867523	SRR5867523	Ms
SRR5867527	SRR5867527	MSCs
SRR5867528	SRR5867528	MSCs
SRR5867529	SRR5867529	Ms
SRR5867532	SRR5867532	EDCs
SRR5867540	SRR5867540	BCs
SRR5867542	SRR5867542	BCs
SRR5867544	SRR5867544	BCs
SRR5867546	SRR5867546	BCs
SRR5867547	SRR5867547	BCs
SRR5867550	SRR5867550	BCs
SRR5867551	SRR5867551	BCs
SRR5867558	SRR5867558	TCs
SRR5867566	SRR5867566	MSCs
SRR5867567	SRR5867567	MSCs
SRR5867570	SRR5867570	MSCs
SRR5867571	SRR5867571	Ms
SRR5867573	SRR5867573	Ms
SRR5867574	SRR5867574	Ms
SRR5867575	SRR5867575	Ms
SRR5867579	SRR5867579	Ms
SRR5867580	SRR5867580	Ms
SRR5867584	SRR5867584	BCs
SRR5867586	SRR5867586	Ms
SRR5867588	SRR5867588	Ms
SRR5867603	SRR5867603	CSCs
SRR5867604	SRR5867604	CSCs
SRR5867606	SRR5867606	CSCs
SRR5867607	SRR5867607	MSCs
SRR5867609	SRR5867609	TCs
SRR5867615	SRR5867615	CSCs
SRR5867617	SRR5867617	CSCs
SRR5867618	SRR5867618	EDCs
SRR5867621	SRR5867621	MSCs
SRR5867626	SRR5867626	MCs
SRR5867627	SRR5867627	MSCs
SRR5867632	SRR5867632	Ms
SRR5867633	SRR5867633	MSCs
SRR5867638	SRR5867638	MSCs
SRR5867648	SRR5867648	Ms
SRR5867650	SRR5867650	MSCs
SRR5867651	SRR5867651	Ms
SRR5867652	SRR5867652	MSCs
SRR5867653	SRR5867653	MSCs
SRR5867655	SRR5867655	MSCs
SRR5867656	SRR5867656	Ms
SRR5867661	SRR5867661	Ms
SRR5867665	SRR5867665	TCs
SRR5867667	SRR5867667	CSCs
SRR5867669	SRR5867669	TCs
SRR5867670	SRR5867670	TCs
SRR5867672	SRR5867672	Ms
SRR5867674	SRR5867674	Ms
SRR5867676	SRR5867676	Ms
SRR5867683	SRR5867683	CSCs
SRR5867687	SRR5867687	Ms
SRR5867700	SRR5867700	Ms
SRR5867704	SRR5867704	MSCs
SRR5867706	SRR5867706	Ms
SRR5867710	SRR5867710	Ms
SRR5867713	SRR5867713	MSCs
SRR5867718	SRR5867718	BCs
SRR5867721	SRR5867721	BCs
SRR5867726	SRR5867726	Ms
SRR5867728	SRR5867728	CSCs
SRR5867731	SRR5867731	CSCs
SRR5867735	SRR5867735	CSCs
SRR5867736	SRR5867736	CSCs
SRR5867738	SRR5867738	Ms
SRR5867744	SRR5867744	Ms
SRR5867746	SRR5867746	Ms
SRR5867747	SRR5867747	Ms
SRR5867749	SRR5867749	MSCs
SRR5867766	SRR5867766	Ms
SRR5867768	SRR5867768	Ms
SRR5867770	SRR5867770	Ms
SRR5867772	SRR5867772	MSCs
SRR5867774	SRR5867774	MSCs
SRR5867775	SRR5867775	MSCs
SRR5867778	SRR5867778	Ms
SRR5867780	SRR5867780	MSCs
SRR5867782	SRR5867782	BCs
SRR5867789	SRR5867789	BCs
SRR5867790	SRR5867790	BCs
SRR5867794	SRR5867794	Ms
SRR5867795	SRR5867795	Ms
SRR5867798	SRR5867798	Ms
SRR5867799	SRR5867799	Ms
SRR5867801	SRR5867801	CSCs
SRR5867803	SRR5867803	CSCs
SRR5867805	SRR5867805	CSCs
SRR5867806	SRR5867806	CSCs
SRR5867809	SRR5867809	MSCs
SRR5867814	SRR5867814	MSCs
SRR5867815	SRR5867815	MSCs
SRR5867817	SRR5867817	MSCs
SRR5867819	SRR5867819	TCs
SRR5867821	SRR5867821	Ms
SRR5867823	SRR5867823	MSCs
SRR5867824	SRR5867824	Ms
SRR5867826	SRR5867826	Ms
SRR5867827	SRR5867827	MSCs
SRR5867828	SRR5867828	TCs
SRR5867829	SRR5867829	BCs
SRR5867846	SRR5867846	CSCs
SRR5867851	SRR5867851	Ms
SRR5867852	SRR5867852	Ms
SRR5867856	SRR5867856	BCs
SRR5867860	SRR5867860	MCs
SRR5867861	SRR5867861	TCs
SRR5867864	SRR5867864	EDCs
SRR5867866	SRR5867866	Ms
SRR5867869	SRR5867869	Ms
SRR5867872	SRR5867872	Ms
SRR5867874	SRR5867874	BCs
SRR5867878	SRR5867878	MSCs
SRR5860996	SRR5860996	EPCs
SRR5860997	SRR5860997	EPCs
SRR5860998	SRR5860998	MSCs
SRR5861002	SRR5861002	MSCs
SRR5861005	SRR5861005	Ms
SRR5861007	SRR5861007	TCs
SRR5861008	SRR5861008	EDCs
SRR5861009	SRR5861009	EDCs
SRR5861010	SRR5861010	EPCs
SRR5861011	SRR5861011	EPCs
SRR5861012	SRR5861012	EPCs
SRR5861014	SRR5861014	MSCs
SRR5861015	SRR5861015	EPCs
SRR5861016	SRR5861016	EPCs
SRR5861017	SRR5861017	EPCs
SRR5861018	SRR5861018	BCs
SRR5861019	SRR5861019	MCs
SRR5861020	SRR5861020	BCs
SRR5861021	SRR5861021	EPCs
SRR5861023	SRR5861023	EPCs
SRR5861024	SRR5861024	BCs
SRR5861025	SRR5861025	BCs
SRR5861026	SRR5861026	TCs
SRR5861027	SRR5861027	BCs
SRR5861028	SRR5861028	MCs
SRR5861029	SRR5861029	EDCs
SRR5861030	SRR5861030	EDCs
SRR5861031	SRR5861031	MCs
SRR5861032	SRR5861032	EPCs
SRR5861033	SRR5861033	EDCs
SRR5861034	SRR5861034	EDCs
SRR5861035	SRR5861035	EDCs
SRR5861036	SRR5861036	MCs
SRR5861037	SRR5861037	EDCs
SRR5861038	SRR5861038	MCs
SRR5861039	SRR5861039	MSCs
SRR5861040	SRR5861040	TCs
SRR5861041	SRR5861041	BCs
SRR5861042	SRR5861042	EDCs
SRR5861043	SRR5861043	TCs
SRR5861044	SRR5861044	TCs
SRR5861045	SRR5861045	BCs
SRR5861046	SRR5861046	BCs
SRR5861047	SRR5861047	Ms
SRR5861048	SRR5861048	EPCs
SRR5861049	SRR5861049	Ms
SRR5861050	SRR5861050	TCs
SRR5861051	SRR5861051	EPCs
SRR5861052	SRR5861052	EDCs
SRR5861053	SRR5861053	BCs
SRR5861054	SRR5861054	MCs
SRR5861055	SRR5861055	EDCs
SRR5861056	SRR5861056	MCs
SRR5861057	SRR5861057	MCs
SRR5861058	SRR5861058	BCs
SRR5861059	SRR5861059	EPCs
SRR5861062	SRR5861062	EPCs
SRR5861063	SRR5861063	EPCs
SRR5861064	SRR5861064	EDCs
SRR5861065	SRR5861065	EDCs
SRR5861066	SRR5861066	TCs
SRR5861067	SRR5861067	EPCs
SRR5861068	SRR5861068	EPCs
SRR5861069	SRR5861069	EDCs
SRR5861070	SRR5861070	EPCs
SRR5861071	SRR5861071	EPCs
SRR5861072	SRR5861072	EDCs
SRR5861073	SRR5861073	EDCs
SRR5861075	SRR5861075	BCs
SRR5861077	SRR5861077	TCs
SRR5861078	SRR5861078	EDCs
SRR5861079	SRR5861079	TCs
SRR5861080	SRR5861080	TCs
SRR5861081	SRR5861081	EDCs
SRR5861082	SRR5861082	EPCs
SRR5861083	SRR5861083	EDCs
SRR5861084	SRR5861084	BCs
SRR5861085	SRR5861085	EPCs
SRR5861086	SRR5861086	EPCs
SRR5861087	SRR5861087	EDCs
SRR5861088	SRR5861088	BCs
SRR5861089	SRR5861089	BCs
SRR5861090	SRR5861090	TCs
SRR5861091	SRR5861091	TCs
SRR5861092	SRR5861092	EDCs
SRR5861093	SRR5861093	EDCs
SRR5861095	SRR5861095	EPCs
SRR5861096	SRR5861096	BCs
SRR5861097	SRR5861097	EPCs
SRR5861098	SRR5861098	TCs
SRR5861099	SRR5861099	TCs
SRR5861101	SRR5861101	Ms
SRR5861106	SRR5861106	Ms
SRR5861107	SRR5861107	MSCs
SRR5861110	SRR5861110	EPCs
SRR5861111	SRR5861111	EPCs
SRR5861112	SRR5861112	EPCs
SRR5861113	SRR5861113	EPCs
SRR5861115	SRR5861115	EDCs
SRR5861116	SRR5861116	EPCs
SRR5861117	SRR5861117	EDCs
SRR5861118	SRR5861118	EPCs
SRR5861119	SRR5861119	EDCs
SRR5861120	SRR5861120	BCs
SRR5861121	SRR5861121	BCs
SRR5861122	SRR5861122	BCs
SRR5861123	SRR5861123	BCs
SRR5861124	SRR5861124	BCs
SRR5861125	SRR5861125	BCs
SRR5861126	SRR5861126	BCs
SRR5861127	SRR5861127	BCs
SRR5861129	SRR5861129	MSCs
SRR5861130	SRR5861130	MCs
SRR5861131	SRR5861131	EDCs
SRR5861132	SRR5861132	MCs
SRR5861133	SRR5861133	MCs
SRR5861134	SRR5861134	MCs
SRR5861135	SRR5861135	EDCs
SRR5861136	SRR5861136	EDCs
SRR5861137	SRR5861137	MCs
SRR5861138	SRR5861138	EDCs
SRR5861139	SRR5861139	EDCs
SRR5861140	SRR5861140	TCs
SRR5861141	SRR5861141	TCs
SRR5861142	SRR5861142	BCs
SRR5861143	SRR5861143	TCs
SRR5861144	SRR5861144	TCs
SRR5861145	SRR5861145	MCs
SRR5861146	SRR5861146	TCs
SRR5861147	SRR5861147	TCs
SRR5861148	SRR5861148	TCs
SRR5861149	SRR5861149	TCs
SRR5861150	SRR5861150	TCs
SRR5861152	SRR5861152	EPCs
SRR5861153	SRR5861153	EDCs
SRR5861154	SRR5861154	BCs
SRR5861155	SRR5861155	EDCs
SRR5861156	SRR5861156	BCs
SRR5861157	SRR5861157	BCs
SRR5861158	SRR5861158	EDCs
SRR5861159	SRR5861159	Ms
SRR5861160	SRR5861160	EPCs
SRR5861161	SRR5861161	EPCs
SRR5861162	SRR5861162	EDCs
SRR5861163	SRR5861163	EDCs
SRR5861164	SRR5861164	EDCs
SRR5861166	SRR5861166	TCs
SRR5861167	SRR5861167	BCs
SRR5861168	SRR5861168	EPCs
SRR5861169	SRR5861169	EDCs
SRR5861170	SRR5861170	EPCs
SRR5861171	SRR5861171	EDCs
SRR5861172	SRR5861172	EPCs
SRR5861173	SRR5861173	EDCs
SRR5861174	SRR5861174	EPCs
SRR5861175	SRR5861175	EPCs
SRR5861176	SRR5861176	TCs
SRR5861177	SRR5861177	TCs
SRR5861178	SRR5861178	TCs
SRR5861179	SRR5861179	TCs
SRR5861180	SRR5861180	TCs
SRR5861181	SRR5861181	TCs
SRR5861182	SRR5861182	TCs
SRR5861183	SRR5861183	TCs
SRR5861184	SRR5861184	TCs
SRR5861185	SRR5861185	Ms
SRR5861188	SRR5861188	MSCs
SRR5861190	SRR5861190	Ms
SRR5861191	SRR5861191	Ms
SRR5861192	SRR5861192	Ms
SRR5861196	SRR5861196	TCs
SRR5861197	SRR5861197	TCs
SRR5861198	SRR5861198	BCs
SRR5861199	SRR5861199	TCs
SRR5861200	SRR5861200	TCs
SRR5861201	SRR5861201	TCs
SRR5861202	SRR5861202	TCs
SRR5861203	SRR5861203	TCs
SRR5861204	SRR5861204	TCs
SRR5861205	SRR5861205	TCs
SRR5861206	SRR5861206	TCs
SRR5861207	SRR5861207	EDCs
SRR5861208	SRR5861208	MCs
SRR5861209	SRR5861209	MCs
SRR5861210	SRR5861210	EDCs
SRR5861211	SRR5861211	MCs
SRR5861212	SRR5861212	BCs
SRR5861213	SRR5861213	EDCs
SRR5861214	SRR5861214	EDCs
SRR5861215	SRR5861215	MCs
SRR5861216	SRR5861216	TCs
SRR5861217	SRR5861217	MCs
SRR5861218	SRR5861218	MCs
SRR5861219	SRR5861219	EDCs
SRR5861220	SRR5861220	EDCs
SRR5861221	SRR5861221	MCs
SRR5861222	SRR5861222	MCs
SRR5861223	SRR5861223	MCs
SRR5861224	SRR5861224	EDCs
SRR5861225	SRR5861225	EDCs
SRR5861226	SRR5861226	EDCs
SRR5861227	SRR5861227	EPCs
SRR5861228	SRR5861228	EPCs
SRR5861229	SRR5861229	TCs
SRR5861230	SRR5861230	BCs
SRR5861231	SRR5861231	TCs
SRR5861233	SRR5861233	TCs
SRR5861234	SRR5861234	TCs
SRR5861235	SRR5861235	BCs
SRR5861236	SRR5861236	BCs
SRR5861237	SRR5861237	TCs
SRR5861238	SRR5861238	TCs
SRR5861239	SRR5861239	EDCs
SRR5861241	SRR5861241	EDCs
SRR5861242	SRR5861242	BCs
SRR5861245	SRR5861245	TCs
SRR5861246	SRR5861246	BCs
SRR5861247	SRR5861247	BCs
SRR5861248	SRR5861248	TCs
SRR5861249	SRR5861249	BCs
SRR5861250	SRR5861250	BCs
SRR5861251	SRR5861251	BCs
SRR5861252	SRR5861252	BCs
SRR5861253	SRR5861253	BCs
SRR5861254	SRR5861254	BCs
SRR5861255	SRR5861255	BCs
SRR5861256	SRR5861256	BCs
SRR5861257	SRR5861257	TCs
SRR5861258	SRR5861258	BCs
SRR5861259	SRR5861259	TCs
SRR5861260	SRR5861260	BCs
SRR5861261	SRR5861261	MCs
SRR5861262	SRR5861262	MCs
SRR5861263	SRR5861263	MCs
SRR5861264	SRR5861264	EDCs
SRR5861265	SRR5861265	EDCs
SRR5861266	SRR5861266	EDCs
SRR5861267	SRR5861267	MCs
SRR5861268	SRR5861268	MCs
SRR5861269	SRR5861269	EDCs
SRR5861270	SRR5861270	Ms
SRR5861271	SRR5861271	Ms
SRR5861272	SRR5861272	BCs
SRR5861273	SRR5861273	BCs
SRR5861274	SRR5861274	TCs
SRR5861275	SRR5861275	TCs
SRR5861276	SRR5861276	TCs
SRR5861277	SRR5861277	BCs
SRR5861278	SRR5861278	TCs
SRR5861279	SRR5861279	TCs
SRR5861280	SRR5861280	TCs
SRR5861281	SRR5861281	TCs
SRR5861282	SRR5861282	TCs
SRR5861283	SRR5861283	TCs
SRR5861284	SRR5861284	BCs
SRR5861285	SRR5861285	TCs
SRR5861286	SRR5861286	TCs
SRR5861287	SRR5861287	BCs
SRR5861288	SRR5861288	BCs
SRR5861289	SRR5861289	BCs
SRR5861290	SRR5861290	EDCs
SRR5861291	SRR5861291	BCs
SRR5861292	SRR5861292	TCs
SRR5861293	SRR5861293	TCs
SRR5861294	SRR5861294	TCs
SRR5861295	SRR5861295	TCs
SRR5861296	SRR5861296	BCs
SRR5861297	SRR5861297	TCs
SRR5861298	SRR5861298	TCs
SRR5861299	SRR5861299	TCs
SRR5861300	SRR5861300	TCs
SRR5861301	SRR5861301	TCs
SRR5861302	SRR5861302	TCs
SRR5861303	SRR5861303	MSCs
SRR5861304	SRR5861304	Ms
SRR5861306	SRR5861306	Ms
SRR5861307	SRR5861307	Ms
SRR5861309	SRR5861309	Ms
SRR5861310	SRR5861310	Ms
SRR5861311	SRR5861311	Ms
SRR5861312	SRR5861312	Ms
SRR5861313	SRR5861313	TCs
SRR5861314	SRR5861314	TCs
SRR5861316	SRR5861316	EDCs
SRR5861318	SRR5861318	EDCs
SRR5861319	SRR5861319	EPCs
SRR5861320	SRR5861320	EPCs
SRR5861321	SRR5861321	EPCs
SRR5861323	SRR5861323	BCs
SRR5861324	SRR5861324	BCs
SRR5861325	SRR5861325	BCs
SRR5861326	SRR5861326	TCs
SRR5861327	SRR5861327	BCs
SRR5861328	SRR5861328	BCs
SRR5861329	SRR5861329	BCs
SRR5861330	SRR5861330	BCs
SRR5861331	SRR5861331	BCs
SRR5861332	SRR5861332	BCs
SRR5861333	SRR5861333	EDCs
SRR5861335	SRR5861335	EDCs
SRR5861336	SRR5861336	BCs
SRR5861337	SRR5861337	EPCs
SRR5861339	SRR5861339	EDCs
SRR5861341	SRR5861341	BCs
SRR5861342	SRR5861342	EPCs
SRR5861343	SRR5861343	MCs
SRR5861344	SRR5861344	BCs
SRR5861345	SRR5861345	EPCs
SRR5861346	SRR5861346	TCs
SRR5861347	SRR5861347	TCs
SRR5861348	SRR5861348	TCs
SRR5861349	SRR5861349	EDCs
SRR5861350	SRR5861350	BCs
SRR5861351	SRR5861351	TCs
SRR5861352	SRR5861352	TCs
SRR5861353	SRR5861353	TCs
SRR5861355	SRR5861355	TCs
SRR5861356	SRR5861356	BCs
SRR5861357	SRR5861357	TCs
SRR5861358	SRR5861358	Ms
SRR5861359	SRR5861359	EDCs
SRR5861360	SRR5861360	EDCs
SRR5861361	SRR5861361	EDCs
SRR5861363	SRR5861363	EPCs
SRR5861364	SRR5861364	EPCs
SRR5861365	SRR5861365	BCs
SRR5861368	SRR5861368	EDCs
SRR5861371	SRR5861371	EDCs
SRR5861372	SRR5861372	EDCs
SRR5861374	SRR5861374	Ms
SRR5861376	SRR5861376	Ms
SRR5861377	SRR5861377	Ms
SRR5861381	SRR5861381	EDCs
SRR5861382	SRR5861382	MCs
SRR5861383	SRR5861383	MCs
SRR5861384	SRR5861384	MCs
SRR5861385	SRR5861385	MCs
SRR5861386	SRR5861386	EDCs
SRR5861387	SRR5861387	MCs
SRR5861388	SRR5861388	EDCs
SRR5861389	SRR5861389	EDCs
SRR5861390	SRR5861390	MCs
SRR5861391	SRR5861391	TCs
SRR5861392	SRR5861392	TCs
SRR5861393	SRR5861393	TCs
SRR5861394	SRR5861394	BCs
SRR5861395	SRR5861395	EPCs
SRR5861396	SRR5861396	EDCs
SRR5861397	SRR5861397	EPCs
SRR5861398	SRR5861398	EPCs

## Sheet: Tabula Muris, 2018
file_id	cell_id	cell_type
A12_B002350	A12_B002350	epithelial cell of proximal tubule
A12_B002352	A12_B002352	epithelial cell of proximal tubule
A13_B002697	A13_B002697	epithelial cell of proximal tubule
A15_B002352	A15_B002352	kidney collecting duct epithelial cell
A16_B002352	A16_B002352	epithelial cell of proximal tubule
A16_B002508	A16_B002508	epithelial cell of proximal tubule
A16_B002697	A16_B002697	kidney loop of Henle ascending limb epithelial cell
A17_B002352	A17_B002352	kidney collecting duct epithelial cell
A18_B002350	A18_B002350	macrophage
A18_B002697	A18_B002697	T cell
A19_B002350	A19_B002350	kidney collecting duct epithelial cell
A1_B002350	A1_B002350	fenestrated cell
A1_B002352	A1_B002352	kidney collecting duct epithelial cell
A20_B002350	A20_B002350	kidney collecting duct epithelial cell
A21_B002350	A21_B002350	kidney collecting duct principal cell
A22_B002350	A22_B002350	kidney collecting duct epithelial cell
A22_B002352	A22_B002352	kidney collecting duct epithelial cell
A2_B002352	A2_B002352	kidney collecting duct principal cell
A2_B002697	A2_B002697	macrophage
A3_B002350	A3_B002350	kidney collecting duct epithelial cell
A3_B002352	A3_B002352	kidney collecting duct epithelial cell
A4_B002350	A4_B002350	T cell
A5_B002352	A5_B002352	epithelial cell of proximal tubule
A6_B002350	A6_B002350	T cell
A6_B002352	A6_B002352	T cell
A7_B002508	A7_B002508	kidney collecting duct epithelial cell
A8_B002508	A8_B002508	epithelial cell of proximal tubule
A9_B002352	A9_B002352	kidney collecting duct epithelial cell
B10_B002352	B10_B002352	kidney collecting duct epithelial cell
B10_B002697	B10_B002697	kidney collecting duct epithelial cell
B11_B002352	B11_B002352	kidney collecting duct epithelial cell
B11_B002697	B11_B002697	kidney loop of Henle ascending limb epithelial cell
B12_B002350	B12_B002350	kidney collecting duct epithelial cell
B13_B002350	B13_B002350	kidney collecting duct epithelial cell
B13_B002352	B13_B002352	epithelial cell of proximal tubule
B14_B002352	B14_B002352	epithelial cell of proximal tubule
B16_B002508	B16_B002508	epithelial cell of proximal tubule
B16_B002697	B16_B002697	fenestrated cell
B17_B002350	B17_B002350	epithelial cell of proximal tubule
B17_B002352	B17_B002352	kidney collecting duct epithelial cell
B18_B002350	B18_B002350	kidney collecting duct principal cell
B18_B002697	B18_B002697	kidney collecting duct epithelial cell
B19_B002350	B19_B002350	kidney collecting duct epithelial cell
B1_B002352	B1_B002352	epithelial cell of proximal tubule
B20_B002352	B20_B002352	kidney collecting duct epithelial cell
B21_B002350	B21_B002350	kidney collecting duct epithelial cell
B21_B002352	B21_B002352	epithelial cell of proximal tubule
B22_B002350	B22_B002350	kidney collecting duct epithelial cell
B22_B002352	B22_B002352	kidney collecting duct epithelial cell
B2_B002352	B2_B002352	epithelial cell of proximal tubule
B3_B002352	B3_B002352	kidney collecting duct epithelial cell
B4_B002350	B4_B002350	kidney collecting duct epithelial cell
B4_B002697	B4_B002697	epithelial cell of proximal tubule
B5_B002350	B5_B002350	kidney collecting duct epithelial cell
B5_B002352	B5_B002352	fenestrated cell
B6_B002350	B6_B002350	fenestrated cell
B7_B002350	B7_B002350	epithelial cell of proximal tubule
B7_B002697	B7_B002697	B cell
B8_B002350	B8_B002350	fenestrated cell
B8_B002352	B8_B002352	kidney collecting duct epithelial cell
B9_B002352	B9_B002352	kidney collecting duct epithelial cell
B9_B002697	B9_B002697	epithelial cell of proximal tubule
C10_B002352	C10_B002352	kidney collecting duct epithelial cell
C10_B002697	C10_B002697	epithelial cell of proximal tubule
C11_B002350	C11_B002350	epithelial cell of proximal tubule
C11_B002352	C11_B002352	kidney collecting duct epithelial cell
C11_B002697	C11_B002697	kidney collecting duct epithelial cell
C12_B002697	C12_B002697	epithelial cell of proximal tubule
C13_B002352	C13_B002352	kidney collecting duct epithelial cell
C14_B002350	C14_B002350	epithelial cell of proximal tubule
C14_B002697	C14_B002697	kidney loop of Henle ascending limb epithelial cell
C15_B002350	C15_B002350	T cell
C15_B002352	C15_B002352	kidney collecting duct epithelial cell
C15_B002697	C15_B002697	fenestrated cell
C16_B002350	C16_B002350	kidney collecting duct principal cell
C16_B002352	C16_B002352	fenestrated cell
C17_B002350	C17_B002350	kidney collecting duct epithelial cell
C17_B002352	C17_B002352	fenestrated cell
C19_B002352	C19_B002352	kidney collecting duct principal cell
C1_B002350	C1_B002350	kidney collecting duct epithelial cell
C1_B002352	C1_B002352	kidney collecting duct epithelial cell
C1_B002697	C1_B002697	epithelial cell of proximal tubule
C20_B002352	C20_B002352	kidney collecting duct epithelial cell
C21_B002697	C21_B002697	B cell
C22_B002697	C22_B002697	kidney collecting duct epithelial cell
C2_B002352	C2_B002352	epithelial cell of proximal tubule
C2_B002697	C2_B002697	epithelial cell of proximal tubule
C3_B002697	C3_B002697	kidney collecting duct principal cell
C4_B002350	C4_B002350	kidney collecting duct epithelial cell
C4_B002352	C4_B002352	kidney collecting duct principal cell
C4_B002508	C4_B002508	kidney collecting duct epithelial cell
C5_B002352	C5_B002352	epithelial cell of proximal tubule
C6_B002350	C6_B002350	B cell
C7_B002352	C7_B002352	kidney collecting duct principal cell
C7_B002697	C7_B002697	kidney collecting duct principal cell
C8_B002697	C8_B002697	T cell
C9_B002350	C9_B002350	epithelial cell of proximal tubule
C9_B002352	C9_B002352	kidney collecting duct epithelial cell
D10_B002350	D10_B002350	fenestrated cell
D11_B002350	D11_B002350	kidney collecting duct principal cell
D11_B002352	D11_B002352	epithelial cell of proximal tubule
D11_B002508	D11_B002508	kidney collecting duct epithelial cell
D11_B002697	D11_B002697	epithelial cell of proximal tubule
D12_B002350	D12_B002350	B cell
D12_B002508	D12_B002508	kidney collecting duct principal cell
D12_B002697	D12_B002697	epithelial cell of proximal tubule
D13_B002352	D13_B002352	kidney collecting duct epithelial cell
D13_B002697	D13_B002697	epithelial cell of proximal tubule
D14_B002350	D14_B002350	macrophage
D15_B002350	D15_B002350	macrophage
D15_B002352	D15_B002352	kidney collecting duct epithelial cell
D16_B002350	D16_B002350	kidney collecting duct epithelial cell
D16_B002697	D16_B002697	fenestrated cell
D17_B002350	D17_B002350	B cell
D17_B002352	D17_B002352	macrophage
D18_B002352	D18_B002352	kidney collecting duct epithelial cell
D18_B002697	D18_B002697	macrophage
D19_B002350	D19_B002350	kidney collecting duct epithelial cell
D1_B002352	D1_B002352	kidney collecting duct epithelial cell
D20_B002350	D20_B002350	kidney collecting duct epithelial cell
D20_B002352	D20_B002352	kidney collecting duct epithelial cell
D21_B002352	D21_B002352	macrophage
D22_B002350	D22_B002350	fenestrated cell
D2_B002350	D2_B002350	fenestrated cell
D2_B002352	D2_B002352	kidney collecting duct epithelial cell
D3_B002697	D3_B002697	mesangial cell
D5_B002350	D5_B002350	B cell
D5_B002352	D5_B002352	kidney collecting duct epithelial cell
D5_B002697	D5_B002697	kidney collecting duct epithelial cell
D6_B002350	D6_B002350	kidney collecting duct epithelial cell
D7_B002350	D7_B002350	B cell
D7_B002352	D7_B002352	epithelial cell of proximal tubule
D8_B002350	D8_B002350	kidney collecting duct epithelial cell
D8_B002352	D8_B002352	T cell
D9_B002350	D9_B002350	kidney collecting duct epithelial cell
E10_B002350	E10_B002350	macrophage
E10_B002508	E10_B002508	macrophage
E11_B002350	E11_B002350	kidney collecting duct epithelial cell
E12_B002697	E12_B002697	kidney collecting duct principal cell
E13_B002350	E13_B002350	kidney collecting duct epithelial cell
E13_B002508	E13_B002508	macrophage
E13_B002697	E13_B002697	T cell
E14_B002350	E14_B002350	kidney collecting duct epithelial cell
E14_B002508	E14_B002508	macrophage
E15_B002350	E15_B002350	kidney collecting duct principal cell
E16_B002350	E16_B002350	T cell
E16_B002352	E16_B002352	kidney collecting duct epithelial cell
E16_B002508	E16_B002508	kidney collecting duct principal cell
E17_B002350	E17_B002350	fenestrated cell
E17_B002508	E17_B002508	macrophage
E17_B002697	E17_B002697	kidney collecting duct principal cell
E18_B002350	E18_B002350	kidney collecting duct epithelial cell
E18_B002352	E18_B002352	epithelial cell of proximal tubule
E18_B002508	E18_B002508	macrophage
E18_B002697	E18_B002697	epithelial cell of proximal tubule
E19_B002350	E19_B002350	kidney collecting duct epithelial cell
E1_B002350	E1_B002350	kidney collecting duct principal cell
E1_B002352	E1_B002352	epithelial cell of proximal tubule
E1_B002697	E1_B002697	kidney collecting duct epithelial cell
E21_B002352	E21_B002352	kidney collecting duct epithelial cell
E21_B002697	E21_B002697	kidney collecting duct epithelial cell
E22_B002350	E22_B002350	B cell
E2_B002350	E2_B002350	fenestrated cell
E2_B002352	E2_B002352	epithelial cell of proximal tubule
E4_B002350	E4_B002350	kidney collecting duct epithelial cell
E4_B002697	E4_B002697	T cell
E5_B002352	E5_B002352	epithelial cell of proximal tubule
E5_B002697	E5_B002697	kidney collecting duct epithelial cell
E6_B002352	E6_B002352	kidney loop of Henle ascending limb epithelial cell
E7_B002352	E7_B002352	epithelial cell of proximal tubule
E7_B002697	E7_B002697	fenestrated cell
E8_B002350	E8_B002350	kidney collecting duct epithelial cell
E8_B002352	E8_B002352	kidney collecting duct epithelial cell
E8_B002508	E8_B002508	epithelial cell of proximal tubule
E9_B002350	E9_B002350	kidney collecting duct epithelial cell
E9_B002352	E9_B002352	kidney collecting duct principal cell
F10_B002350	F10_B002350	epithelial cell of proximal tubule
F10_B002352	F10_B002352	kidney collecting duct epithelial cell
F10_B002697	F10_B002697	fenestrated cell
F15_B002352	F15_B002352	kidney collecting duct epithelial cell
F16_B002352	F16_B002352	kidney loop of Henle ascending limb epithelial cell
F16_B002508	F16_B002508	fenestrated cell
F17_B002350	F17_B002350	kidney collecting duct epithelial cell
F17_B002697	F17_B002697	fenestrated cell
F18_B002350	F18_B002350	epithelial cell of proximal tubule
F19_B002352	F19_B002352	epithelial cell of proximal tubule
F19_B002697	F19_B002697	mesangial cell
F1_B002352	F1_B002352	epithelial cell of proximal tubule
F20_B002352	F20_B002352	kidney collecting duct epithelial cell
F20_B002697	F20_B002697	kidney collecting duct epithelial cell
F21_B002697	F21_B002697	epithelial cell of proximal tubule
F22_B002352	F22_B002352	kidney collecting duct epithelial cell
F2_B002352	F2_B002352	kidney collecting duct epithelial cell
F2_B002697	F2_B002697	epithelial cell of proximal tubule
F3_B002350	F3_B002350	kidney collecting duct epithelial cell
F3_B002352	F3_B002352	kidney collecting duct epithelial cell
F3_B002508	F3_B002508	fenestrated cell
F4_B002350	F4_B002350	macrophage
F4_B002352	F4_B002352	fenestrated cell
F4_B002697	F4_B002697	mesangial cell
F5_B002350	F5_B002350	kidney collecting duct principal cell
F6_B002350	F6_B002350	kidney collecting duct epithelial cell
F7_B002352	F7_B002352	epithelial cell of proximal tubule
F8_B002350	F8_B002350	kidney collecting duct epithelial cell
F8_B002352	F8_B002352	kidney collecting duct epithelial cell
F8_B002508	F8_B002508	epithelial cell of proximal tubule
F9_B002352	F9_B002352	kidney collecting duct epithelial cell
G10_B002350	G10_B002350	kidney collecting duct epithelial cell
G11_B002352	G11_B002352	kidney collecting duct epithelial cell
G12_B002350	G12_B002350	epithelial cell of proximal tubule
G12_B002352	G12_B002352	kidney loop of Henle ascending limb epithelial cell
G12_B002697	G12_B002697	kidney loop of Henle ascending limb epithelial cell
G13_B002352	G13_B002352	kidney collecting duct epithelial cell
G14_B002350	G14_B002350	kidney collecting duct epithelial cell
G15_B002352	G15_B002352	kidney collecting duct epithelial cell
G15_B002508	G15_B002508	kidney loop of Henle ascending limb epithelial cell
G16_B002350	G16_B002350	kidney collecting duct epithelial cell
G17_B002350	G17_B002350	T cell
G17_B002352	G17_B002352	kidney collecting duct epithelial cell
G18_B002697	G18_B002697	kidney collecting duct epithelial cell
G19_B002352	G19_B002352	macrophage
G19_B002508	G19_B002508	kidney collecting duct principal cell
G19_B002697	G19_B002697	epithelial cell of proximal tubule
G1_B002350	G1_B002350	epithelial cell of proximal tubule
G1_B002352	G1_B002352	kidney collecting duct principal cell
G20_B002350	G20_B002350	kidney collecting duct epithelial cell
G21_B002350	G21_B002350	kidney collecting duct epithelial cell
G21_B002352	G21_B002352	epithelial cell of proximal tubule
G22_B002350	G22_B002350	kidney collecting duct epithelial cell
G22_B002352	G22_B002352	kidney collecting duct epithelial cell
G2_B002352	G2_B002352	kidney collecting duct epithelial cell
G3_B002352	G3_B002352	kidney collecting duct epithelial cell
G4_B002350	G4_B002350	kidney collecting duct epithelial cell
G4_B002508	G4_B002508	fenestrated cell
G5_B002350	G5_B002350	epithelial cell of proximal tubule
G6_B002350	G6_B002350	kidney collecting duct epithelial cell
G6_B002352	G6_B002352	epithelial cell of proximal tubule
G7_B002350	G7_B002350	kidney collecting duct epithelial cell
G9_B002350	G9_B002350	epithelial cell of proximal tubule
G9_B002352	G9_B002352	kidney collecting duct epithelial cell
H10_B002352	H10_B002352	kidney collecting duct epithelial cell
H10_B002697	H10_B002697	epithelial cell of proximal tubule
H11_B002352	H11_B002352	epithelial cell of proximal tubule
H12_B002350	H12_B002350	epithelial cell of proximal tubule
H12_B002352	H12_B002352	macrophage
H13_B002352	H13_B002352	epithelial cell of proximal tubule
H14_B002352	H14_B002352	kidney collecting duct principal cell
H15_B002350	H15_B002350	epithelial cell of proximal tubule
H15_B002352	H15_B002352	kidney collecting duct epithelial cell
H16_B002352	H16_B002352	epithelial cell of proximal tubule
H16_B002697	H16_B002697	macrophage
H17_B002352	H17_B002352	kidney collecting duct epithelial cell
H17_B002697	H17_B002697	epithelial cell of proximal tubule
H18_B002352	H18_B002352	kidney collecting duct epithelial cell
H18_B002697	H18_B002697	fenestrated cell
H1_B002352	H1_B002352	kidney collecting duct epithelial cell
H20_B002350	H20_B002350	kidney collecting duct epithelial cell
H20_B002352	H20_B002352	kidney collecting duct epithelial cell
H20_B002697	H20_B002697	kidney loop of Henle ascending limb epithelial cell
H21_B002352	H21_B002352	kidney collecting duct epithelial cell
H22_B002352	H22_B002352	kidney collecting duct epithelial cell
H22_B002697	H22_B002697	kidney collecting duct principal cell
H2_B002352	H2_B002352	kidney collecting duct epithelial cell
H2_B002697	H2_B002697	epithelial cell of proximal tubule
H3_B002350	H3_B002350	kidney collecting duct epithelial cell
H3_B002352	H3_B002352	kidney collecting duct epithelial cell
H3_B002697	H3_B002697	epithelial cell of proximal tubule
H4_B002350	H4_B002350	kidney collecting duct epithelial cell
H4_B002352	H4_B002352	macrophage
H5_B002350	H5_B002350	epithelial cell of proximal tubule
H5_B002352	H5_B002352	macrophage
H5_B002697	H5_B002697	T cell
H6_B002352	H6_B002352	epithelial cell of proximal tubule
H6_B002697	H6_B002697	kidney collecting duct epithelial cell
H7_B002350	H7_B002350	kidney collecting duct principal cell
H7_B002352	H7_B002352	kidney collecting duct epithelial cell
H8_B002350	H8_B002350	B cell
H8_B002352	H8_B002352	kidney collecting duct epithelial cell
H9_B002352	H9_B002352	epithelial cell of proximal tubule
H9_B002697	H9_B002697	fenestrated cell
I10_B002352	I10_B002352	kidney collecting duct epithelial cell
I10_B002508	I10_B002508	B cell
I11_B002350	I11_B002350	kidney collecting duct epithelial cell
I11_B002508	I11_B002508	B cell
I11_B002697	I11_B002697	macrophage
I12_B002350	I12_B002350	epithelial cell of proximal tubule
I12_B002352	I12_B002352	epithelial cell of proximal tubule
I12_B002508	I12_B002508	B cell
I12_B002697	I12_B002697	B cell
I13_B002350	I13_B002350	epithelial cell of proximal tubule
I13_B002352	I13_B002352	kidney loop of Henle ascending limb epithelial cell
I13_B002508	I13_B002508	B cell
I13_B002697	I13_B002697	B cell
I14_B002350	I14_B002350	kidney collecting duct principal cell
I14_B002508	I14_B002508	B cell
I15_B002350	I15_B002350	kidney collecting duct epithelial cell
I15_B002508	I15_B002508	B cell
I16_B002352	I16_B002352	epithelial cell of proximal tubule
I16_B002508	I16_B002508	B cell
I17_B002350	I17_B002350	kidney collecting duct epithelial cell
I17_B002352	I17_B002352	kidney collecting duct epithelial cell
I17_B002508	I17_B002508	B cell
I18_B002508	I18_B002508	B cell
I18_B002697	I18_B002697	epithelial cell of proximal tubule
I19_B002352	I19_B002352	kidney collecting duct principal cell
I1_B002508	I1_B002508	B cell
I20_B002350	I20_B002350	kidney collecting duct epithelial cell
I20_B002508	I20_B002508	B cell
I21_B002350	I21_B002350	kidney collecting duct epithelial cell
I21_B002352	I21_B002352	epithelial cell of proximal tubule
I21_B002508	I21_B002508	B cell
I21_B002697	I21_B002697	macrophage
I22_B002350	I22_B002350	kidney loop of Henle ascending limb epithelial cell
I22_B002352	I22_B002352	kidney collecting duct epithelial cell
I22_B002508	I22_B002508	B cell
I2_B002350	I2_B002350	fenestrated cell
I2_B002352	I2_B002352	kidney collecting duct epithelial cell
I2_B002508	I2_B002508	B cell
I3_B002350	I3_B002350	kidney collecting duct epithelial cell
I4_B002352	I4_B002352	kidney collecting duct epithelial cell
I4_B002508	I4_B002508	B cell
I5_B002350	I5_B002350	kidney collecting duct principal cell
I5_B002352	I5_B002352	kidney collecting duct principal cell
I5_B002508	I5_B002508	B cell
I6_B002350	I6_B002350	epithelial cell of proximal tubule
I6_B002352	I6_B002352	kidney loop of Henle ascending limb epithelial cell
I6_B002508	I6_B002508	B cell
I7_B002352	I7_B002352	kidney collecting duct epithelial cell
I7_B002508	I7_B002508	B cell
I8_B002350	I8_B002350	kidney collecting duct epithelial cell
I8_B002352	I8_B002352	macrophage
I8_B002508	I8_B002508	B cell
I8_B002697	I8_B002697	fenestrated cell
I9_B002350	I9_B002350	kidney collecting duct epithelial cell
I9_B002352	I9_B002352	kidney collecting duct epithelial cell
I9_B002508	I9_B002508	B cell
I9_B002697	I9_B002697	epithelial cell of proximal tubule
J10_B002352	J10_B002352	kidney collecting duct epithelial cell
J11_B002352	J11_B002352	mesangial cell
J11_B002697	J11_B002697	B cell
J12_B002350	J12_B002350	epithelial cell of proximal tubule
J12_B002352	J12_B002352	epithelial cell of proximal tubule
J12_B002508	J12_B002508	kidney collecting duct epithelial cell
J13_B002350	J13_B002350	kidney loop of Henle ascending limb epithelial cell
J13_B002352	J13_B002352	mesangial cell
J13_B002697	J13_B002697	macrophage
J14_B002352	J14_B002352	mesangial cell
J15_B002350	J15_B002350	kidney collecting duct epithelial cell
J15_B002352	J15_B002352	kidney collecting duct epithelial cell
J15_B002697	J15_B002697	epithelial cell of proximal tubule
J16_B002352	J16_B002352	mesangial cell
J17_B002352	J17_B002352	mesangial cell
J17_B002697	J17_B002697	epithelial cell of proximal tubule
J18_B002352	J18_B002352	mesangial cell
J18_B002697	J18_B002697	B cell
J19_B002350	J19_B002350	macrophage
J19_B002352	J19_B002352	epithelial cell of proximal tubule
J19_B002697	J19_B002697	kidney loop of Henle ascending limb epithelial cell
J1_B002350	J1_B002350	kidney collecting duct epithelial cell
J1_B002352	J1_B002352	mesangial cell
J20_B002350	J20_B002350	macrophage
J20_B002352	J20_B002352	kidney collecting duct epithelial cell
J20_B002697	J20_B002697	kidney loop of Henle ascending limb epithelial cell
J21_B002352	J21_B002352	kidney collecting duct epithelial cell
J22_B002350	J22_B002350	epithelial cell of proximal tubule
J22_B002352	J22_B002352	mesangial cell
J2_B002352	J2_B002352	kidney collecting duct epithelial cell
J2_B002697	J2_B002697	kidney collecting duct epithelial cell
J3_B002350	J3_B002350	fenestrated cell
J3_B002352	J3_B002352	mesangial cell
J4_B002352	J4_B002352	kidney collecting duct epithelial cell
J4_B002508	J4_B002508	kidney collecting duct epithelial cell
J4_B002697	J4_B002697	epithelial cell of proximal tubule
J5_B002352	J5_B002352	mesangial cell
J5_B002697	J5_B002697	macrophage
J6_B002352	J6_B002352	mesangial cell
J7_B002350	J7_B002350	fenestrated cell
J7_B002352	J7_B002352	kidney collecting duct epithelial cell
J7_B002697	J7_B002697	fenestrated cell
J8_B002350	J8_B002350	kidney collecting duct epithelial cell
J8_B002352	J8_B002352	kidney collecting duct epithelial cell
J8_B002697	J8_B002697	kidney collecting duct principal cell
J9_B002352	J9_B002352	macrophage
K10_B002350	K10_B002350	kidney collecting duct epithelial cell
K10_B002352	K10_B002352	epithelial cell of proximal tubule
K10_B002697	K10_B002697	T cell
K11_B002352	K11_B002352	T cell
K11_B002508	K11_B002508	kidney loop of Henle ascending limb epithelial cell
K11_B002697	K11_B002697	kidney collecting duct epithelial cell
K12_B002350	K12_B002350	fenestrated cell
K12_B002352	K12_B002352	T cell
K12_B002508	K12_B002508	macrophage
K13_B002350	K13_B002350	T cell
K13_B002352	K13_B002352	epithelial cell of proximal tubule
K13_B002697	K13_B002697	epithelial cell of proximal tubule
K14_B002350	K14_B002350	kidney collecting duct epithelial cell
K15_B002350	K15_B002350	kidney collecting duct epithelial cell
K15_B002352	K15_B002352	kidney collecting duct epithelial cell
K16_B002350	K16_B002350	kidney collecting duct epithelial cell
K16_B002352	K16_B002352	kidney collecting duct epithelial cell
K16_B002508	K16_B002508	epithelial cell of proximal tubule
K17_B002352	K17_B002352	kidney collecting duct epithelial cell
K17_B002697	K17_B002697	kidney collecting duct epithelial cell
K18_B002350	K18_B002350	macrophage
K18_B002697	K18_B002697	kidney collecting duct epithelial cell
K19_B002350	K19_B002350	epithelial cell of proximal tubule
K19_B002352	K19_B002352	kidney collecting duct epithelial cell
K1_B002350	K1_B002350	macrophage
K1_B002697	K1_B002697	epithelial cell of proximal tubule
K20_B002350	K20_B002350	kidney collecting duct epithelial cell
K20_B002352	K20_B002352	epithelial cell of proximal tubule
K20_B002697	K20_B002697	macrophage
K21_B002350	K21_B002350	fenestrated cell
K21_B002352	K21_B002352	epithelial cell of proximal tubule
K21_B002697	K21_B002697	kidney collecting duct epithelial cell
K22_B002352	K22_B002352	kidney collecting duct epithelial cell
K22_B002697	K22_B002697	kidney loop of Henle ascending limb epithelial cell
K2_B002352	K2_B002352	macrophage
K3_B002350	K3_B002350	kidney collecting duct principal cell
K3_B002508	K3_B002508	T cell
K3_B002697	K3_B002697	fenestrated cell
K4_B002352	K4_B002352	kidney collecting duct epithelial cell
K4_B002508	K4_B002508	kidney loop of Henle ascending limb epithelial cell
K4_B002697	K4_B002697	kidney loop of Henle ascending limb epithelial cell
K6_B002352	K6_B002352	epithelial cell of proximal tubule
K6_B002697	K6_B002697	kidney collecting duct epithelial cell
K7_B002350	K7_B002350	T cell
K8_B002350	K8_B002350	epithelial cell of proximal tubule
K8_B002352	K8_B002352	macrophage
K8_B002508	K8_B002508	kidney collecting duct epithelial cell
K8_B002697	K8_B002697	fenestrated cell
K9_B002350	K9_B002350	kidney loop of Henle ascending limb epithelial cell
K9_B002352	K9_B002352	T cell
L10_B002352	L10_B002352	epithelial cell of proximal tubule
L11_B002350	L11_B002350	kidney collecting duct epithelial cell
L11_B002352	L11_B002352	epithelial cell of proximal tubule
L11_B002697	L11_B002697	fenestrated cell
L12_B002350	L12_B002350	epithelial cell of proximal tubule
L12_B002352	L12_B002352	mesangial cell
L12_B002508	L12_B002508	epithelial cell of proximal tubule
L13_B002352	L13_B002352	epithelial cell of proximal tubule
L13_B002697	L13_B002697	kidney collecting duct epithelial cell
L14_B002350	L14_B002350	kidney collecting duct epithelial cell
L14_B002352	L14_B002352	kidney collecting duct epithelial cell
L14_B002697	L14_B002697	epithelial cell of proximal tubule
L15_B002350	L15_B002350	kidney collecting duct epithelial cell
L15_B002352	L15_B002352	mesangial cell
L16_B002350	L16_B002350	kidney collecting duct epithelial cell
L16_B002352	L16_B002352	kidney collecting duct epithelial cell
L16_B002697	L16_B002697	T cell
L17_B002350	L17_B002350	kidney collecting duct epithelial cell
L17_B002352	L17_B002352	epithelial cell of proximal tubule
L17_B002697	L17_B002697	kidney collecting duct epithelial cell
L18_B002350	L18_B002350	kidney collecting duct epithelial cell
L18_B002352	L18_B002352	kidney loop of Henle ascending limb epithelial cell
L19_B002352	L19_B002352	mesangial cell
L19_B002508	L19_B002508	kidney collecting duct epithelial cell
L1_B002352	L1_B002352	epithelial cell of proximal tubule
L20_B002350	L20_B002350	macrophage
L20_B002352	L20_B002352	kidney loop of Henle ascending limb epithelial cell
L21_B002350	L21_B002350	kidney collecting duct epithelial cell
L21_B002352	L21_B002352	mesangial cell
L22_B002350	L22_B002350	kidney collecting duct epithelial cell
L22_B002352	L22_B002352	kidney collecting duct epithelial cell
L2_B002352	L2_B002352	kidney collecting duct epithelial cell
L3_B002350	L3_B002350	fenestrated cell
L3_B002352	L3_B002352	mesangial cell
L3_B002508	L3_B002508	kidney loop of Henle ascending limb epithelial cell
L4_B002350	L4_B002350	kidney loop of Henle ascending limb epithelial cell
L4_B002352	L4_B002352	mesangial cell
L4_B002697	L4_B002697	B cell
L5_B002350	L5_B002350	epithelial cell of proximal tubule
L5_B002352	L5_B002352	kidney collecting duct epithelial cell
L6_B002350	L6_B002350	kidney collecting duct epithelial cell
L6_B002352	L6_B002352	kidney collecting duct epithelial cell
L6_B002697	L6_B002697	epithelial cell of proximal tubule
L7_B002352	L7_B002352	mesangial cell
L8_B002350	L8_B002350	fenestrated cell
L8_B002352	L8_B002352	epithelial cell of proximal tubule
L8_B002697	L8_B002697	fenestrated cell
L9_B002352	L9_B002352	mesangial cell
L9_B002697	L9_B002697	epithelial cell of proximal tubule
M10_B002350	M10_B002350	kidney loop of Henle ascending limb epithelial cell
M10_B002352	M10_B002352	mesangial cell
M10_B002508	M10_B002508	B cell
M11_B002352	M11_B002352	mesangial cell
M11_B002508	M11_B002508	B cell
M12_B002350	M12_B002350	epithelial cell of proximal tubule
M12_B002352	M12_B002352	T cell
M12_B002508	M12_B002508	B cell
M12_B002697	M12_B002697	kidney collecting duct epithelial cell
M13_B002352	M13_B002352	kidney collecting duct epithelial cell
M13_B002508	M13_B002508	B cell
M13_B002697	M13_B002697	kidney collecting duct epithelial cell
M14_B002352	M14_B002352	kidney collecting duct epithelial cell
M14_B002508	M14_B002508	B cell
M15_B002352	M15_B002352	mesangial cell
M15_B002508	M15_B002508	kidney collecting duct epithelial cell
M16_B002352	M16_B002352	mesangial cell
M16_B002508	M16_B002508	kidney loop of Henle ascending limb epithelial cell
M17_B002350	M17_B002350	kidney collecting duct epithelial cell
M17_B002352	M17_B002352	mesangial cell
M17_B002508	M17_B002508	B cell
M18_B002352	M18_B002352	mesangial cell
M18_B002508	M18_B002508	B cell
M19_B002352	M19_B002352	kidney collecting duct epithelial cell
M19_B002697	M19_B002697	macrophage
M1_B002350	M1_B002350	epithelial cell of proximal tubule
M1_B002352	M1_B002352	mesangial cell
M1_B002508	M1_B002508	B cell
M20_B002350	M20_B002350	kidney collecting duct epithelial cell
M20_B002352	M20_B002352	kidney collecting duct principal cell
M21_B002352	M21_B002352	kidney collecting duct epithelial cell
M21_B002508	M21_B002508	B cell
M21_B002697	M21_B002697	kidney collecting duct epithelial cell
M22_B002350	M22_B002350	kidney collecting duct epithelial cell
M22_B002352	M22_B002352	mesangial cell
M2_B002352	M2_B002352	mesangial cell
M2_B002508	M2_B002508	B cell
M2_B002697	M2_B002697	kidney collecting duct principal cell
M3_B002350	M3_B002350	kidney collecting duct epithelial cell
M3_B002352	M3_B002352	mesangial cell
M3_B002508	M3_B002508	epithelial cell of proximal tubule
M4_B002352	M4_B002352	kidney collecting duct epithelial cell
M4_B002508	M4_B002508	B cell
M4_B002697	M4_B002697	kidney collecting duct epithelial cell
M5_B002350	M5_B002350	kidney collecting duct epithelial cell
M5_B002352	M5_B002352	mesangial cell
M5_B002508	M5_B002508	B cell
M5_B002697	M5_B002697	macrophage
M6_B002350	M6_B002350	T cell
M6_B002352	M6_B002352	kidney collecting duct epithelial cell
M6_B002508	M6_B002508	B cell
M7_B002352	M7_B002352	kidney collecting duct epithelial cell
M7_B002508	M7_B002508	B cell
M8_B002350	M8_B002350	epithelial cell of proximal tubule
M8_B002352	M8_B002352	kidney collecting duct epithelial cell
M9_B002350	M9_B002350	epithelial cell of proximal tubule
M9_B002352	M9_B002352	kidney collecting duct epithelial cell
M9_B002508	M9_B002508	B cell
N10_B002350	N10_B002350	epithelial cell of proximal tubule
N10_B002352	N10_B002352	B cell
N11_B002352	N11_B002352	kidney collecting duct epithelial cell
N11_B002697	N11_B002697	fenestrated cell
N12_B002350	N12_B002350	kidney loop of Henle ascending limb epithelial cell
N12_B002352	N12_B002352	epithelial cell of proximal tubule
N12_B002697	N12_B002697	kidney loop of Henle ascending limb epithelial cell
N13_B002350	N13_B002350	kidney collecting duct epithelial cell
N13_B002352	N13_B002352	B cell
N14_B002352	N14_B002352	kidney collecting duct epithelial cell
N14_B002697	N14_B002697	fenestrated cell
N15_B002350	N15_B002350	fenestrated cell
N15_B002352	N15_B002352	B cell
N15_B002508	N15_B002508	kidney loop of Henle ascending limb epithelial cell
N16_B002350	N16_B002350	B cell
N16_B002352	N16_B002352	B cell
N16_B002697	N16_B002697	kidney collecting duct epithelial cell
N17_B002350	N17_B002350	kidney collecting duct principal cell
N17_B002352	N17_B002352	B cell
N18_B002350	N18_B002350	epithelial cell of proximal tubule
N18_B002352	N18_B002352	B cell
N19_B002350	N19_B002350	kidney collecting duct epithelial cell
N19_B002352	N19_B002352	kidney collecting duct epithelial cell
N1_B002350	N1_B002350	kidney collecting duct epithelial cell
N1_B002352	N1_B002352	epithelial cell of proximal tubule
N20_B002350	N20_B002350	kidney collecting duct epithelial cell
N20_B002352	N20_B002352	kidney collecting duct principal cell
N21_B002352	N21_B002352	B cell
N22_B002352	N22_B002352	B cell
N2_B002350	N2_B002350	kidney collecting duct epithelial cell
N2_B002352	N2_B002352	B cell
N2_B002508	N2_B002508	mesangial cell
N3_B002350	N3_B002350	fenestrated cell
N4_B002350	N4_B002350	kidney collecting duct epithelial cell
N4_B002352	N4_B002352	kidney collecting duct epithelial cell
N4_B002508	N4_B002508	epithelial cell of proximal tubule
N4_B002697	N4_B002697	mesangial cell
N5_B002350	N5_B002350	kidney collecting duct epithelial cell
N5_B002352	N5_B002352	B cell
N6_B002350	N6_B002350	kidney collecting duct principal cell
N6_B002352	N6_B002352	kidney collecting duct epithelial cell
N6_B002697	N6_B002697	macrophage
N7_B002350	N7_B002350	kidney collecting duct epithelial cell
N7_B002352	N7_B002352	kidney collecting duct principal cell
N7_B002508	N7_B002508	epithelial cell of proximal tubule
N8_B002350	N8_B002350	kidney collecting duct epithelial cell
N8_B002352	N8_B002352	epithelial cell of proximal tubule
N9_B002352	N9_B002352	B cell
O10_B002350	O10_B002350	kidney collecting duct epithelial cell
O10_B002352	O10_B002352	kidney collecting duct epithelial cell
O11_B002350	O11_B002350	kidney collecting duct epithelial cell
O11_B002352	O11_B002352	kidney collecting duct epithelial cell
O11_B002697	O11_B002697	kidney collecting duct principal cell
O12_B002350	O12_B002350	fenestrated cell
O13_B002350	O13_B002350	fenestrated cell
O14_B002352	O14_B002352	kidney loop of Henle ascending limb epithelial cell
O15_B002350	O15_B002350	epithelial cell of proximal tubule
O15_B002352	O15_B002352	mesangial cell
O16_B002350	O16_B002350	fenestrated cell
O16_B002352	O16_B002352	kidney collecting duct epithelial cell
O16_B002697	O16_B002697	fenestrated cell
O17_B002350	O17_B002350	epithelial cell of proximal tubule
O17_B002352	O17_B002352	kidney collecting duct epithelial cell
O17_B002697	O17_B002697	kidney loop of Henle ascending limb epithelial cell
O18_B002352	O18_B002352	kidney collecting duct epithelial cell
O18_B002697	O18_B002697	mesangial cell
O19_B002350	O19_B002350	kidney collecting duct epithelial cell
O19_B002352	O19_B002352	epithelial cell of proximal tubule
O19_B002508	O19_B002508	epithelial cell of proximal tubule
O1_B002352	O1_B002352	kidney collecting duct epithelial cell
O20_B002350	O20_B002350	kidney collecting duct epithelial cell
O20_B002352	O20_B002352	kidney loop of Henle ascending limb epithelial cell
O21_B002350	O21_B002350	kidney collecting duct epithelial cell
O21_B002352	O21_B002352	kidney collecting duct epithelial cell
O22_B002352	O22_B002352	epithelial cell of proximal tubule
O2_B002352	O2_B002352	kidney collecting duct epithelial cell
O3_B002350	O3_B002350	fenestrated cell
O3_B002352	O3_B002352	epithelial cell of proximal tubule
O3_B002697	O3_B002697	kidney collecting duct epithelial cell
O4_B002350	O4_B002350	kidney collecting duct epithelial cell
O4_B002508	O4_B002508	epithelial cell of proximal tubule
O4_B002697	O4_B002697	kidney collecting duct epithelial cell
O5_B002350	O5_B002350	fenestrated cell
O6_B002352	O6_B002352	kidney collecting duct epithelial cell
O7_B002352	O7_B002352	kidney collecting duct epithelial cell
O7_B002697	O7_B002697	macrophage
O8_B002352	O8_B002352	kidney collecting duct epithelial cell
O9_B002350	O9_B002350	kidney collecting duct epithelial cell
O9_B002352	O9_B002352	kidney collecting duct epithelial cell
P10_B002352	P10_B002352	macrophage
P11_B002350	P11_B002350	macrophage
P12_B002352	P12_B002352	mesangial cell
P12_B002508	P12_B002508	kidney collecting duct principal cell
P13_B002350	P13_B002350	epithelial cell of proximal tubule
P13_B002352	P13_B002352	kidney collecting duct principal cell
P14_B002350	P14_B002350	fenestrated cell
P14_B002352	P14_B002352	fenestrated cell
P15_B002350	P15_B002350	epithelial cell of proximal tubule
P15_B002352	P15_B002352	kidney collecting duct epithelial cell
P15_B002508	P15_B002508	kidney collecting duct epithelial cell
P16_B002350	P16_B002350	kidney collecting duct epithelial cell
P16_B002352	P16_B002352	mesangial cell
P17_B002350	P17_B002350	kidney collecting duct epithelial cell
P17_B002352	P17_B002352	mesangial cell
P18_B002350	P18_B002350	epithelial cell of proximal tubule
P19_B002350	P19_B002350	kidney collecting duct epithelial cell
P19_B002352	P19_B002352	kidney collecting duct principal cell
P19_B002697	P19_B002697	macrophage
P1_B002352	P1_B002352	kidney collecting duct epithelial cell
P20_B002350	P20_B002350	fenestrated cell
P20_B002352	P20_B002352	kidney collecting duct epithelial cell
P21_B002352	P21_B002352	mesangial cell
P22_B002352	P22_B002352	epithelial cell of proximal tubule
P2_B002352	P2_B002352	kidney collecting duct epithelial cell
P3_B002352	P3_B002352	kidney collecting duct epithelial cell
P4_B002352	P4_B002352	kidney collecting duct epithelial cell
P4_B002508	P4_B002508	epithelial cell of proximal tubule
P4_B002697	P4_B002697	kidney collecting duct epithelial cell
P5_B002352	P5_B002352	kidney collecting duct epithelial cell
P5_B002697	P5_B002697	mesangial cell
P6_B002350	P6_B002350	kidney collecting duct epithelial cell
P6_B002352	P6_B002352	macrophage
P6_B002697	P6_B002697	kidney collecting duct principal cell
P7_B002352	P7_B002352	kidney collecting duct epithelial cell
P7_B002508	P7_B002508	kidney collecting duct principal cell
P8_B002350	P8_B002350	kidney collecting duct principal cell
P8_B002352	P8_B002352	kidney collecting duct epithelial cell
P9_B002352	P9_B002352	fenestrated cell
A11_B001261	A11_B001261	T cell
A12_B001261	A12_B001261	kidney collecting duct epithelial cell
A15_B001261	A15_B001261	kidney collecting duct principal cell
A16_B001261	A16_B001261	T cell
A17_B001261	A17_B001261	epithelial cell of proximal tubule
A18_B001261	A18_B001261	macrophage
A20_B001261	A20_B001261	epithelial cell of proximal tubule
A21_B001261	A21_B001261	T cell
A3_B001261	A3_B001261	kidney collecting duct epithelial cell
A4_B001261	A4_B001261	fenestrated cell
A6_B001261	A6_B001261	epithelial cell of proximal tubule
A7_B001261	A7_B001261	epithelial cell of proximal tubule
A9_B001261	A9_B001261	kidney collecting duct principal cell
B11_B001261	B11_B001261	fenestrated cell
B12_B001261	B12_B001261	epithelial cell of proximal tubule
B15_B001261	B15_B001261	epithelial cell of proximal tubule
B16_B001261	B16_B001261	epithelial cell of proximal tubule
B18_B001261	B18_B001261	macrophage
B20_B001261	B20_B001261	kidney collecting duct epithelial cell
B22_B001261	B22_B001261	fenestrated cell
B2_B001261	B2_B001261	kidney loop of Henle ascending limb epithelial cell
B7_B001261	B7_B001261	macrophage
B8_B001261	B8_B001261	epithelial cell of proximal tubule
C11_B001261	C11_B001261	epithelial cell of proximal tubule
C13_B001261	C13_B001261	T cell
C16_B001261	C16_B001261	kidney collecting duct epithelial cell
C17_B001261	C17_B001261	kidney collecting duct epithelial cell
C18_B001261	C18_B001261	kidney collecting duct epithelial cell
C1_B001261	C1_B001261	epithelial cell of proximal tubule
C20_B001261	C20_B001261	kidney collecting duct epithelial cell
C22_B001261	C22_B001261	epithelial cell of proximal tubule
C4_B001261	C4_B001261	epithelial cell of proximal tubule
C5_B001261	C5_B001261	macrophage
C6_B001261	C6_B001261	macrophage
C7_B001261	C7_B001261	kidney collecting duct epithelial cell
C9_B001261	C9_B001261	macrophage
D10_B001261	D10_B001261	kidney collecting duct epithelial cell
D12_B001261	D12_B001261	fenestrated cell
D13_B001261	D13_B001261	kidney loop of Henle ascending limb epithelial cell
D14_B001261	D14_B001261	fenestrated cell
D17_B001261	D17_B001261	T cell
D19_B001261	D19_B001261	macrophage
D20_B001261	D20_B001261	T cell
D5_B001261	D5_B001261	epithelial cell of proximal tubule
D6_B001261	D6_B001261	macrophage
D7_B001261	D7_B001261	fenestrated cell
E10_B001261	E10_B001261	kidney collecting duct epithelial cell
E12_B001261	E12_B001261	kidney collecting duct epithelial cell
E15_B001261	E15_B001261	fenestrated cell
E16_B001261	E16_B001261	macrophage
E17_B001261	E17_B001261	kidney collecting duct epithelial cell
E1_B001261	E1_B001261	kidney collecting duct epithelial cell
E2_B001261	E2_B001261	mesangial cell
E4_B001261	E4_B001261	kidney collecting duct principal cell
E5_B001261	E5_B001261	macrophage
E7_B001261	E7_B001261	macrophage
E8_B001261	E8_B001261	epithelial cell of proximal tubule
F10_B001261	F10_B001261	epithelial cell of proximal tubule
F11_B001261	F11_B001261	macrophage
F12_B001261	F12_B001261	T cell
F13_B001261	F13_B001261	macrophage
F14_B001261	F14_B001261	kidney collecting duct principal cell
F15_B001261	F15_B001261	epithelial cell of proximal tubule
F17_B001261	F17_B001261	kidney collecting duct epithelial cell
F19_B001261	F19_B001261	kidney collecting duct epithelial cell
F1_B001261	F1_B001261	kidney collecting duct principal cell
F20_B001261	F20_B001261	kidney collecting duct epithelial cell
F21_B001261	F21_B001261	fenestrated cell
F22_B001261	F22_B001261	fenestrated cell
F5_B001261	F5_B001261	T cell
F6_B001261	F6_B001261	epithelial cell of proximal tubule
F7_B001261	F7_B001261	fenestrated cell
G10_B001261	G10_B001261	macrophage
G11_B001261	G11_B001261	macrophage
G12_B001261	G12_B001261	fenestrated cell
G13_B001261	G13_B001261	epithelial cell of proximal tubule
G16_B001261	G16_B001261	kidney collecting duct epithelial cell
G17_B001261	G17_B001261	kidney loop of Henle ascending limb epithelial cell
G1_B001261	G1_B001261	T cell
G20_B001261	G20_B001261	epithelial cell of proximal tubule
G22_B001261	G22_B001261	macrophage
G3_B001261	G3_B001261	fenestrated cell
G7_B001261	G7_B001261	epithelial cell of proximal tubule
G9_B001261	G9_B001261	T cell
H10_B001261	H10_B001261	T cell
H14_B001261	H14_B001261	kidney loop of Henle ascending limb epithelial cell
H17_B001261	H17_B001261	epithelial cell of proximal tubule
H18_B001261	H18_B001261	epithelial cell of proximal tubule
H2_B001261	H2_B001261	macrophage
H3_B001261	H3_B001261	fenestrated cell
H7_B001261	H7_B001261	epithelial cell of proximal tubule
H8_B001261	H8_B001261	kidney loop of Henle ascending limb epithelial cell
I13_B001261	I13_B001261	epithelial cell of proximal tubule
I17_B001261	I17_B001261	epithelial cell of proximal tubule
I20_B001261	I20_B001261	fenestrated cell
I21_B001261	I21_B001261	fenestrated cell
I22_B001261	I22_B001261	kidney collecting duct epithelial cell
I2_B001261	I2_B001261	epithelial cell of proximal tubule
I3_B001261	I3_B001261	fenestrated cell
I6_B001261	I6_B001261	kidney collecting duct epithelial cell
I7_B001261	I7_B001261	epithelial cell of proximal tubule
I8_B001261	I8_B001261	T cell
I9_B001261	I9_B001261	epithelial cell of proximal tubule
J11_B001261	J11_B001261	fenestrated cell
J12_B001261	J12_B001261	T cell
J13_B001261	J13_B001261	fenestrated cell
J15_B001261	J15_B001261	macrophage
J19_B001261	J19_B001261	kidney collecting duct epithelial cell
J1_B001261	J1_B001261	epithelial cell of proximal tubule
J20_B001261	J20_B001261	fenestrated cell
J22_B001261	J22_B001261	T cell
J2_B001261	J2_B001261	fenestrated cell
J4_B001261	J4_B001261	epithelial cell of proximal tubule
J5_B001261	J5_B001261	epithelial cell of proximal tubule
J6_B001261	J6_B001261	T cell
J7_B001261	J7_B001261	kidney collecting duct epithelial cell
K14_B001261	K14_B001261	fenestrated cell
K15_B001261	K15_B001261	fenestrated cell
K17_B001261	K17_B001261	kidney loop of Henle ascending limb epithelial cell
K19_B001261	K19_B001261	kidney collecting duct principal cell
K21_B001261	K21_B001261	kidney collecting duct epithelial cell
K22_B001261	K22_B001261	T cell
K2_B001261	K2_B001261	kidney loop of Henle ascending limb epithelial cell
K5_B001261	K5_B001261	epithelial cell of proximal tubule
K7_B001261	K7_B001261	epithelial cell of proximal tubule
K8_B001261	K8_B001261	epithelial cell of proximal tubule
L10_B001261	L10_B001261	kidney collecting duct epithelial cell
L12_B001261	L12_B001261	T cell
L13_B001261	L13_B001261	T cell
L15_B001261	L15_B001261	epithelial cell of proximal tubule
L16_B001261	L16_B001261	epithelial cell of proximal tubule
L20_B001261	L20_B001261	kidney collecting duct epithelial cell
L2_B001261	L2_B001261	epithelial cell of proximal tubule
L8_B001261	L8_B001261	epithelial cell of proximal tubule
L9_B001261	L9_B001261	B cell
M13_B001261	M13_B001261	macrophage
M14_B001261	M14_B001261	macrophage
M15_B001261	M15_B001261	epithelial cell of proximal tubule
M17_B001261	M17_B001261	epithelial cell of proximal tubule
M18_B001261	M18_B001261	fenestrated cell
M19_B001261	M19_B001261	macrophage
M1_B001261	M1_B001261	T cell
M20_B001261	M20_B001261	epithelial cell of proximal tubule
M21_B001261	M21_B001261	macrophage
M2_B001261	M2_B001261	kidney collecting duct epithelial cell
M3_B001261	M3_B001261	kidney collecting duct epithelial cell
M5_B001261	M5_B001261	macrophage
M6_B001261	M6_B001261	kidney collecting duct epithelial cell
M8_B001261	M8_B001261	epithelial cell of proximal tubule
N10_B001261	N10_B001261	kidney collecting duct epithelial cell
N11_B001261	N11_B001261	macrophage
N13_B001261	N13_B001261	fenestrated cell
N14_B001261	N14_B001261	macrophage
N15_B001261	N15_B001261	macrophage
N16_B001261	N16_B001261	kidney collecting duct epithelial cell
N18_B001261	N18_B001261	kidney collecting duct epithelial cell
N22_B001261	N22_B001261	T cell
N2_B001261	N2_B001261	kidney collecting duct epithelial cell
N5_B001261	N5_B001261	epithelial cell of proximal tubule
N6_B001261	N6_B001261	macrophage
N8_B001261	N8_B001261	fenestrated cell
O10_B001261	O10_B001261	epithelial cell of proximal tubule
O14_B001261	O14_B001261	mesangial cell
O16_B001261	O16_B001261	kidney collecting duct epithelial cell
O17_B001261	O17_B001261	T cell
O18_B001261	O18_B001261	epithelial cell of proximal tubule
O19_B001261	O19_B001261	macrophage
O20_B001261	O20_B001261	macrophage
O21_B001261	O21_B001261	kidney loop of Henle ascending limb epithelial cell
O3_B001261	O3_B001261	fenestrated cell
O4_B001261	O4_B001261	fenestrated cell
O5_B001261	O5_B001261	macrophage
O7_B001261	O7_B001261	macrophage
O9_B001261	O9_B001261	fenestrated cell
P12_B001261	P12_B001261	epithelial cell of proximal tubule
P13_B001261	P13_B001261	fenestrated cell
P15_B001261	P15_B001261	T cell
P17_B001261	P17_B001261	epithelial cell of proximal tubule
P19_B001261	P19_B001261	epithelial cell of proximal tubule
P1_B001261	P1_B001261	macrophage
P21_B001261	P21_B001261	kidney loop of Henle ascending limb epithelial cell
P22_B001261	P22_B001261	T cell
P4_B001261	P4_B001261	T cell
P6_B001261	P6_B001261	mesangial cell
P7_B001261	P7_B001261	T cell
P8_B001261	P8_B001261	macrophage
A11_B001259	A11_B001259	fenestrated cell
A13_B001259	A13_B001259	epithelial cell of proximal tubule
A18_B001259	A18_B001259	epithelial cell of proximal tubule
A4_B001259	A4_B001259	epithelial cell of proximal tubule
A5_B001259	A5_B001259	fenestrated cell
A9_B001259	A9_B001259	epithelial cell of proximal tubule
B11_B001259	B11_B001259	epithelial cell of proximal tubule
B14_B001259	B14_B001259	epithelial cell of proximal tubule
B16_B001259	B16_B001259	macrophage
B18_B001259	B18_B001259	fenestrated cell
B19_B001259	B19_B001259	kidney collecting duct epithelial cell
B4_B001259	B4_B001259	mesangial cell
B5_B001259	B5_B001259	epithelial cell of proximal tubule
B7_B001259	B7_B001259	fenestrated cell
B8_B001259	B8_B001259	fenestrated cell
C10_B001259	C10_B001259	fenestrated cell
C12_B001259	C12_B001259	fenestrated cell
C20_B001259	C20_B001259	epithelial cell of proximal tubule
C2_B001259	C2_B001259	epithelial cell of proximal tubule
C4_B001259	C4_B001259	T cell
C6_B001259	C6_B001259	T cell
C8_B001259	C8_B001259	kidney loop of Henle ascending limb epithelial cell
C9_B001259	C9_B001259	fenestrated cell
D10_B001259	D10_B001259	fenestrated cell
D11_B001259	D11_B001259	epithelial cell of proximal tubule
D13_B001259	D13_B001259	epithelial cell of proximal tubule
D15_B001259	D15_B001259	epithelial cell of proximal tubule
D16_B001259	D16_B001259	epithelial cell of proximal tubule
D17_B001259	D17_B001259	fenestrated cell
D20_B001259	D20_B001259	epithelial cell of proximal tubule
D21_B001259	D21_B001259	epithelial cell of proximal tubule
D22_B001259	D22_B001259	epithelial cell of proximal tubule
D2_B001259	D2_B001259	kidney collecting duct principal cell
D3_B001259	D3_B001259	epithelial cell of proximal tubule
D4_B001259	D4_B001259	fenestrated cell
D5_B001259	D5_B001259	epithelial cell of proximal tubule
D9_B001259	D9_B001259	fenestrated cell
E12_B001259	E12_B001259	macrophage
E14_B001259	E14_B001259	fenestrated cell
E16_B001259	E16_B001259	epithelial cell of proximal tubule
E19_B001259	E19_B001259	epithelial cell of proximal tubule
E21_B001259	E21_B001259	epithelial cell of proximal tubule
E4_B001259	E4_B001259	fenestrated cell
E5_B001259	E5_B001259	epithelial cell of proximal tubule
E6_B001259	E6_B001259	macrophage
E9_B001259	E9_B001259	kidney collecting duct epithelial cell
F11_B001259	F11_B001259	epithelial cell of proximal tubule
F12_B001259	F12_B001259	kidney collecting duct epithelial cell
F13_B001259	F13_B001259	epithelial cell of proximal tubule
F14_B001259	F14_B001259	epithelial cell of proximal tubule
F15_B001259	F15_B001259	kidney loop of Henle ascending limb epithelial cell
F16_B001259	F16_B001259	fenestrated cell
F18_B001259	F18_B001259	epithelial cell of proximal tubule
F3_B001259	F3_B001259	epithelial cell of proximal tubule
F5_B001259	F5_B001259	epithelial cell of proximal tubule
F6_B001259	F6_B001259	fenestrated cell
F7_B001259	F7_B001259	B cell
F8_B001259	F8_B001259	kidney collecting duct principal cell
G11_B001259	G11_B001259	epithelial cell of proximal tubule
G12_B001259	G12_B001259	macrophage
G13_B001259	G13_B001259	epithelial cell of proximal tubule
G14_B001259	G14_B001259	T cell
G19_B001259	G19_B001259	epithelial cell of proximal tubule
G21_B001259	G21_B001259	B cell
G22_B001259	G22_B001259	epithelial cell of proximal tubule
G4_B001259	G4_B001259	epithelial cell of proximal tubule
G6_B001259	G6_B001259	fenestrated cell
G7_B001259	G7_B001259	B cell
G8_B001259	G8_B001259	epithelial cell of proximal tubule
H13_B001259	H13_B001259	epithelial cell of proximal tubule
H14_B001259	H14_B001259	kidney collecting duct epithelial cell
H15_B001259	H15_B001259	fenestrated cell
H19_B001259	H19_B001259	epithelial cell of proximal tubule
H22_B001259	H22_B001259	macrophage
H2_B001259	H2_B001259	fenestrated cell
H3_B001259	H3_B001259	epithelial cell of proximal tubule
H4_B001259	H4_B001259	kidney collecting duct epithelial cell
I16_B001259	I16_B001259	T cell
I18_B001259	I18_B001259	epithelial cell of proximal tubule
I19_B001259	I19_B001259	macrophage
I21_B001259	I21_B001259	epithelial cell of proximal tubule
I2_B001259	I2_B001259	epithelial cell of proximal tubule
I4_B001259	I4_B001259	kidney collecting duct epithelial cell
I5_B001259	I5_B001259	macrophage
I7_B001259	I7_B001259	epithelial cell of proximal tubule
J10_B001259	J10_B001259	kidney collecting duct principal cell
J11_B001259	J11_B001259	macrophage
J12_B001259	J12_B001259	kidney collecting duct principal cell
J18_B001259	J18_B001259	kidney collecting duct principal cell
J19_B001259	J19_B001259	fenestrated cell
J20_B001259	J20_B001259	kidney collecting duct epithelial cell
J21_B001259	J21_B001259	epithelial cell of proximal tubule
J22_B001259	J22_B001259	fenestrated cell
J2_B001259	J2_B001259	kidney collecting duct principal cell
J5_B001259	J5_B001259	kidney collecting duct epithelial cell
J6_B001259	J6_B001259	epithelial cell of proximal tubule
J8_B001259	J8_B001259	fenestrated cell
K12_B001259	K12_B001259	kidney collecting duct epithelial cell
K14_B001259	K14_B001259	epithelial cell of proximal tubule
K16_B001259	K16_B001259	kidney collecting duct epithelial cell
K19_B001259	K19_B001259	epithelial cell of proximal tubule
K22_B001259	K22_B001259	epithelial cell of proximal tubule
K3_B001259	K3_B001259	epithelial cell of proximal tubule
K5_B001259	K5_B001259	macrophage
K9_B001259	K9_B001259	epithelial cell of proximal tubule
L12_B001259	L12_B001259	epithelial cell of proximal tubule
L13_B001259	L13_B001259	kidney loop of Henle ascending limb epithelial cell
L14_B001259	L14_B001259	kidney collecting duct epithelial cell
L18_B001259	L18_B001259	epithelial cell of proximal tubule
L19_B001259	L19_B001259	epithelial cell of proximal tubule
L3_B001259	L3_B001259	T cell
L5_B001259	L5_B001259	T cell
M12_B001259	M12_B001259	kidney collecting duct principal cell
M15_B001259	M15_B001259	T cell
M17_B001259	M17_B001259	fenestrated cell
M19_B001259	M19_B001259	B cell
M2_B001259	M2_B001259	fenestrated cell
M4_B001259	M4_B001259	fenestrated cell
M6_B001259	M6_B001259	kidney loop of Henle ascending limb epithelial cell
N18_B001259	N18_B001259	epithelial cell of proximal tubule
N20_B001259	N20_B001259	kidney collecting duct epithelial cell
N3_B001259	N3_B001259	kidney collecting duct epithelial cell
N5_B001259	N5_B001259	fenestrated cell
N9_B001259	N9_B001259	kidney loop of Henle ascending limb epithelial cell
O11_B001259	O11_B001259	epithelial cell of proximal tubule
O13_B001259	O13_B001259	epithelial cell of proximal tubule
O17_B001259	O17_B001259	kidney collecting duct epithelial cell
O5_B001259	O5_B001259	kidney collecting duct epithelial cell
O7_B001259	O7_B001259	kidney collecting duct epithelial cell
O8_B001259	O8_B001259	epithelial cell of proximal tubule
P19_B001259	P19_B001259	kidney collecting duct epithelial cell
P5_B001259	P5_B001259	macrophage
P6_B001259	P6_B001259	T cell
A10_B000846	A10_B000846	epithelial cell of proximal tubule
A12_B000846	A12_B000846	kidney loop of Henle ascending limb epithelial cell
A13_B000846	A13_B000846	kidney collecting duct epithelial cell
A15_B000846	A15_B000846	epithelial cell of proximal tubule
A16_B000846	A16_B000846	epithelial cell of proximal tubule
A17_B000846	A17_B000846	fenestrated cell
A18_B000846	A18_B000846	epithelial cell of proximal tubule
A19_B000846	A19_B000846	B cell
A20_B000846	A20_B000846	kidney collecting duct epithelial cell
A2_B000846	A2_B000846	fenestrated cell
A3_B000846	A3_B000846	macrophage
A4_B000846	A4_B000846	kidney collecting duct principal cell
A5_B000846	A5_B000846	fenestrated cell
A7_B000846	A7_B000846	kidney collecting duct epithelial cell
B11_B000846	B11_B000846	epithelial cell of proximal tubule
B2_B000846	B2_B000846	macrophage
B3_B000846	B3_B000846	kidney collecting duct epithelial cell
B5_B000846	B5_B000846	B cell
B6_B000846	B6_B000846	fenestrated cell
C14_B000846	C14_B000846	epithelial cell of proximal tubule
C15_B000846	C15_B000846	fenestrated cell
C18_B000846	C18_B000846	epithelial cell of proximal tubule
C19_B000846	C19_B000846	epithelial cell of proximal tubule
C22_B000846	C22_B000846	kidney loop of Henle ascending limb epithelial cell
C3_B000846	C3_B000846	macrophage
C6_B000846	C6_B000846	fenestrated cell
C7_B000846	C7_B000846	macrophage
C8_B000846	C8_B000846	kidney collecting duct epithelial cell
C9_B000846	C9_B000846	epithelial cell of proximal tubule
D12_B000846	D12_B000846	fenestrated cell
D1_B000846	D1_B000846	T cell
D3_B000846	D3_B000846	macrophage
D4_B000846	D4_B000846	kidney collecting duct epithelial cell
D5_B000846	D5_B000846	macrophage
D8_B000846	D8_B000846	kidney collecting duct epithelial cell
E15_B000846	E15_B000846	epithelial cell of proximal tubule
E21_B000846	E21_B000846	kidney collecting duct principal cell
E22_B000846	E22_B000846	epithelial cell of proximal tubule
E2_B000846	E2_B000846	kidney collecting duct principal cell
E3_B000846	E3_B000846	macrophage
E4_B000846	E4_B000846	fenestrated cell
E5_B000846	E5_B000846	epithelial cell of proximal tubule
F10_B000846	F10_B000846	kidney collecting duct principal cell
F11_B000846	F11_B000846	kidney collecting duct principal cell
F12_B000846	F12_B000846	kidney collecting duct principal cell
F13_B000846	F13_B000846	kidney collecting duct principal cell
F14_B000846	F14_B000846	kidney collecting duct principal cell
F15_B000846	F15_B000846	kidney collecting duct principal cell
F16_B000846	F16_B000846	kidney collecting duct principal cell
F17_B000846	F17_B000846	kidney collecting duct principal cell
F18_B000846	F18_B000846	kidney collecting duct principal cell
F19_B000846	F19_B000846	kidney collecting duct principal cell
F1_B000846	F1_B000846	kidney collecting duct principal cell
F20_B000846	F20_B000846	fenestrated cell
F21_B000846	F21_B000846	kidney loop of Henle ascending limb epithelial cell
F22_B000846	F22_B000846	kidney collecting duct principal cell
F2_B000846	F2_B000846	kidney collecting duct principal cell
F3_B000846	F3_B000846	kidney collecting duct principal cell
F4_B000846	F4_B000846	fenestrated cell
F5_B000846	F5_B000846	T cell
F6_B000846	F6_B000846	mesangial cell
F7_B000846	F7_B000846	kidney collecting duct principal cell
F8_B000846	F8_B000846	kidney collecting duct principal cell
F9_B000846	F9_B000846	kidney collecting duct principal cell
G11_B000846	G11_B000846	kidney collecting duct epithelial cell
G13_B000846	G13_B000846	fenestrated cell
G16_B000846	G16_B000846	fenestrated cell
G17_B000846	G17_B000846	epithelial cell of proximal tubule
G18_B000846	G18_B000846	epithelial cell of proximal tubule
G1_B000846	G1_B000846	epithelial cell of proximal tubule
G21_B000846	G21_B000846	fenestrated cell
G22_B000846	G22_B000846	T cell
G6_B000846	G6_B000846	kidney collecting duct principal cell
H12_B000846	H12_B000846	mesangial cell
H1_B000846	H1_B000846	kidney collecting duct principal cell
H20_B000846	H20_B000846	epithelial cell of proximal tubule
H21_B000846	H21_B000846	epithelial cell of proximal tubule
H2_B000846	H2_B000846	epithelial cell of proximal tubule
H5_B000846	H5_B000846	B cell
H8_B000846	H8_B000846	epithelial cell of proximal tubule
I14_B000846	I14_B000846	fenestrated cell
I19_B000846	I19_B000846	epithelial cell of proximal tubule
I1_B000846	I1_B000846	kidney collecting duct principal cell
I20_B000846	I20_B000846	epithelial cell of proximal tubule
I2_B000846	I2_B000846	macrophage
I4_B000846	I4_B000846	B cell
I5_B000846	I5_B000846	B cell
I6_B000846	I6_B000846	kidney collecting duct principal cell
I8_B000846	I8_B000846	kidney collecting duct principal cell
J10_B000846	J10_B000846	kidney collecting duct principal cell
J11_B000846	J11_B000846	kidney interstitial fibroblast
J12_B000846	J12_B000846	kidney interstitial fibroblast
J13_B000846	J13_B000846	kidney interstitial fibroblast
J14_B000846	J14_B000846	kidney interstitial fibroblast
J15_B000846	J15_B000846	kidney interstitial fibroblast
J16_B000846	J16_B000846	kidney interstitial fibroblast
J17_B000846	J17_B000846	kidney interstitial fibroblast
J18_B000846	J18_B000846	kidney interstitial fibroblast
J19_B000846	J19_B000846	kidney interstitial fibroblast
J1_B000846	J1_B000846	kidney interstitial fibroblast
J20_B000846	J20_B000846	kidney interstitial fibroblast
J21_B000846	J21_B000846	kidney interstitial fibroblast
J22_B000846	J22_B000846	kidney interstitial fibroblast
J2_B000846	J2_B000846	kidney loop of Henle ascending limb epithelial cell
J3_B000846	J3_B000846	epithelial cell of proximal tubule
J4_B000846	J4_B000846	epithelial cell of proximal tubule
J5_B000846	J5_B000846	epithelial cell of proximal tubule
J6_B000846	J6_B000846	T cell
J7_B000846	J7_B000846	kidney interstitial fibroblast
J8_B000846	J8_B000846	kidney interstitial fibroblast
J9_B000846	J9_B000846	kidney interstitial fibroblast
K18_B000846	K18_B000846	kidney collecting duct epithelial cell
K1_B000846	K1_B000846	kidney loop of Henle ascending limb epithelial cell
K20_B000846	K20_B000846	kidney collecting duct principal cell
K21_B000846	K21_B000846	kidney collecting duct epithelial cell
K2_B000846	K2_B000846	epithelial cell of proximal tubule
K3_B000846	K3_B000846	epithelial cell of proximal tubule
K4_B000846	K4_B000846	epithelial cell of proximal tubule
K5_B000846	K5_B000846	epithelial cell of proximal tubule
K6_B000846	K6_B000846	epithelial cell of proximal tubule
L10_B000846	L10_B000846	fenestrated cell
L11_B000846	L11_B000846	epithelial cell of proximal tubule
L12_B000846	L12_B000846	epithelial cell of proximal tubule
L13_B000846	L13_B000846	T cell
L14_B000846	L14_B000846	epithelial cell of proximal tubule
L15_B000846	L15_B000846	epithelial cell of proximal tubule
L16_B000846	L16_B000846	epithelial cell of proximal tubule
L17_B000846	L17_B000846	epithelial cell of proximal tubule
L18_B000846	L18_B000846	epithelial cell of proximal tubule
L19_B000846	L19_B000846	epithelial cell of proximal tubule
L1_B000846	L1_B000846	mesangial cell
L20_B000846	L20_B000846	epithelial cell of proximal tubule
L21_B000846	L21_B000846	epithelial cell of proximal tubule
L22_B000846	L22_B000846	fenestrated cell
L2_B000846	L2_B000846	epithelial cell of proximal tubule
L3_B000846	L3_B000846	epithelial cell of proximal tubule
L4_B000846	L4_B000846	epithelial cell of proximal tubule
L5_B000846	L5_B000846	epithelial cell of proximal tubule
L6_B000846	L6_B000846	epithelial cell of proximal tubule
L7_B000846	L7_B000846	epithelial cell of proximal tubule
L8_B000846	L8_B000846	epithelial cell of proximal tubule
L9_B000846	L9_B000846	epithelial cell of proximal tubule
M10_B000846	M10_B000846	T cell
M12_B000846	M12_B000846	kidney collecting duct epithelial cell
M18_B000846	M18_B000846	epithelial cell of proximal tubule
M19_B000846	M19_B000846	fenestrated cell
M1_B000846	M1_B000846	mesangial cell
M20_B000846	M20_B000846	B cell
M2_B000846	M2_B000846	epithelial cell of proximal tubule
M3_B000846	M3_B000846	epithelial cell of proximal tubule
M4_B000846	M4_B000846	epithelial cell of proximal tubule
M5_B000846	M5_B000846	epithelial cell of proximal tubule
M6_B000846	M6_B000846	epithelial cell of proximal tubule
M7_B000846	M7_B000846	epithelial cell of proximal tubule
M8_B000846	M8_B000846	epithelial cell of proximal tubule
M9_B000846	M9_B000846	macrophage
N12_B000846	N12_B000846	epithelial cell of proximal tubule
N15_B000846	N15_B000846	kidney loop of Henle ascending limb epithelial cell
N16_B000846	N16_B000846	fenestrated cell
N18_B000846	N18_B000846	fenestrated cell
N19_B000846	N19_B000846	mesangial cell
N1_B000846	N1_B000846	kidney collecting duct principal cell
N2_B000846	N2_B000846	epithelial cell of proximal tubule
N3_B000846	N3_B000846	epithelial cell of proximal tubule
N4_B000846	N4_B000846	epithelial cell of proximal tubule
N5_B000846	N5_B000846	epithelial cell of proximal tubule
N6_B000846	N6_B000846	epithelial cell of proximal tubule
N7_B000846	N7_B000846	epithelial cell of proximal tubule
N8_B000846	N8_B000846	epithelial cell of proximal tubule
O10_B000846	O10_B000846	epithelial cell of proximal tubule
O11_B000846	O11_B000846	epithelial cell of proximal tubule
O12_B000846	O12_B000846	B cell
O16_B000846	O16_B000846	epithelial cell of proximal tubule
O17_B000846	O17_B000846	kidney collecting duct epithelial cell
O18_B000846	O18_B000846	macrophage
O1_B000846	O1_B000846	B cell
O2_B000846	O2_B000846	epithelial cell of proximal tubule
O3_B000846	O3_B000846	epithelial cell of proximal tubule
O4_B000846	O4_B000846	epithelial cell of proximal tubule
O5_B000846	O5_B000846	epithelial cell of proximal tubule
O6_B000846	O6_B000846	epithelial cell of proximal tubule
O7_B000846	O7_B000846	epithelial cell of proximal tubule
O8_B000846	O8_B000846	epithelial cell of proximal tubule
P10_B000846	P10_B000846	kidney loop of Henle ascending limb epithelial cell
P11_B000846	P11_B000846	mesangial cell
P12_B000846	P12_B000846	mesangial cell
P16_B000846	P16_B000846	mesangial cell
P17_B000846	P17_B000846	mesangial cell
P18_B000846	P18_B000846	fenestrated cell
P1_B000846	P1_B000846	B cell
P22_B000846	P22_B000846	fenestrated cell
P3_B000846	P3_B000846	epithelial cell of proximal tubule
P4_B000846	P4_B000846	kidney loop of Henle ascending limb epithelial cell
P5_B000846	P5_B000846	mesangial cell
P6_B000846	P6_B000846	epithelial cell of proximal tubule
P7_B000846	P7_B000846	epithelial cell of proximal tubule
P8_B000846	P8_B000846	epithelial cell of proximal tubule
A1.B001717.3_38_F.1.1	A1.B001717.3_38_F.1.1	macrophage
A10.B002775.3_39_F.1.1	A10.B002775.3_39_F.1.1	fenestrated cell
A10.MAA000752.3_10_M.1.1	A10.MAA000752.3_10_M.1.1	fenestrated cell
A11.B001717.3_38_F.1.1	A11.B001717.3_38_F.1.1	mesangial cell
A11.MAA000801.3_11_M.1.1	A11.MAA000801.3_11_M.1.1	kidney loop of Henle ascending limb epithelial cell
A12.B001717.3_38_F.1.1	A12.B001717.3_38_F.1.1	macrophage
A12.MAA000801.3_11_M.1.1	A12.MAA000801.3_11_M.1.1	kidney collecting duct principal cell
A12.MAA000922.3_9_M.1.1	A12.MAA000922.3_9_M.1.1	macrophage
A13.B001717.3_38_F.1.1	A13.B001717.3_38_F.1.1	mesangial cell
A13.MAA000545.3_8_M.1.1	A13.MAA000545.3_8_M.1.1	epithelial cell of proximal tubule
A14.B001717.3_38_F.1.1	A14.B001717.3_38_F.1.1	macrophage
A14.MAA000545.3_8_M.1.1	A14.MAA000545.3_8_M.1.1	kidney collecting duct principal cell
A14.MAA000801.3_11_M.1.1	A14.MAA000801.3_11_M.1.1	epithelial cell of proximal tubule
A15.B001717.3_38_F.1.1	A15.B001717.3_38_F.1.1	kidney collecting duct epithelial cell
A15.B002775.3_39_F.1.1	A15.B002775.3_39_F.1.1	kidney collecting duct epithelial cell
A16.MAA000545.3_8_M.1.1	A16.MAA000545.3_8_M.1.1	kidney collecting duct principal cell
A16.MAA000801.3_11_M.1.1	A16.MAA000801.3_11_M.1.1	kidney collecting duct epithelial cell
A17.MAA000801.3_11_M.1.1	A17.MAA000801.3_11_M.1.1	mesangial cell
A18.MAA000545.3_8_M.1.1	A18.MAA000545.3_8_M.1.1	kidney collecting duct principal cell
A18.MAA000801.3_11_M.1.1	A18.MAA000801.3_11_M.1.1	kidney collecting duct epithelial cell
A2.B001717.3_38_F.1.1	A2.B001717.3_38_F.1.1	kidney collecting duct epithelial cell
A2.B002775.3_39_F.1.1	A2.B002775.3_39_F.1.1	fenestrated cell
A2.MAA000801.3_11_M.1.1	A2.MAA000801.3_11_M.1.1	fenestrated cell
A21.MAA000545.3_8_M.1.1	A21.MAA000545.3_8_M.1.1	epithelial cell of proximal tubule
A22.B001717.3_38_F.1.1	A22.B001717.3_38_F.1.1	fenestrated cell
A22.MAA000545.3_8_M.1.1	A22.MAA000545.3_8_M.1.1	fenestrated cell
A22.MAA000801.3_11_M.1.1	A22.MAA000801.3_11_M.1.1	fenestrated cell
A3.MAA000922.3_9_M.1.1	A3.MAA000922.3_9_M.1.1	kidney loop of Henle ascending limb epithelial cell
A4.MAA000752.3_10_M.1.1	A4.MAA000752.3_10_M.1.1	macrophage
A4.MAA000922.3_9_M.1.1	A4.MAA000922.3_9_M.1.1	fenestrated cell
A5.B001717.3_38_F.1.1	A5.B001717.3_38_F.1.1	fenestrated cell
A5.MAA000545.3_8_M.1.1	A5.MAA000545.3_8_M.1.1	kidney collecting duct epithelial cell
A5.MAA000801.3_11_M.1.1	A5.MAA000801.3_11_M.1.1	kidney collecting duct epithelial cell
A6.B002775.3_39_F.1.1	A6.B002775.3_39_F.1.1	fenestrated cell
A6.MAA000545.3_8_M.1.1	A6.MAA000545.3_8_M.1.1	kidney collecting duct principal cell
A7.B002775.3_39_F.1.1	A7.B002775.3_39_F.1.1	kidney collecting duct epithelial cell
A7.MAA000801.3_11_M.1.1	A7.MAA000801.3_11_M.1.1	kidney collecting duct epithelial cell
A9.B002775.3_39_F.1.1	A9.B002775.3_39_F.1.1	fenestrated cell
B1.B001717.3_38_F.1.1	B1.B001717.3_38_F.1.1	kidney collecting duct epithelial cell
B1.MAA000801.3_11_M.1.1	B1.MAA000801.3_11_M.1.1	kidney loop of Henle ascending limb epithelial cell
B10.MAA000545.3_8_M.1.1	B10.MAA000545.3_8_M.1.1	epithelial cell of proximal tubule
B11.B001717.3_38_F.1.1	B11.B001717.3_38_F.1.1	fenestrated cell
B13.B001717.3_38_F.1.1	B13.B001717.3_38_F.1.1	B cell
B13.B002775.3_39_F.1.1	B13.B002775.3_39_F.1.1	mesangial cell
B15.B001717.3_38_F.1.1	B15.B001717.3_38_F.1.1	fenestrated cell
B15.B002775.3_39_F.1.1	B15.B002775.3_39_F.1.1	kidney collecting duct principal cell
B15.MAA000801.3_11_M.1.1	B15.MAA000801.3_11_M.1.1	kidney loop of Henle ascending limb epithelial cell
B16.MAA000801.3_11_M.1.1	B16.MAA000801.3_11_M.1.1	epithelial cell of proximal tubule
B18.B002775.3_39_F.1.1	B18.B002775.3_39_F.1.1	kidney collecting duct epithelial cell
B19.B001717.3_38_F.1.1	B19.B001717.3_38_F.1.1	kidney collecting duct epithelial cell
B2.B001717.3_38_F.1.1	B2.B001717.3_38_F.1.1	kidney collecting duct epithelial cell
B2.B002775.3_39_F.1.1	B2.B002775.3_39_F.1.1	mesangial cell
B2.MAA000545.3_8_M.1.1	B2.MAA000545.3_8_M.1.1	epithelial cell of proximal tubule
B2.MAA000752.3_10_M.1.1	B2.MAA000752.3_10_M.1.1	macrophage
B2.MAA000801.3_11_M.1.1	B2.MAA000801.3_11_M.1.1	macrophage
B2.MAA000922.3_9_M.1.1	B2.MAA000922.3_9_M.1.1	kidney collecting duct epithelial cell
B20.B001717.3_38_F.1.1	B20.B001717.3_38_F.1.1	mesangial cell
B20.MAA000545.3_8_M.1.1	B20.MAA000545.3_8_M.1.1	kidney loop of Henle ascending limb epithelial cell
B20.MAA000801.3_11_M.1.1	B20.MAA000801.3_11_M.1.1	macrophage
B21.B001717.3_38_F.1.1	B21.B001717.3_38_F.1.1	kidney collecting duct principal cell
B22.MAA000545.3_8_M.1.1	B22.MAA000545.3_8_M.1.1	B cell
B3.B001717.3_38_F.1.1	B3.B001717.3_38_F.1.1	macrophage
B3.B002775.3_39_F.1.1	B3.B002775.3_39_F.1.1	epithelial cell of proximal tubule
B3.MAA000922.3_9_M.1.1	B3.MAA000922.3_9_M.1.1	kidney collecting duct epithelial cell
B4.B001717.3_38_F.1.1	B4.B001717.3_38_F.1.1	epithelial cell of proximal tubule
B4.MAA000922.3_9_M.1.1	B4.MAA000922.3_9_M.1.1	mesangial cell
B5.MAA000801.3_11_M.1.1	B5.MAA000801.3_11_M.1.1	kidney loop of Henle ascending limb epithelial cell
B6.B001717.3_38_F.1.1	B6.B001717.3_38_F.1.1	fenestrated cell
B7.MAA000801.3_11_M.1.1	B7.MAA000801.3_11_M.1.1	fenestrated cell
B8.B001717.3_38_F.1.1	B8.B001717.3_38_F.1.1	fenestrated cell
B8.MAA000801.3_11_M.1.1	B8.MAA000801.3_11_M.1.1	kidney loop of Henle ascending limb epithelial cell
C1.B001717.3_38_F.1.1	C1.B001717.3_38_F.1.1	macrophage
C10.MAA000545.3_8_M.1.1	C10.MAA000545.3_8_M.1.1	kidney collecting duct epithelial cell
C12.B001717.3_38_F.1.1	C12.B001717.3_38_F.1.1	mesangial cell
C12.MAA000545.3_8_M.1.1	C12.MAA000545.3_8_M.1.1	kidney collecting duct epithelial cell
C12.MAA000801.3_11_M.1.1	C12.MAA000801.3_11_M.1.1	fenestrated cell
C13.B001717.3_38_F.1.1	C13.B001717.3_38_F.1.1	kidney collecting duct principal cell
C13.MAA000545.3_8_M.1.1	C13.MAA000545.3_8_M.1.1	fenestrated cell
C13.MAA000801.3_11_M.1.1	C13.MAA000801.3_11_M.1.1	fenestrated cell
C14.MAA000801.3_11_M.1.1	C14.MAA000801.3_11_M.1.1	fenestrated cell
C15.MAA000801.3_11_M.1.1	C15.MAA000801.3_11_M.1.1	kidney collecting duct principal cell
C16.MAA000752.3_10_M.1.1	C16.MAA000752.3_10_M.1.1	mesangial cell
C17.B001717.3_38_F.1.1	C17.B001717.3_38_F.1.1	fenestrated cell
C17.MAA000801.3_11_M.1.1	C17.MAA000801.3_11_M.1.1	kidney collecting duct epithelial cell
C18.MAA000801.3_11_M.1.1	C18.MAA000801.3_11_M.1.1	kidney collecting duct principal cell
C2.B002775.3_39_F.1.1	C2.B002775.3_39_F.1.1	fenestrated cell
C2.MAA000545.3_8_M.1.1	C2.MAA000545.3_8_M.1.1	kidney collecting duct epithelial cell
C2.MAA000801.3_11_M.1.1	C2.MAA000801.3_11_M.1.1	kidney collecting duct epithelial cell
C20.B002775.3_39_F.1.1	C20.B002775.3_39_F.1.1	kidney collecting duct epithelial cell
C20.MAA000752.3_10_M.1.1	C20.MAA000752.3_10_M.1.1	mesangial cell
C21.MAA000801.3_11_M.1.1	C21.MAA000801.3_11_M.1.1	fenestrated cell
C22.MAA000545.3_8_M.1.1	C22.MAA000545.3_8_M.1.1	epithelial cell of proximal tubule
C22.MAA000922.3_9_M.1.1	C22.MAA000922.3_9_M.1.1	kidney collecting duct principal cell
C4.MAA000922.3_9_M.1.1	C4.MAA000922.3_9_M.1.1	fenestrated cell
C5.MAA000545.3_8_M.1.1	C5.MAA000545.3_8_M.1.1	kidney collecting duct epithelial cell
C6.MAA000545.3_8_M.1.1	C6.MAA000545.3_8_M.1.1	fenestrated cell
C6.MAA000801.3_11_M.1.1	C6.MAA000801.3_11_M.1.1	fenestrated cell
C7.B001717.3_38_F.1.1	C7.B001717.3_38_F.1.1	fenestrated cell
C7.MAA000801.3_11_M.1.1	C7.MAA000801.3_11_M.1.1	macrophage
C9.B001717.3_38_F.1.1	C9.B001717.3_38_F.1.1	kidney collecting duct epithelial cell
C9.MAA000752.3_10_M.1.1	C9.MAA000752.3_10_M.1.1	macrophage
D1.MAA000545.3_8_M.1.1	D1.MAA000545.3_8_M.1.1	fenestrated cell
D10.B001717.3_38_F.1.1	D10.B001717.3_38_F.1.1	fenestrated cell
D10.B002775.3_39_F.1.1	D10.B002775.3_39_F.1.1	mesangial cell
D11.B002775.3_39_F.1.1	D11.B002775.3_39_F.1.1	kidney collecting duct epithelial cell
D11.MAA000801.3_11_M.1.1	D11.MAA000801.3_11_M.1.1	kidney loop of Henle ascending limb epithelial cell
D12.B001717.3_38_F.1.1	D12.B001717.3_38_F.1.1	kidney loop of Henle ascending limb epithelial cell
D13.B001717.3_38_F.1.1	D13.B001717.3_38_F.1.1	kidney loop of Henle ascending limb epithelial cell
D14.B002775.3_39_F.1.1	D14.B002775.3_39_F.1.1	fenestrated cell
D15.B001717.3_38_F.1.1	D15.B001717.3_38_F.1.1	fenestrated cell
D17.B001717.3_38_F.1.1	D17.B001717.3_38_F.1.1	fenestrated cell
D18.MAA000545.3_8_M.1.1	D18.MAA000545.3_8_M.1.1	epithelial cell of proximal tubule
D18.MAA000801.3_11_M.1.1	D18.MAA000801.3_11_M.1.1	kidney collecting duct epithelial cell
D2.B001717.3_38_F.1.1	D2.B001717.3_38_F.1.1	fenestrated cell
D2.B002775.3_39_F.1.1	D2.B002775.3_39_F.1.1	kidney collecting duct principal cell
D2.MAA000545.3_8_M.1.1	D2.MAA000545.3_8_M.1.1	fenestrated cell
D2.MAA000801.3_11_M.1.1	D2.MAA000801.3_11_M.1.1	kidney collecting duct epithelial cell
D21.B002775.3_39_F.1.1	D21.B002775.3_39_F.1.1	kidney collecting duct principal cell
D22.B002775.3_39_F.1.1	D22.B002775.3_39_F.1.1	kidney loop of Henle ascending limb epithelial cell
D22.MAA000801.3_11_M.1.1	D22.MAA000801.3_11_M.1.1	macrophage
D3.MAA000545.3_8_M.1.1	D3.MAA000545.3_8_M.1.1	kidney collecting duct epithelial cell
D3.MAA000801.3_11_M.1.1	D3.MAA000801.3_11_M.1.1	kidney collecting duct epithelial cell
D4.B002775.3_39_F.1.1	D4.B002775.3_39_F.1.1	fenestrated cell
D4.MAA000545.3_8_M.1.1	D4.MAA000545.3_8_M.1.1	epithelial cell of proximal tubule
D4.MAA000922.3_9_M.1.1	D4.MAA000922.3_9_M.1.1	kidney collecting duct epithelial cell
D5.B001717.3_38_F.1.1	D5.B001717.3_38_F.1.1	fenestrated cell
D5.MAA000801.3_11_M.1.1	D5.MAA000801.3_11_M.1.1	kidney collecting duct epithelial cell
D6.B002775.3_39_F.1.1	D6.B002775.3_39_F.1.1	kidney collecting duct principal cell
D6.MAA000801.3_11_M.1.1	D6.MAA000801.3_11_M.1.1	kidney loop of Henle ascending limb epithelial cell
D7.B001717.3_38_F.1.1	D7.B001717.3_38_F.1.1	kidney collecting duct principal cell
D8.MAA000545.3_8_M.1.1	D8.MAA000545.3_8_M.1.1	epithelial cell of proximal tubule
D8.MAA000801.3_11_M.1.1	D8.MAA000801.3_11_M.1.1	macrophage
D9.B001717.3_38_F.1.1	D9.B001717.3_38_F.1.1	kidney collecting duct principal cell
E1.B002775.3_39_F.1.1	E1.B002775.3_39_F.1.1	B cell
E1.MAA000545.3_8_M.1.1	E1.MAA000545.3_8_M.1.1	epithelial cell of proximal tubule
E10.B001717.3_38_F.1.1	E10.B001717.3_38_F.1.1	kidney collecting duct epithelial cell
E10.MAA000801.3_11_M.1.1	E10.MAA000801.3_11_M.1.1	kidney loop of Henle ascending limb epithelial cell
E13.B001717.3_38_F.1.1	E13.B001717.3_38_F.1.1	fenestrated cell
E14.MAA000801.3_11_M.1.1	E14.MAA000801.3_11_M.1.1	kidney loop of Henle ascending limb epithelial cell
E15.MAA000801.3_11_M.1.1	E15.MAA000801.3_11_M.1.1	mesangial cell
E16.B002775.3_39_F.1.1	E16.B002775.3_39_F.1.1	T cell
E17.MAA000545.3_8_M.1.1	E17.MAA000545.3_8_M.1.1	epithelial cell of proximal tubule
E17.MAA000801.3_11_M.1.1	E17.MAA000801.3_11_M.1.1	fenestrated cell
E18.MAA000752.3_10_M.1.1	E18.MAA000752.3_10_M.1.1	kidney collecting duct principal cell
E2.B001717.3_38_F.1.1	E2.B001717.3_38_F.1.1	fenestrated cell
E2.B002775.3_39_F.1.1	E2.B002775.3_39_F.1.1	kidney collecting duct epithelial cell
E2.MAA000801.3_11_M.1.1	E2.MAA000801.3_11_M.1.1	fenestrated cell
E20.MAA000801.3_11_M.1.1	E20.MAA000801.3_11_M.1.1	kidney loop of Henle ascending limb epithelial cell
E21.B002775.3_39_F.1.1	E21.B002775.3_39_F.1.1	kidney collecting duct epithelial cell
E22.MAA000801.3_11_M.1.1	E22.MAA000801.3_11_M.1.1	macrophage
E4.MAA000801.3_11_M.1.1	E4.MAA000801.3_11_M.1.1	epithelial cell of proximal tubule
E5.MAA000801.3_11_M.1.1	E5.MAA000801.3_11_M.1.1	kidney collecting duct epithelial cell
E7.B001717.3_38_F.1.1	E7.B001717.3_38_F.1.1	kidney collecting duct epithelial cell
F1.B001717.3_38_F.1.1	F1.B001717.3_38_F.1.1	fenestrated cell
F1.B002775.3_39_F.1.1	F1.B002775.3_39_F.1.1	kidney collecting duct epithelial cell
F1.MAA000922.3_9_M.1.1	F1.MAA000922.3_9_M.1.1	kidney collecting duct epithelial cell
F11.MAA000801.3_11_M.1.1	F11.MAA000801.3_11_M.1.1	epithelial cell of proximal tubule
F12.B001717.3_38_F.1.1	F12.B001717.3_38_F.1.1	fenestrated cell
F13.MAA000752.3_10_M.1.1	F13.MAA000752.3_10_M.1.1	macrophage
F13.MAA000801.3_11_M.1.1	F13.MAA000801.3_11_M.1.1	fenestrated cell
F14.MAA000545.3_8_M.1.1	F14.MAA000545.3_8_M.1.1	epithelial cell of proximal tubule
F15.B001717.3_38_F.1.1	F15.B001717.3_38_F.1.1	T cell
F17.B002775.3_39_F.1.1	F17.B002775.3_39_F.1.1	kidney collecting duct epithelial cell
F17.MAA000545.3_8_M.1.1	F17.MAA000545.3_8_M.1.1	epithelial cell of proximal tubule
F18.B001717.3_38_F.1.1	F18.B001717.3_38_F.1.1	fenestrated cell
F18.B002775.3_39_F.1.1	F18.B002775.3_39_F.1.1	kidney collecting duct epithelial cell
F2.B001717.3_38_F.1.1	F2.B001717.3_38_F.1.1	fenestrated cell
F2.B002775.3_39_F.1.1	F2.B002775.3_39_F.1.1	fenestrated cell
F2.MAA000801.3_11_M.1.1	F2.MAA000801.3_11_M.1.1	B cell
F20.MAA000801.3_11_M.1.1	F20.MAA000801.3_11_M.1.1	epithelial cell of proximal tubule
F21.B001717.3_38_F.1.1	F21.B001717.3_38_F.1.1	kidney loop of Henle ascending limb epithelial cell
F22.MAA000545.3_8_M.1.1	F22.MAA000545.3_8_M.1.1	macrophage
F3.B001717.3_38_F.1.1	F3.B001717.3_38_F.1.1	fenestrated cell
F3.MAA000801.3_11_M.1.1	F3.MAA000801.3_11_M.1.1	epithelial cell of proximal tubule
F4.B002775.3_39_F.1.1	F4.B002775.3_39_F.1.1	mesangial cell
F4.MAA000801.3_11_M.1.1	F4.MAA000801.3_11_M.1.1	fenestrated cell
F5.MAA000545.3_8_M.1.1	F5.MAA000545.3_8_M.1.1	fenestrated cell
F6.MAA000801.3_11_M.1.1	F6.MAA000801.3_11_M.1.1	fenestrated cell
F6.MAA000922.3_9_M.1.1	F6.MAA000922.3_9_M.1.1	epithelial cell of proximal tubule
F9.B002775.3_39_F.1.1	F9.B002775.3_39_F.1.1	kidney collecting duct epithelial cell
G1.B002775.3_39_F.1.1	G1.B002775.3_39_F.1.1	T cell
G1.MAA000545.3_8_M.1.1	G1.MAA000545.3_8_M.1.1	fenestrated cell
G11.MAA000545.3_8_M.1.1	G11.MAA000545.3_8_M.1.1	mesangial cell
G13.B002775.3_39_F.1.1	G13.B002775.3_39_F.1.1	kidney loop of Henle ascending limb epithelial cell
G14.B001717.3_38_F.1.1	G14.B001717.3_38_F.1.1	fenestrated cell
G16.MAA000801.3_11_M.1.1	G16.MAA000801.3_11_M.1.1	kidney collecting duct epithelial cell
G17.MAA000801.3_11_M.1.1	G17.MAA000801.3_11_M.1.1	kidney collecting duct epithelial cell
G2.MAA000801.3_11_M.1.1	G2.MAA000801.3_11_M.1.1	kidney collecting duct principal cell
G20.MAA000752.3_10_M.1.1	G20.MAA000752.3_10_M.1.1	epithelial cell of proximal tubule
G20.MAA000801.3_11_M.1.1	G20.MAA000801.3_11_M.1.1	kidney loop of Henle ascending limb epithelial cell
G21.MAA000801.3_11_M.1.1	G21.MAA000801.3_11_M.1.1	kidney loop of Henle ascending limb epithelial cell
G22.MAA000801.3_11_M.1.1	G22.MAA000801.3_11_M.1.1	kidney loop of Henle ascending limb epithelial cell
G3.MAA000752.3_10_M.1.1	G3.MAA000752.3_10_M.1.1	kidney loop of Henle ascending limb epithelial cell
G3.MAA000922.3_9_M.1.1	G3.MAA000922.3_9_M.1.1	kidney collecting duct epithelial cell
G4.B001717.3_38_F.1.1	G4.B001717.3_38_F.1.1	fenestrated cell
G5.B001717.3_38_F.1.1	G5.B001717.3_38_F.1.1	mesangial cell
G5.MAA000801.3_11_M.1.1	G5.MAA000801.3_11_M.1.1	kidney collecting duct epithelial cell
G6.MAA000545.3_8_M.1.1	G6.MAA000545.3_8_M.1.1	fenestrated cell
G7.B002775.3_39_F.1.1	G7.B002775.3_39_F.1.1	macrophage
G8.B001717.3_38_F.1.1	G8.B001717.3_38_F.1.1	kidney loop of Henle ascending limb epithelial cell
G9.B002775.3_39_F.1.1	G9.B002775.3_39_F.1.1	kidney collecting duct principal cell
G9.MAA000801.3_11_M.1.1	G9.MAA000801.3_11_M.1.1	kidney loop of Henle ascending limb epithelial cell
H1.B001717.3_38_F.1.1	H1.B001717.3_38_F.1.1	mesangial cell
H1.MAA000801.3_11_M.1.1	H1.MAA000801.3_11_M.1.1	kidney collecting duct epithelial cell
H10.MAA000801.3_11_M.1.1	H10.MAA000801.3_11_M.1.1	macrophage
H12.B001717.3_38_F.1.1	H12.B001717.3_38_F.1.1	fenestrated cell
H12.MAA000801.3_11_M.1.1	H12.MAA000801.3_11_M.1.1	fenestrated cell
H14.B001717.3_38_F.1.1	H14.B001717.3_38_F.1.1	fenestrated cell
H15.B001717.3_38_F.1.1	H15.B001717.3_38_F.1.1	kidney collecting duct epithelial cell
H16.B001717.3_38_F.1.1	H16.B001717.3_38_F.1.1	kidney collecting duct epithelial cell
H16.MAA000752.3_10_M.1.1	H16.MAA000752.3_10_M.1.1	mesangial cell
H16.MAA000801.3_11_M.1.1	H16.MAA000801.3_11_M.1.1	macrophage
H18.B001717.3_38_F.1.1	H18.B001717.3_38_F.1.1	kidney collecting duct epithelial cell
H19.MAA000801.3_11_M.1.1	H19.MAA000801.3_11_M.1.1	epithelial cell of proximal tubule
H2.MAA000545.3_8_M.1.1	H2.MAA000545.3_8_M.1.1	kidney collecting duct principal cell
H20.MAA000752.3_10_M.1.1	H20.MAA000752.3_10_M.1.1	epithelial cell of proximal tubule
H20.MAA000801.3_11_M.1.1	H20.MAA000801.3_11_M.1.1	macrophage
H21.MAA000752.3_10_M.1.1	H21.MAA000752.3_10_M.1.1	fenestrated cell
H4.B001717.3_38_F.1.1	H4.B001717.3_38_F.1.1	T cell
H4.B002775.3_39_F.1.1	H4.B002775.3_39_F.1.1	kidney loop of Henle ascending limb epithelial cell
H4.MAA000801.3_11_M.1.1	H4.MAA000801.3_11_M.1.1	kidney loop of Henle ascending limb epithelial cell
H6.MAA000801.3_11_M.1.1	H6.MAA000801.3_11_M.1.1	kidney collecting duct epithelial cell
H7.B001717.3_38_F.1.1	H7.B001717.3_38_F.1.1	kidney collecting duct principal cell
H8.B001717.3_38_F.1.1	H8.B001717.3_38_F.1.1	fenestrated cell
H8.MAA000801.3_11_M.1.1	H8.MAA000801.3_11_M.1.1	macrophage
I1.B001717.3_38_F.1.1	I1.B001717.3_38_F.1.1	fenestrated cell
I1.MAA000545.3_8_M.1.1	I1.MAA000545.3_8_M.1.1	kidney collecting duct epithelial cell
I1.MAA000801.3_11_M.1.1	I1.MAA000801.3_11_M.1.1	kidney loop of Henle ascending limb epithelial cell
I10.MAA000752.3_10_M.1.1	I10.MAA000752.3_10_M.1.1	fenestrated cell
I12.MAA000801.3_11_M.1.1	I12.MAA000801.3_11_M.1.1	kidney loop of Henle ascending limb epithelial cell
I13.MAA000752.3_10_M.1.1	I13.MAA000752.3_10_M.1.1	macrophage
I15.B002775.3_39_F.1.1	I15.B002775.3_39_F.1.1	fenestrated cell
I15.MAA000752.3_10_M.1.1	I15.MAA000752.3_10_M.1.1	kidney loop of Henle ascending limb epithelial cell
I15.MAA000801.3_11_M.1.1	I15.MAA000801.3_11_M.1.1	macrophage
I16.MAA000801.3_11_M.1.1	I16.MAA000801.3_11_M.1.1	kidney collecting duct epithelial cell
I17.B001717.3_38_F.1.1	I17.B001717.3_38_F.1.1	fenestrated cell
I17.MAA000752.3_10_M.1.1	I17.MAA000752.3_10_M.1.1	epithelial cell of proximal tubule
I18.MAA000801.3_11_M.1.1	I18.MAA000801.3_11_M.1.1	kidney collecting duct principal cell
I19.MAA000752.3_10_M.1.1	I19.MAA000752.3_10_M.1.1	epithelial cell of proximal tubule
I2.B001717.3_38_F.1.1	I2.B001717.3_38_F.1.1	B cell
I2.B002775.3_39_F.1.1	I2.B002775.3_39_F.1.1	fenestrated cell
I2.MAA000801.3_11_M.1.1	I2.MAA000801.3_11_M.1.1	kidney loop of Henle ascending limb epithelial cell
I2.MAA000922.3_9_M.1.1	I2.MAA000922.3_9_M.1.1	fenestrated cell
I3.B001717.3_38_F.1.1	I3.B001717.3_38_F.1.1	mesangial cell
I3.B002775.3_39_F.1.1	I3.B002775.3_39_F.1.1	fenestrated cell
I3.MAA000801.3_11_M.1.1	I3.MAA000801.3_11_M.1.1	kidney loop of Henle ascending limb epithelial cell
I4.B001717.3_38_F.1.1	I4.B001717.3_38_F.1.1	kidney collecting duct principal cell
I4.MAA000752.3_10_M.1.1	I4.MAA000752.3_10_M.1.1	kidney collecting duct epithelial cell
I4.MAA000801.3_11_M.1.1	I4.MAA000801.3_11_M.1.1	kidney collecting duct epithelial cell
I5.B001717.3_38_F.1.1	I5.B001717.3_38_F.1.1	kidney loop of Henle ascending limb epithelial cell
I5.MAA000801.3_11_M.1.1	I5.MAA000801.3_11_M.1.1	kidney loop of Henle ascending limb epithelial cell
I6.B001717.3_38_F.1.1	I6.B001717.3_38_F.1.1	fenestrated cell
I7.B001717.3_38_F.1.1	I7.B001717.3_38_F.1.1	kidney collecting duct principal cell
I8.B001717.3_38_F.1.1	I8.B001717.3_38_F.1.1	mesangial cell
I8.MAA000801.3_11_M.1.1	I8.MAA000801.3_11_M.1.1	epithelial cell of proximal tubule
I8.MAA000922.3_9_M.1.1	I8.MAA000922.3_9_M.1.1	epithelial cell of proximal tubule
I9.MAA000752.3_10_M.1.1	I9.MAA000752.3_10_M.1.1	kidney collecting duct epithelial cell
J1.B001717.3_38_F.1.1	J1.B001717.3_38_F.1.1	macrophage
J1.MAA000545.3_8_M.1.1	J1.MAA000545.3_8_M.1.1	kidney collecting duct epithelial cell
J10.MAA000922.3_9_M.1.1	J10.MAA000922.3_9_M.1.1	kidney loop of Henle ascending limb epithelial cell
J11.MAA000752.3_10_M.1.1	J11.MAA000752.3_10_M.1.1	fenestrated cell
J11.MAA000922.3_9_M.1.1	J11.MAA000922.3_9_M.1.1	kidney collecting duct epithelial cell
J12.B001717.3_38_F.1.1	J12.B001717.3_38_F.1.1	kidney collecting duct epithelial cell
J13.MAA000801.3_11_M.1.1	J13.MAA000801.3_11_M.1.1	T cell
J17.B002775.3_39_F.1.1	J17.B002775.3_39_F.1.1	kidney collecting duct epithelial cell
J19.B001717.3_38_F.1.1	J19.B001717.3_38_F.1.1	kidney collecting duct epithelial cell
J19.MAA000801.3_11_M.1.1	J19.MAA000801.3_11_M.1.1	macrophage
J2.B001717.3_38_F.1.1	J2.B001717.3_38_F.1.1	macrophage
J2.MAA000801.3_11_M.1.1	J2.MAA000801.3_11_M.1.1	kidney loop of Henle ascending limb epithelial cell
J20.MAA000801.3_11_M.1.1	J20.MAA000801.3_11_M.1.1	T cell
J3.B001717.3_38_F.1.1	J3.B001717.3_38_F.1.1	kidney collecting duct principal cell
J7.MAA000545.3_8_M.1.1	J7.MAA000545.3_8_M.1.1	fenestrated cell
J8.B002775.3_39_F.1.1	J8.B002775.3_39_F.1.1	kidney collecting duct principal cell
J9.MAA000752.3_10_M.1.1	J9.MAA000752.3_10_M.1.1	kidney collecting duct epithelial cell
K10.B002775.3_39_F.1.1	K10.B002775.3_39_F.1.1	kidney loop of Henle ascending limb epithelial cell
K10.MAA000752.3_10_M.1.1	K10.MAA000752.3_10_M.1.1	fenestrated cell
K11.B001717.3_38_F.1.1	K11.B001717.3_38_F.1.1	kidney loop of Henle ascending limb epithelial cell
K11.B002775.3_39_F.1.1	K11.B002775.3_39_F.1.1	fenestrated cell
K11.MAA000752.3_10_M.1.1	K11.MAA000752.3_10_M.1.1	macrophage
K12.B001717.3_38_F.1.1	K12.B001717.3_38_F.1.1	kidney collecting duct epithelial cell
K14.B001717.3_38_F.1.1	K14.B001717.3_38_F.1.1	kidney collecting duct principal cell
K14.MAA000801.3_11_M.1.1	K14.MAA000801.3_11_M.1.1	kidney loop of Henle ascending limb epithelial cell
K15.MAA000801.3_11_M.1.1	K15.MAA000801.3_11_M.1.1	epithelial cell of proximal tubule
K16.MAA000801.3_11_M.1.1	K16.MAA000801.3_11_M.1.1	fenestrated cell
K17.B002775.3_39_F.1.1	K17.B002775.3_39_F.1.1	fenestrated cell
K17.MAA000801.3_11_M.1.1	K17.MAA000801.3_11_M.1.1	kidney collecting duct epithelial cell
K18.B001717.3_38_F.1.1	K18.B001717.3_38_F.1.1	kidney collecting duct principal cell
K19.MAA000545.3_8_M.1.1	K19.MAA000545.3_8_M.1.1	fenestrated cell
K19.MAA000801.3_11_M.1.1	K19.MAA000801.3_11_M.1.1	kidney collecting duct epithelial cell
K2.B001717.3_38_F.1.1	K2.B001717.3_38_F.1.1	fenestrated cell
K2.B002775.3_39_F.1.1	K2.B002775.3_39_F.1.1	kidney collecting duct principal cell
K2.MAA000801.3_11_M.1.1	K2.MAA000801.3_11_M.1.1	kidney collecting duct epithelial cell
K20.B001717.3_38_F.1.1	K20.B001717.3_38_F.1.1	kidney collecting duct principal cell
K20.B002775.3_39_F.1.1	K20.B002775.3_39_F.1.1	kidney collecting duct epithelial cell
K21.MAA000801.3_11_M.1.1	K21.MAA000801.3_11_M.1.1	kidney collecting duct epithelial cell
K22.B001717.3_38_F.1.1	K22.B001717.3_38_F.1.1	kidney collecting duct epithelial cell
K22.MAA000752.3_10_M.1.1	K22.MAA000752.3_10_M.1.1	kidney collecting duct epithelial cell
K4.B001717.3_38_F.1.1	K4.B001717.3_38_F.1.1	kidney collecting duct epithelial cell
K4.MAA000801.3_11_M.1.1	K4.MAA000801.3_11_M.1.1	kidney loop of Henle ascending limb epithelial cell
K5.MAA000801.3_11_M.1.1	K5.MAA000801.3_11_M.1.1	kidney collecting duct epithelial cell
K5.MAA000922.3_9_M.1.1	K5.MAA000922.3_9_M.1.1	fenestrated cell
K6.B001717.3_38_F.1.1	K6.B001717.3_38_F.1.1	fenestrated cell
K6.B002775.3_39_F.1.1	K6.B002775.3_39_F.1.1	kidney loop of Henle ascending limb epithelial cell
K6.MAA000545.3_8_M.1.1	K6.MAA000545.3_8_M.1.1	mesangial cell
K7.MAA000545.3_8_M.1.1	K7.MAA000545.3_8_M.1.1	kidney loop of Henle ascending limb epithelial cell
K7.MAA000922.3_9_M.1.1	K7.MAA000922.3_9_M.1.1	fenestrated cell
K8.B001717.3_38_F.1.1	K8.B001717.3_38_F.1.1	fenestrated cell
K8.MAA000801.3_11_M.1.1	K8.MAA000801.3_11_M.1.1	kidney collecting duct epithelial cell
K9.MAA000801.3_11_M.1.1	K9.MAA000801.3_11_M.1.1	kidney collecting duct epithelial cell
L1.MAA000752.3_10_M.1.1	L1.MAA000752.3_10_M.1.1	kidney collecting duct epithelial cell
L1.MAA000801.3_11_M.1.1	L1.MAA000801.3_11_M.1.1	kidney collecting duct principal cell
L10.B001717.3_38_F.1.1	L10.B001717.3_38_F.1.1	kidney collecting duct epithelial cell
L10.B002775.3_39_F.1.1	L10.B002775.3_39_F.1.1	kidney loop of Henle ascending limb epithelial cell
L12.B001717.3_38_F.1.1	L12.B001717.3_38_F.1.1	kidney collecting duct epithelial cell
L12.MAA000801.3_11_M.1.1	L12.MAA000801.3_11_M.1.1	fenestrated cell
L13.B001717.3_38_F.1.1	L13.B001717.3_38_F.1.1	B cell
L13.MAA000801.3_11_M.1.1	L13.MAA000801.3_11_M.1.1	macrophage
L14.MAA000752.3_10_M.1.1	L14.MAA000752.3_10_M.1.1	kidney loop of Henle ascending limb epithelial cell
L15.B001717.3_38_F.1.1	L15.B001717.3_38_F.1.1	fenestrated cell
L15.MAA000752.3_10_M.1.1	L15.MAA000752.3_10_M.1.1	macrophage
L16.B001717.3_38_F.1.1	L16.B001717.3_38_F.1.1	kidney collecting duct principal cell
L17.B002775.3_39_F.1.1	L17.B002775.3_39_F.1.1	kidney collecting duct epithelial cell
L18.MAA000752.3_10_M.1.1	L18.MAA000752.3_10_M.1.1	kidney collecting duct epithelial cell
L2.B001717.3_38_F.1.1	L2.B001717.3_38_F.1.1	kidney loop of Henle ascending limb epithelial cell
L2.B002775.3_39_F.1.1	L2.B002775.3_39_F.1.1	kidney loop of Henle ascending limb epithelial cell
L2.MAA000801.3_11_M.1.1	L2.MAA000801.3_11_M.1.1	kidney collecting duct principal cell
L20.MAA000801.3_11_M.1.1	L20.MAA000801.3_11_M.1.1	epithelial cell of proximal tubule
L21.MAA000801.3_11_M.1.1	L21.MAA000801.3_11_M.1.1	T cell
L22.B002775.3_39_F.1.1	L22.B002775.3_39_F.1.1	macrophage
L22.MAA000752.3_10_M.1.1	L22.MAA000752.3_10_M.1.1	kidney collecting duct epithelial cell
L3.B001717.3_38_F.1.1	L3.B001717.3_38_F.1.1	kidney collecting duct principal cell
L3.MAA000801.3_11_M.1.1	L3.MAA000801.3_11_M.1.1	kidney collecting duct principal cell
L4.MAA000801.3_11_M.1.1	L4.MAA000801.3_11_M.1.1	kidney collecting duct epithelial cell
L4.MAA000922.3_9_M.1.1	L4.MAA000922.3_9_M.1.1	fenestrated cell
L5.B001717.3_38_F.1.1	L5.B001717.3_38_F.1.1	fenestrated cell
L6.B001717.3_38_F.1.1	L6.B001717.3_38_F.1.1	kidney collecting duct epithelial cell
L6.MAA000545.3_8_M.1.1	L6.MAA000545.3_8_M.1.1	kidney collecting duct epithelial cell
L6.MAA000922.3_9_M.1.1	L6.MAA000922.3_9_M.1.1	fenestrated cell
L7.MAA000801.3_11_M.1.1	L7.MAA000801.3_11_M.1.1	fenestrated cell
L8.B002775.3_39_F.1.1	L8.B002775.3_39_F.1.1	kidney collecting duct principal cell
L8.MAA000545.3_8_M.1.1	L8.MAA000545.3_8_M.1.1	epithelial cell of proximal tubule
L8.MAA000922.3_9_M.1.1	L8.MAA000922.3_9_M.1.1	kidney collecting duct principal cell
L9.MAA000545.3_8_M.1.1	L9.MAA000545.3_8_M.1.1	epithelial cell of proximal tubule
M1.B001717.3_38_F.1.1	M1.B001717.3_38_F.1.1	kidney collecting duct principal cell
M1.MAA000752.3_10_M.1.1	M1.MAA000752.3_10_M.1.1	mesangial cell
M1.MAA000801.3_11_M.1.1	M1.MAA000801.3_11_M.1.1	kidney collecting duct epithelial cell
M1.MAA000922.3_9_M.1.1	M1.MAA000922.3_9_M.1.1	mesangial cell
M10.MAA000801.3_11_M.1.1	M10.MAA000801.3_11_M.1.1	kidney collecting duct epithelial cell
M12.MAA000801.3_11_M.1.1	M12.MAA000801.3_11_M.1.1	kidney collecting duct epithelial cell
M12.MAA000922.3_9_M.1.1	M12.MAA000922.3_9_M.1.1	fenestrated cell
M13.B002775.3_39_F.1.1	M13.B002775.3_39_F.1.1	kidney loop of Henle ascending limb epithelial cell
M13.MAA000752.3_10_M.1.1	M13.MAA000752.3_10_M.1.1	epithelial cell of proximal tubule
M13.MAA000801.3_11_M.1.1	M13.MAA000801.3_11_M.1.1	fenestrated cell
M14.B001717.3_38_F.1.1	M14.B001717.3_38_F.1.1	kidney loop of Henle ascending limb epithelial cell
M14.MAA000545.3_8_M.1.1	M14.MAA000545.3_8_M.1.1	fenestrated cell
M14.MAA000752.3_10_M.1.1	M14.MAA000752.3_10_M.1.1	macrophage
M15.MAA000752.3_10_M.1.1	M15.MAA000752.3_10_M.1.1	kidney loop of Henle ascending limb epithelial cell
M15.MAA000801.3_11_M.1.1	M15.MAA000801.3_11_M.1.1	mesangial cell
M16.MAA000801.3_11_M.1.1	M16.MAA000801.3_11_M.1.1	kidney collecting duct principal cell
M18.MAA000545.3_8_M.1.1	M18.MAA000545.3_8_M.1.1	epithelial cell of proximal tubule
M18.MAA000752.3_10_M.1.1	M18.MAA000752.3_10_M.1.1	kidney collecting duct epithelial cell
M18.MAA000922.3_9_M.1.1	M18.MAA000922.3_9_M.1.1	kidney collecting duct epithelial cell
M19.B002775.3_39_F.1.1	M19.B002775.3_39_F.1.1	kidney collecting duct principal cell
M19.MAA000801.3_11_M.1.1	M19.MAA000801.3_11_M.1.1	macrophage
M2.B001717.3_38_F.1.1	M2.B001717.3_38_F.1.1	fenestrated cell
M2.MAA000545.3_8_M.1.1	M2.MAA000545.3_8_M.1.1	fenestrated cell
M2.MAA000922.3_9_M.1.1	M2.MAA000922.3_9_M.1.1	epithelial cell of proximal tubule
M20.B001717.3_38_F.1.1	M20.B001717.3_38_F.1.1	kidney loop of Henle ascending limb epithelial cell
M20.B002775.3_39_F.1.1	M20.B002775.3_39_F.1.1	epithelial cell of proximal tubule
M20.MAA000545.3_8_M.1.1	M20.MAA000545.3_8_M.1.1	fenestrated cell
M20.MAA000922.3_9_M.1.1	M20.MAA000922.3_9_M.1.1	mesangial cell
M22.MAA000801.3_11_M.1.1	M22.MAA000801.3_11_M.1.1	kidney loop of Henle ascending limb epithelial cell
M22.MAA000922.3_9_M.1.1	M22.MAA000922.3_9_M.1.1	kidney collecting duct epithelial cell
M3.B001717.3_38_F.1.1	M3.B001717.3_38_F.1.1	fenestrated cell
M3.MAA000801.3_11_M.1.1	M3.MAA000801.3_11_M.1.1	epithelial cell of proximal tubule
M4.B002775.3_39_F.1.1	M4.B002775.3_39_F.1.1	kidney collecting duct principal cell
M4.MAA000545.3_8_M.1.1	M4.MAA000545.3_8_M.1.1	kidney collecting duct principal cell
M4.MAA000801.3_11_M.1.1	M4.MAA000801.3_11_M.1.1	kidney loop of Henle ascending limb epithelial cell
M5.MAA000545.3_8_M.1.1	M5.MAA000545.3_8_M.1.1	kidney collecting duct epithelial cell
M5.MAA000801.3_11_M.1.1	M5.MAA000801.3_11_M.1.1	kidney collecting duct epithelial cell
M5.MAA000922.3_9_M.1.1	M5.MAA000922.3_9_M.1.1	macrophage
M6.MAA000801.3_11_M.1.1	M6.MAA000801.3_11_M.1.1	fenestrated cell
M7.B001717.3_38_F.1.1	M7.B001717.3_38_F.1.1	macrophage
M8.MAA000545.3_8_M.1.1	M8.MAA000545.3_8_M.1.1	fenestrated cell
M8.MAA000801.3_11_M.1.1	M8.MAA000801.3_11_M.1.1	macrophage
M9.MAA000545.3_8_M.1.1	M9.MAA000545.3_8_M.1.1	fenestrated cell
M9.MAA000752.3_10_M.1.1	M9.MAA000752.3_10_M.1.1	kidney collecting duct epithelial cell
M9.MAA000801.3_11_M.1.1	M9.MAA000801.3_11_M.1.1	fenestrated cell
N1.MAA000545.3_8_M.1.1	N1.MAA000545.3_8_M.1.1	fenestrated cell
N1.MAA000752.3_10_M.1.1	N1.MAA000752.3_10_M.1.1	kidney collecting duct epithelial cell
N1.MAA000801.3_11_M.1.1	N1.MAA000801.3_11_M.1.1	kidney collecting duct epithelial cell
N11.MAA000752.3_10_M.1.1	N11.MAA000752.3_10_M.1.1	fenestrated cell
N11.MAA000801.3_11_M.1.1	N11.MAA000801.3_11_M.1.1	fenestrated cell
N12.MAA000752.3_10_M.1.1	N12.MAA000752.3_10_M.1.1	epithelial cell of proximal tubule
N13.B001717.3_38_F.1.1	N13.B001717.3_38_F.1.1	kidney loop of Henle ascending limb epithelial cell
N13.MAA000545.3_8_M.1.1	N13.MAA000545.3_8_M.1.1	kidney collecting duct principal cell
N14.B002775.3_39_F.1.1	N14.B002775.3_39_F.1.1	kidney loop of Henle ascending limb epithelial cell
N14.MAA000922.3_9_M.1.1	N14.MAA000922.3_9_M.1.1	kidney collecting duct epithelial cell
N15.B001717.3_38_F.1.1	N15.B001717.3_38_F.1.1	fenestrated cell
N16.MAA000922.3_9_M.1.1	N16.MAA000922.3_9_M.1.1	epithelial cell of proximal tubule
N17.MAA000752.3_10_M.1.1	N17.MAA000752.3_10_M.1.1	kidney collecting duct epithelial cell
N18.MAA000752.3_10_M.1.1	N18.MAA000752.3_10_M.1.1	kidney loop of Henle ascending limb epithelial cell
N2.B002775.3_39_F.1.1	N2.B002775.3_39_F.1.1	kidney loop of Henle ascending limb epithelial cell
N2.MAA000752.3_10_M.1.1	N2.MAA000752.3_10_M.1.1	kidney loop of Henle ascending limb epithelial cell
N2.MAA000801.3_11_M.1.1	N2.MAA000801.3_11_M.1.1	kidney collecting duct epithelial cell
N20.B002775.3_39_F.1.1	N20.B002775.3_39_F.1.1	kidney loop of Henle ascending limb epithelial cell
N20.MAA000752.3_10_M.1.1	N20.MAA000752.3_10_M.1.1	kidney collecting duct epithelial cell
N20.MAA000801.3_11_M.1.1	N20.MAA000801.3_11_M.1.1	mesangial cell
N21.B001717.3_38_F.1.1	N21.B001717.3_38_F.1.1	fenestrated cell
N21.MAA000752.3_10_M.1.1	N21.MAA000752.3_10_M.1.1	kidney collecting duct principal cell
N21.MAA000922.3_9_M.1.1	N21.MAA000922.3_9_M.1.1	kidney collecting duct epithelial cell
N22.B002775.3_39_F.1.1	N22.B002775.3_39_F.1.1	kidney loop of Henle ascending limb epithelial cell
N3.B001717.3_38_F.1.1	N3.B001717.3_38_F.1.1	kidney collecting duct epithelial cell
N3.MAA000545.3_8_M.1.1	N3.MAA000545.3_8_M.1.1	fenestrated cell
N3.MAA000752.3_10_M.1.1	N3.MAA000752.3_10_M.1.1	kidney collecting duct epithelial cell
N3.MAA000922.3_9_M.1.1	N3.MAA000922.3_9_M.1.1	kidney collecting duct epithelial cell
N4.MAA000545.3_8_M.1.1	N4.MAA000545.3_8_M.1.1	kidney loop of Henle ascending limb epithelial cell
N4.MAA000922.3_9_M.1.1	N4.MAA000922.3_9_M.1.1	fenestrated cell
N5.MAA000752.3_10_M.1.1	N5.MAA000752.3_10_M.1.1	kidney collecting duct principal cell
N6.MAA000545.3_8_M.1.1	N6.MAA000545.3_8_M.1.1	T cell
N6.MAA000801.3_11_M.1.1	N6.MAA000801.3_11_M.1.1	mesangial cell
N7.B002775.3_39_F.1.1	N7.B002775.3_39_F.1.1	fenestrated cell
N7.MAA000545.3_8_M.1.1	N7.MAA000545.3_8_M.1.1	kidney collecting duct epithelial cell
N8.MAA000752.3_10_M.1.1	N8.MAA000752.3_10_M.1.1	mesangial cell
N9.B001717.3_38_F.1.1	N9.B001717.3_38_F.1.1	kidney collecting duct epithelial cell
N9.B002775.3_39_F.1.1	N9.B002775.3_39_F.1.1	kidney collecting duct principal cell
N9.MAA000752.3_10_M.1.1	N9.MAA000752.3_10_M.1.1	kidney collecting duct epithelial cell
O1.B001717.3_38_F.1.1	O1.B001717.3_38_F.1.1	mesangial cell
O1.MAA000545.3_8_M.1.1	O1.MAA000545.3_8_M.1.1	fenestrated cell
O1.MAA000801.3_11_M.1.1	O1.MAA000801.3_11_M.1.1	macrophage
O10.MAA000801.3_11_M.1.1	O10.MAA000801.3_11_M.1.1	kidney collecting duct epithelial cell
O10.MAA000922.3_9_M.1.1	O10.MAA000922.3_9_M.1.1	macrophage
O11.MAA000801.3_11_M.1.1	O11.MAA000801.3_11_M.1.1	kidney loop of Henle ascending limb epithelial cell
O13.MAA000545.3_8_M.1.1	O13.MAA000545.3_8_M.1.1	kidney collecting duct epithelial cell
O13.MAA000752.3_10_M.1.1	O13.MAA000752.3_10_M.1.1	kidney collecting duct epithelial cell
O14.B001717.3_38_F.1.1	O14.B001717.3_38_F.1.1	fenestrated cell
O14.MAA000752.3_10_M.1.1	O14.MAA000752.3_10_M.1.1	kidney loop of Henle ascending limb epithelial cell
O16.MAA000752.3_10_M.1.1	O16.MAA000752.3_10_M.1.1	kidney loop of Henle ascending limb epithelial cell
O17.B001717.3_38_F.1.1	O17.B001717.3_38_F.1.1	kidney collecting duct principal cell
O17.MAA000752.3_10_M.1.1	O17.MAA000752.3_10_M.1.1	kidney collecting duct principal cell
O17.MAA000801.3_11_M.1.1	O17.MAA000801.3_11_M.1.1	macrophage
O18.B001717.3_38_F.1.1	O18.B001717.3_38_F.1.1	kidney collecting duct epithelial cell
O18.MAA000752.3_10_M.1.1	O18.MAA000752.3_10_M.1.1	kidney collecting duct principal cell
O18.MAA000801.3_11_M.1.1	O18.MAA000801.3_11_M.1.1	kidney collecting duct epithelial cell
O19.MAA000801.3_11_M.1.1	O19.MAA000801.3_11_M.1.1	fenestrated cell
O19.MAA000922.3_9_M.1.1	O19.MAA000922.3_9_M.1.1	kidney loop of Henle ascending limb epithelial cell
O2.B001717.3_38_F.1.1	O2.B001717.3_38_F.1.1	T cell
O2.B002775.3_39_F.1.1	O2.B002775.3_39_F.1.1	kidney collecting duct principal cell
O2.MAA000545.3_8_M.1.1	O2.MAA000545.3_8_M.1.1	kidney collecting duct epithelial cell
O20.B002775.3_39_F.1.1	O20.B002775.3_39_F.1.1	kidney loop of Henle ascending limb epithelial cell
O20.MAA000545.3_8_M.1.1	O20.MAA000545.3_8_M.1.1	kidney collecting duct epithelial cell
O21.MAA000545.3_8_M.1.1	O21.MAA000545.3_8_M.1.1	kidney loop of Henle ascending limb epithelial cell
O22.B002775.3_39_F.1.1	O22.B002775.3_39_F.1.1	fenestrated cell
O22.MAA000922.3_9_M.1.1	O22.MAA000922.3_9_M.1.1	epithelial cell of proximal tubule
O4.B001717.3_38_F.1.1	O4.B001717.3_38_F.1.1	kidney collecting duct principal cell
O4.MAA000545.3_8_M.1.1	O4.MAA000545.3_8_M.1.1	epithelial cell of proximal tubule
O4.MAA000922.3_9_M.1.1	O4.MAA000922.3_9_M.1.1	epithelial cell of proximal tubule
O6.MAA000545.3_8_M.1.1	O6.MAA000545.3_8_M.1.1	kidney collecting duct epithelial cell
O6.MAA000922.3_9_M.1.1	O6.MAA000922.3_9_M.1.1	kidney loop of Henle ascending limb epithelial cell
O7.B001717.3_38_F.1.1	O7.B001717.3_38_F.1.1	kidney collecting duct principal cell
O7.B002775.3_39_F.1.1	O7.B002775.3_39_F.1.1	kidney collecting duct epithelial cell
O7.MAA000752.3_10_M.1.1	O7.MAA000752.3_10_M.1.1	mesangial cell
O8.B001717.3_38_F.1.1	O8.B001717.3_38_F.1.1	fenestrated cell
O8.B002775.3_39_F.1.1	O8.B002775.3_39_F.1.1	kidney collecting duct epithelial cell
O9.MAA000752.3_10_M.1.1	O9.MAA000752.3_10_M.1.1	kidney collecting duct epithelial cell
O9.MAA000801.3_11_M.1.1	O9.MAA000801.3_11_M.1.1	kidney collecting duct epithelial cell
P1.B001717.3_38_F.1.1	P1.B001717.3_38_F.1.1	fenestrated cell
P1.MAA000752.3_10_M.1.1	P1.MAA000752.3_10_M.1.1	kidney collecting duct epithelial cell
P1.MAA000801.3_11_M.1.1	P1.MAA000801.3_11_M.1.1	macrophage
P1.MAA000922.3_9_M.1.1	P1.MAA000922.3_9_M.1.1	mesangial cell
P10.MAA000801.3_11_M.1.1	P10.MAA000801.3_11_M.1.1	kidney loop of Henle ascending limb epithelial cell
P10.MAA000922.3_9_M.1.1	P10.MAA000922.3_9_M.1.1	kidney collecting duct principal cell
P12.B002775.3_39_F.1.1	P12.B002775.3_39_F.1.1	kidney loop of Henle ascending limb epithelial cell
P12.MAA000752.3_10_M.1.1	P12.MAA000752.3_10_M.1.1	kidney loop of Henle ascending limb epithelial cell
P12.MAA000922.3_9_M.1.1	P12.MAA000922.3_9_M.1.1	kidney collecting duct epithelial cell
P13.MAA000545.3_8_M.1.1	P13.MAA000545.3_8_M.1.1	kidney collecting duct epithelial cell
P13.MAA000752.3_10_M.1.1	P13.MAA000752.3_10_M.1.1	epithelial cell of proximal tubule
P14.MAA000801.3_11_M.1.1	P14.MAA000801.3_11_M.1.1	kidney collecting duct epithelial cell
P15.MAA000752.3_10_M.1.1	P15.MAA000752.3_10_M.1.1	kidney loop of Henle ascending limb epithelial cell
P16.MAA000752.3_10_M.1.1	P16.MAA000752.3_10_M.1.1	epithelial cell of proximal tubule
P16.MAA000801.3_11_M.1.1	P16.MAA000801.3_11_M.1.1	kidney collecting duct principal cell
P18.MAA000545.3_8_M.1.1	P18.MAA000545.3_8_M.1.1	kidney collecting duct epithelial cell
P18.MAA000752.3_10_M.1.1	P18.MAA000752.3_10_M.1.1	kidney collecting duct epithelial cell
P18.MAA000922.3_9_M.1.1	P18.MAA000922.3_9_M.1.1	kidney loop of Henle ascending limb epithelial cell
P19.B002775.3_39_F.1.1	P19.B002775.3_39_F.1.1	fenestrated cell
P19.MAA000801.3_11_M.1.1	P19.MAA000801.3_11_M.1.1	kidney collecting duct principal cell
P20.B002775.3_39_F.1.1	P20.B002775.3_39_F.1.1	mesangial cell
P20.MAA000922.3_9_M.1.1	P20.MAA000922.3_9_M.1.1	kidney loop of Henle ascending limb epithelial cell
P21.B002775.3_39_F.1.1	P21.B002775.3_39_F.1.1	fenestrated cell
P21.MAA000545.3_8_M.1.1	P21.MAA000545.3_8_M.1.1	kidney collecting duct epithelial cell
P22.B001717.3_38_F.1.1	P22.B001717.3_38_F.1.1	kidney collecting duct epithelial cell
P22.B002775.3_39_F.1.1	P22.B002775.3_39_F.1.1	kidney collecting duct epithelial cell
P3.B002775.3_39_F.1.1	P3.B002775.3_39_F.1.1	kidney loop of Henle ascending limb epithelial cell
P3.MAA000752.3_10_M.1.1	P3.MAA000752.3_10_M.1.1	kidney loop of Henle ascending limb epithelial cell
P3.MAA000801.3_11_M.1.1	P3.MAA000801.3_11_M.1.1	mesangial cell
P4.B001717.3_38_F.1.1	P4.B001717.3_38_F.1.1	macrophage
P4.MAA000545.3_8_M.1.1	P4.MAA000545.3_8_M.1.1	epithelial cell of proximal tubule
P4.MAA000801.3_11_M.1.1	P4.MAA000801.3_11_M.1.1	macrophage
P5.MAA000545.3_8_M.1.1	P5.MAA000545.3_8_M.1.1	epithelial cell of proximal tubule
P6.MAA000801.3_11_M.1.1	P6.MAA000801.3_11_M.1.1	fenestrated cell
P8.MAA000752.3_10_M.1.1	P8.MAA000752.3_10_M.1.1	kidney loop of Henle ascending limb epithelial cell
P9.B001717.3_38_F.1.1	P9.B001717.3_38_F.1.1	kidney loop of Henle ascending limb epithelial cell

## Sheet: Zhang et al., 2019
file_id	cell_id	cell_type
HRR019096	NP10-101-0327	DC-C1-CD1C
HRR019097	NP10-102-0327	Mono-C2-FCGR3A
HRR019098	NP10-103-0327	Mφ-C2-C1QA
HRR019099	NP10-106-0327	Mφ-C2-C1QA
HRR019100	NP10-107-0327	DC-C1-CD1C
HRR019101	NP10-110-0327	DC-C1-CD1C
HRR019102	NP10-111-0327	DC-C3-CLEC9A
HRR019103	NP10-112-0327	DC-C1-CD1C
HRR019104	NP10-113-0327	DC-C1-CD1C
HRR019105	NP10-116-0327	DC-C3-CLEC9A
HRR019106	NP10-117-0327	DC-C1-CD1C
HRR019107	NP10-118-0327	Mφ-C1-THBS1
HRR019108	NP10-120-0327	Mφ-C2-C1QA
HRR019109	NP10-121-0327	DC-C4-LAMP3
HRR019110	NP10-122-0327	Mφ-C1-THBS1
HRR019111	NP10-123-0327	Mφ-C2-C1QA
HRR019112	NP10-125-0327	DC-C3-CLEC9A
HRR019113	NP10-126-0327	DC-C1-CD1C
HRR019114	NP10-128-0327	Mφ-C2-C1QA
HRR019115	NP10-129-0327	DC-C1-CD1C
HRR019116	NP10-130-0327	Mφ-C1-THBS1
HRR019117	NP10-131-0327	DC-C1-CD1C
HRR019118	NP10-132-0327	NK-C7-CD160
HRR019119	NP10-133-0327	Mφ-C1-THBS1
HRR019120	NP10-134-0327	Mφ-C2-C1QA
HRR019121	NP10-135-0327	Mφ-C5-VCAN
HRR019122	NP10-136-0327	DC-C1-CD1C
HRR019123	NP10-137-0327	Mφ-C5-VCAN
HRR019124	NP10-138-0327	Mono-C2-FCGR3A
HRR019125	NP10-139-0327	DC-C1-CD1C
HRR019127	NP10-140-0327	DC-C1-CD1C
HRR019126	NP10-14-0327	NK-C9-MKI67
HRR019128	NP10-142-0327	DC-C1-CD1C
HRR019129	NP10-143-0327	Mφ-C2-C1QA
HRR019130	NP10-144-0327	Mφ-C1-THBS1
HRR019131	NP10-146-0327	Mφ-C2-C1QA
HRR019132	NP10-147-0327	Mφ-C1-THBS1
HRR019133	NP10-148-0327	Mφ-C1-THBS1
HRR019134	NP10-150-0327	Mφ-C2-C1QA
HRR019135	NP10-151-0327	DC-C1-CD1C
HRR019136	NP10-152-0327	Mφ-C1-THBS1
HRR019137	NP10-154-0327	DC-C1-CD1C
HRR019138	NP10-155-0327	Mφ-C2-C1QA
HRR019139	NP10-156-0327	Mφ-C1-THBS1
HRR019140	NP10-157-0327	DC-C3-CLEC9A
HRR019141	NP10-158-0327	DC-C1-CD1C
HRR019142	NP10-159-0327	DC-C1-CD1C
HRR019143	NP10-16-0327	DC-C3-CLEC9A
HRR019144	NP10-161-0327	Mφ-C1-THBS1
HRR019145	NP10-162-0327	Lymphoid-B
HRR019146	NP10-163-0327	DC-C1-CD1C
HRR019147	NP10-164-0327	Mφ-C2-C1QA
HRR019148	NP10-165-0327	Lymphoid-B
HRR019149	NP10-166-0327	Mφ-C2-C1QA
HRR019150	NP10-168-0327	Lymphoid-B-Plasma
HRR019151	NP10-170-0327	DC-C1-CD1C
HRR019152	NP10-171-0327	Mφ-C1-THBS1
HRR019153	NP10-172-0327	Mφ-C1-THBS1
HRR019154	NP10-173-0327	Mφ-C1-THBS1
HRR019155	NP10-174-0327	DC-C3-CLEC9A
HRR019156	NP10-176-0327	DC-C3-CLEC9A
HRR019157	NP10-177-0327	DC-C3-CLEC9A
HRR019158	NP10-178-0327	DC-C1-CD1C
HRR019159	NP10-179-0327	DC-C3-CLEC9A
HRR019160	NP10-180-0327	Mφ-C1-THBS1
HRR019161	NP10-181-0327	DC-C1-CD1C
HRR019162	NP10-182-0327	DC-C2-FCER1A
HRR019163	NP10-183-0327	DC-C3-CLEC9A
HRR019164	NP10-184-0327	Mφ-C1-THBS1
HRR019165	NP10-185-0327	DC-C2-FCER1A
HRR019166	NP10-187-0327	Mφ-C1-THBS1
HRR019167	NP10-189-0327	DC-C1-CD1C
HRR019168	NP10-190-0327	DC-C1-CD1C
HRR019169	NP10-191-0327	DC-C3-CLEC9A
HRR019170	NP10-192-0327	Mφ-C2-C1QA
HRR019171	NP10-3-0327	NK-C9-MKI67
HRR019172	NP10-4-0327	DC-C1-CD1C
HRR019173	NP10-5-0327	Mφ-C2-C1QA
HRR019174	NP10-98-0327	Mono-C2-FCGR3A
HRR019175	NP10-99-0327	DC-C1-CD1C
HRR019177	NP11-10-0327	Mφ-C3-APOE
HRR019176	NP11-1-0327	Mφ-C3-APOE
HRR019178	NP11-11-0327	Mφ-C6-MARCO
HRR019179	NP11-12-0327	Mφ-C3-APOE
HRR019180	NP11-13-0327	Mast-C2-CPA3
HRR019181	NP11-14-0327	Mφ-C2-C1QA
HRR019183	NP11-2-0327	Mφ-C3-APOE
HRR019184	NP11-3-0327	Mφ-C3-APOE
HRR019185	NP11-4-0327	Mφ-C6-MARCO
HRR019186	NP11-5-0327	Mast-C1-IL7R
HRR019187	NP11-7-0327	Mφ-C3-APOE
HRR019188	NP11-9-0327	Mφ-C3-APOE
HRR019189	NP7-10-0327	CD8-C8-PDCD1
HRR019190	NP7-11-0327	CD8-C7-KLRD1
HRR019191	NP7-13-0327	CD8-C6-GZMK
HRR019192	NP7-14-0327	CD8-C8-PDCD1
HRR019193	NP7-16-0327	CD8-C7-KLRD1
HRR019194	NP7-17-0327	CD8-C7-KLRD1
HRR019195	NP7-18-0327	CD8-C8-PDCD1
HRR019196	NP7-19-0327	CD8-C6-GZMK
HRR019197	NP7-194-0327	CD8-C9-SLC4A10
HRR019198	NP7-196-0327	CD8-C6-GZMK
HRR019199	NP7-197-0327	CD8-C9-SLC4A10
HRR019200	NP7-198-0327	CD8-C9-SLC4A10
HRR019201	NP7-199-0327	CD8-C9-SLC4A10
HRR019204	NP7-200-0327	CD8-C5-SELL
HRR019203	NP7-20-0327	CD8-C4-CX3CR1
HRR019205	NP7-201-0327	CD8-C9-SLC4A10
HRR019206	NP7-202-0327	NK-C4-IFNG-HSPA1A
HRR019207	NP7-203-0327	CD8-C9-SLC4A10
HRR019202	NP7-2-0327	CD8-C9-SLC4A10
HRR019208	NP7-204-0327	CD8-C9-SLC4A10
HRR019209	NP7-205-0327	CD8-C9-SLC4A10
HRR019210	NP7-206-0327	CD4-C5-TCF7
HRR019211	NP7-208-0327	CD8-C9-SLC4A10
HRR019213	NP7-210-0327	CD8-C9-SLC4A10
HRR019212	NP7-21-0327	CD8-C6-GZMK
HRR019214	NP7-212-0327	CD8-C9-SLC4A10
HRR019215	NP7-213-0327	CD8-C9-SLC4A10
HRR019216	NP7-214-0327	CD8-C7-KLRD1
HRR019217	NP7-216-0327	CD8-C9-SLC4A10
HRR019218	NP7-217-0327	CD8-C7-KLRD1
HRR019219	NP7-218-0327	CD8-C9-SLC4A10
HRR019221	NP7-220-0327	CD8-C9-SLC4A10
HRR019220	NP7-22-0327	CD4-C6-CXCL13
HRR019222	NP7-221-0327	CD8-C7-KLRD1
HRR019223	NP7-222-0327	CD8-C6-GZMK
HRR019224	NP7-223-0327	CD8-C7-KLRD1
HRR019225	NP7-224-0327	CD8-C9-SLC4A10
HRR019226	NP7-225-0327	CD8-C9-SLC4A10
HRR019227	NP7-226-0327	CD4-C4-IL7R
HRR019228	NP7-227-0327	CD8-C7-KLRD1
HRR019229	NP7-229-0327	CD8-C6-GZMK
HRR019230	NP7-23-0327	CD8-C9-SLC4A10
HRR019231	NP7-231-0327	CD8-C7-KLRD1
HRR019232	NP7-233-0327	CD8-C7-KLRD1
HRR019233	NP7-234-0327	CD4-C5-TCF7
HRR019234	NP7-235-0327	CD8-C9-SLC4A10
HRR019235	NP7-236-0327	CD8-C7-KLRD1
HRR019236	NP7-237-0327	CD8-C9-SLC4A10
HRR019237	NP7-238-0327_lane2	CD8-C9-SLC4A10
HRR019238	NP7-238-0327_lane4	CD8-C7-KLRD1
HRR019239	NP7-239-0327	CD8-C9-SLC4A10
HRR019241	NP7-240-0327	CD8-C5-SELL
HRR019240	NP7-24-0327	CD8-C6-GZMK
HRR019242	NP7-243-0327	CD8-C6-GZMK
HRR019243	NP7-244-0327	CD8-C9-SLC4A10
HRR019244	NP7-245-0327	CD8-C9-SLC4A10
HRR019245	NP7-246-0327	CD8-C7-KLRD1
HRR019246	NP7-247-0327	CD8-C9-SLC4A10
HRR019247	NP7-248-0327	CD8-C7-KLRD1
HRR019248	NP7-249-0327	CD8-C9-SLC4A10
HRR019249	NP7-252-0327	CD8-C9-SLC4A10
HRR019250	NP7-254-0327	CD8-C9-SLC4A10
HRR019251	NP7-255-0327	CD8-C9-SLC4A10
HRR019252	NP7-256-0327	CD8-C9-SLC4A10
HRR019253	NP7-258-0327	CD8-C9-SLC4A10
HRR019254	NP7-259-0327	CD8-C6-GZMK
HRR019255	NP7-26-0327	CD8-C9-SLC4A10
HRR019256	NP7-261-0327	CD8-C7-KLRD1
HRR019257	NP7-262-0327	CD8-C8-PDCD1
HRR019258	NP7-263-0327	CD8-C7-KLRD1
HRR019259	NP7-266-0327	CD8-C6-GZMK
HRR019260	NP7-267-0327	CD8-C9-SLC4A10
HRR019261	NP7-268-0327	CD8-C7-KLRD1
HRR019262	NP7-269-0327	CD8-C7-KLRD1
HRR019263	NP7-27-0327	CD8-C9-SLC4A10
HRR019264	NP7-271-0327	CD8-C7-KLRD1
HRR019265	NP7-272-0327	CD8-C9-SLC4A10
HRR019266	NP7-273-0327	CD8-C6-GZMK
HRR019267	NP7-274-0327	CD8-C7-KLRD1
HRR019268	NP7-276-0327	CD8-C7-KLRD1
HRR019269	NP7-279-0327	CD8-C9-SLC4A10
HRR019271	NP7-280-0327	NK-C5-CD69
HRR019270	NP7-28-0327	CD4-C6-CXCL13
HRR019272	NP7-282-0327	CD8-C6-GZMK
HRR019273	NP7-285-0327	CD8-C7-KLRD1
HRR019274	NP7-286-0327	CD8-C6-GZMK
HRR019275	NP7-287-0327	CD8-C8-PDCD1
HRR019276	NP7-288-0327	CD8-C9-SLC4A10
HRR019277	NP7-29-0327	CD8-C9-SLC4A10
HRR019279	NP7-30-0327	CD8-C9-SLC4A10
HRR019278	NP7-3-0327	CD8-C8-PDCD1
HRR019280	NP7-31-0327	CD8-C9-SLC4A10
HRR019281	NP7-32-0327	CD8-C6-GZMK
HRR019282	NP7-33-0327	CD8-C7-KLRD1
HRR019283	NP7-34-0327	CD8-C9-SLC4A10
HRR019284	NP7-35-0327	CD8-C8-PDCD1
HRR019285	NP7-36-0327	CD8-C6-GZMK
HRR019286	NP7-37-0327	CD8-C6-GZMK
HRR019287	NP7-38-0327	CD8-C9-SLC4A10
HRR019288	NP7-39-0327	CD8-C9-SLC4A10
HRR019290	NP7-40-0327	CD8-C6-GZMK
HRR019289	NP7-4-0327	CD8-C9-SLC4A10
HRR019291	NP7-41-0327	CD8-C9-SLC4A10
HRR019292	NP7-42-0327	CD8-C6-GZMK
HRR019293	NP7-44-0327	CD4-C6-CXCL13
HRR019294	NP7-45-0327	CD8-C6-GZMK
HRR019295	NP7-46-0327	CD4-C4-IL7R
HRR019296	NP7-47-0327	CD8-C9-SLC4A10
HRR019297	NP7-48-0327	CD8-C9-SLC4A10
HRR019298	NP7-49-0327	CD4-C5-TCF7
HRR019299	NP7-5-0327	CD8-C6-GZMK
HRR019300	NP7-51-0327	CD8-C7-KLRD1
HRR019301	NP7-52-0327	CD8-C9-SLC4A10
HRR019302	NP7-53-0327	CD8-C9-SLC4A10
HRR019303	NP7-54-0327	CD8-C7-KLRD1
HRR019304	NP7-55-0327	CD8-C9-SLC4A10
HRR019305	NP7-56-0327	CD8-C6-GZMK
HRR019306	NP7-57-0327	CD8-C9-SLC4A10
HRR019307	NP7-58-0327	NK-C3-IFNG
HRR019308	NP7-59-0327	CD8-C9-SLC4A10
HRR019310	NP7-60-0327	CD8-C8-PDCD1
HRR019309	NP7-6-0327	CD8-C7-KLRD1
HRR019311	NP7-61-0327	CD8-C7-KLRD1
HRR019312	NP7-62-0327	CD8-C9-SLC4A10
HRR019313	NP7-63-0327	CD8-C6-GZMK
HRR019314	NP7-64-0327	CD4-C4-IL7R
HRR019315	NP7-65-0327	CD8-C6-GZMK
HRR019316	NP7-66-0327	CD8-C7-KLRD1
HRR019317	NP7-67-0327	CD8-C6-GZMK
HRR019318	NP7-68-0327	CD8-C9-SLC4A10
HRR019319	NP7-69-0327	CD8-C6-GZMK
HRR019321	NP7-70-0327	CD8-C9-SLC4A10
HRR019320	NP7-7-0327	CD8-C6-GZMK
HRR019322	NP7-71-0327	CD8-C6-GZMK
HRR019323	NP7-73-0327	CD8-C9-SLC4A10
HRR019324	NP7-75-0327	CD8-C9-SLC4A10
HRR019325	NP7-76-0327	CD8-C6-GZMK
HRR019326	NP7-77-0327	CD8-C7-KLRD1
HRR019327	NP7-78-0327	CD8-C6-GZMK
HRR019328	NP7-79-0327	CD8-C9-SLC4A10
HRR019329	NP7-80-0327	CD8-C7-KLRD1
HRR019330	NP7-81-0327	CD4-C5-TCF7
HRR019331	NP7-83-0327	CD4-C6-CXCL13
HRR019332	NP7-84-0327	CD8-C8-PDCD1
HRR019333	NP7-85-0327	CD8-C6-GZMK
HRR019334	NP7-86-0327	CD8-C2-MKI67
HRR019335	NP7-87-0327	CD8-C7-KLRD1
HRR019336	NP7-88-0327	CD8-C9-SLC4A10
HRR019337	NP7-89-0327	CD8-C9-SLC4A10
HRR019339	NP7-90-0327	CD8-C6-GZMK
HRR019338	NP7-9-0327	CD4-C5-TCF7
HRR019340	NP7-91-0327	CD8-C9-SLC4A10
HRR019341	NP7-92-0327	CD8-C5-SELL
HRR019342	NP7-93-0327	CD8-C4-CX3CR1
HRR019343	NP7-94-0327	CD8-C8-PDCD1
HRR019344	NP7-95-0327	CD4-C6-CXCL13
HRR019345	NP7-96-0327	CD8-C6-GZMK
HRR019348	NP9-100-0327	NK-C7-CD160
HRR019347	NP9-10-0327	NK-C5-CD69
HRR019346	NP9-1-0327	NK-C3-IFNG
HRR019349	NP9-104-0327	Lymphoid-B
HRR019350	NP9-105-0327	NK-C9-MKI67
HRR019351	NP9-107-0327	NK-C3-IFNG
HRR019352	NP9-108-0327	NK-C8-CD160-HSPA1A
HRR019353	NP9-109-0327	NK-C7-CD160
HRR019355	NP9-110-0327	NK-C3-IFNG
HRR019354	NP9-11-0327	NK-C4-IFNG-HSPA1A
HRR019356	NP9-111-0327	NK-C7-CD160
HRR019357	NP9-112-0327	NK-C3-IFNG
HRR019358	NP9-113-0327	NK-C7-CD160
HRR019359	NP9-114-0327	NK-C3-IFNG
HRR019360	NP9-115-0327	NK-C3-IFNG
HRR019361	NP9-116-0327	NK-C7-CD160
HRR019362	NP9-117-0327	NK-C4-IFNG-HSPA1A
HRR019363	NP9-118-0327	NK-C3-IFNG
HRR019364	NP9-119-0327	NK-C7-CD160
HRR019366	NP9-120-0327	NK-C7-CD160
HRR019365	NP9-12-0327	NK-C7-CD160
HRR019367	NP9-121-0327	NK-C3-IFNG
HRR019368	NP9-122-0327	NK-C7-CD160
HRR019369	NP9-124-0327	NK-C8-CD160-HSPA1A
HRR019370	NP9-126-0327	NK-C7-CD160
HRR019371	NP9-127-0327	NK-C3-IFNG
HRR019372	NP9-128-0327	NK-C3-IFNG
HRR019373	NP9-129-0327	NK-C4-IFNG-HSPA1A
HRR019375	NP9-130-0327	NK-C5-CD69
HRR019374	NP9-13-0327	NK-C3-IFNG
HRR019376	NP9-131-0327	NK-C7-CD160
HRR019377	NP9-133-0327	NK-C7-CD160
HRR019378	NP9-134-0327	NK-C7-CD160
HRR019379	NP9-135-0327	NK-C1-FCGR3A
HRR019380	NP9-137-0327	NK-C7-CD160
HRR019381	NP9-138-0327	NK-C8-CD160-HSPA1A
HRR019382	NP9-139-0327	Lymphoid-B
HRR019384	NP9-140-0327	NK-C7-CD160
HRR019383	NP9-14-0327	NK-C5-CD69
HRR019385	NP9-141-0327	NK-C3-IFNG
HRR019386	NP9-142-0327	NK-C7-CD160
HRR019387	NP9-143-0327	Lymphoid-B
HRR019388	NP9-144-0327	NK-C3-IFNG
HRR019389	NP9-145-0327	NK-C7-CD160
HRR019390	NP9-146-0327	NK-C7-CD160
HRR019391	NP9-147-0327	NK-C3-IFNG
HRR019392	NP9-148-0327	NK-C8-CD160-HSPA1A
HRR019393	NP9-149-0327	NK-C3-IFNG
HRR019394	NP9-150-0327	NK-C7-CD160
HRR019395	NP9-151-0327	NK-C7-CD160
HRR019396	NP9-153-0327	NK-C7-CD160
HRR019397	NP9-154-0327	NK-C7-CD160
HRR019398	NP9-156-0327	NK-C5-CD69
HRR019399	NP9-157-0327	NK-C7-CD160
HRR019401	NP9-160-0327	NK-C7-CD160
HRR019400	NP9-16-0327	NK-C7-CD160
HRR019402	NP9-162-0327	NK-C3-IFNG
HRR019403	NP9-163-0327	NK-C7-CD160
HRR019404	NP9-164-0327	NK-C4-IFNG-HSPA1A
HRR019405	NP9-165-0327	NK-C7-CD160
HRR019406	NP9-166-0327	NK-C7-CD160
HRR019407	NP9-167-0327	NK-C7-CD160
HRR019408	NP9-169-0327	NK-C7-CD160
HRR019410	NP9-170-0327	NK-C3-IFNG
HRR019409	NP9-17-0327	NK-C7-CD160
HRR019411	NP9-171-0327	NK-C7-CD160
HRR019412	NP9-172-0327	NK-C3-IFNG
HRR019413	NP9-174-0327	NK-C4-IFNG-HSPA1A
HRR019414	NP9-178-0327	NK-C6-IL7R
HRR019416	NP9-180-0327	NK-C7-CD160
HRR019415	NP9-18-0327	NK-C3-IFNG
HRR019417	NP9-181-0327	NK-C7-CD160
HRR019418	NP9-182-0327	DC-C1-CD1C
HRR019419	NP9-183-0327	NK-C1-FCGR3A
HRR019420	NP9-185-0327	CD8-C4-CX3CR1
HRR019421	NP9-186-0327	NK-C7-CD160
HRR019422	NP9-187-0327	NK-C1-FCGR3A
HRR019423	NP9-188-0327	NK-C8-CD160-HSPA1A
HRR019424	NP9-189-0327	NK-C7-CD160
HRR019426	NP9-190-0327	NK-C7-CD160
HRR019425	NP9-19-0327	NK-C4-IFNG-HSPA1A
HRR019427	NP9-191-0327	NK-C7-CD160
HRR019428	NP9-192-0327	Lymphoid-B
HRR019429	NP9-193-0327	NK-C7-CD160
HRR019430	NP9-20-0327	NK-C7-CD160
HRR019431	NP9-202-0327	NK-C3-IFNG
HRR019432	NP9-204-0327	NK-C7-CD160
HRR019433	NP9-205-0327	NK-C4-IFNG-HSPA1A
HRR019434	NP9-206-0327	Lymphoid-B-Plasma
HRR019435	NP9-207-0327	NK-C8-CD160-HSPA1A
HRR019436	NP9-208-0327	NK-C3-IFNG
HRR019437	NP9-209-0327	NK-C7-CD160
HRR019439	NP9-210-0327	NK-C8-CD160-HSPA1A
HRR019438	NP9-21-0327	NK-C3-IFNG
HRR019440	NP9-211-0327	NK-C3-IFNG
HRR019441	NP9-212-0327	NK-C3-IFNG
HRR019442	NP9-213-0327	NK-C7-CD160
HRR019443	NP9-215-0327	Mφ-C4-GPX3
HRR019444	NP9-216-0327	Mφ-C4-GPX3
HRR019445	NP9-217-0327	Mφ-C4-GPX3
HRR019446	NP9-218-0327	Mφ-C4-GPX3
HRR019447	NP9-219-0327	Mφ-C4-GPX3
HRR019449	NP9-220-0327	NK-C1-FCGR3A
HRR019448	NP9-22-0327	NK-C3-IFNG
HRR019450	NP9-221-0327	NK-C7-CD160
HRR019451	NP9-222-0327	NK-C7-CD160
HRR019452	NP9-223-0327	Mφ-C4-GPX3
HRR019453	NP9-224-0327	Mφ-C4-GPX3
HRR019454	NP9-227-0327	NK-C3-IFNG
HRR019455	NP9-228-0327	Mφ-C4-GPX3
HRR019456	NP9-229-0327	NK-C3-IFNG
HRR019458	NP9-230-0327	NK-C7-CD160
HRR019457	NP9-23-0327	NK-C4-IFNG-HSPA1A
HRR019459	NP9-232-0327	Mφ-C2-C1QA
HRR019460	NP9-233-0327	Mφ-C2-C1QA
HRR019461	NP9-234-0327	NK-C6-IL7R
HRR019462	NP9-236-0327	Mφ-C4-GPX3
HRR019463	NP9-237-0327	Mφ-C4-GPX3
HRR019464	NP9-238-0327	Mφ-C4-GPX3
HRR019465	NP9-239-0327	NK-C7-CD160
HRR019467	NP9-240-0327	NK-C4-IFNG-HSPA1A
HRR019466	NP9-24-0327	NK-C9-MKI67
HRR019468	NP9-243-0327	Mφ-C4-GPX3
HRR019469	NP9-244-0327	Mφ-C4-GPX3
HRR019470	NP9-245-0327	Mφ-C4-GPX3
HRR019471	NP9-246-0327	Mast-C2-CPA3
HRR019472	NP9-247-0327	Mφ-C4-GPX3
HRR019473	NP9-248-0327	Mφ-C4-GPX3
HRR019474	NP9-249-0327	Mφ-C4-GPX3
HRR019476	NP9-250-0327	Mφ-C4-GPX3
HRR019475	NP9-25-0327	NK-C1-FCGR3A
HRR019477	NP9-251-0327	Mφ-C4-GPX3
HRR019478	NP9-252-0327	NK-C4-IFNG-HSPA1A
HRR019479	NP9-253-0327	Mφ-C4-GPX3
HRR019480	NP9-254-0327	NK-C4-IFNG-HSPA1A
HRR019481	NP9-255-0327	Mφ-C4-GPX3
HRR019482	NP9-257-0327	Mφ-C4-GPX3
HRR019484	NP9-260-0327	Mφ-C4-GPX3
HRR019483	NP9-26-0327	NK-C3-IFNG
HRR019485	NP9-261-0327	Mφ-C4-GPX3
HRR019486	NP9-262-0327	Mφ-C4-GPX3
HRR019487	NP9-263-0327	Mφ-C4-GPX3
HRR019488	NP9-264-0327	Mφ-C6-MARCO
HRR019489	NP9-265-0327	Mφ-C4-GPX3
HRR019490	NP9-267-0327	Mφ-C4-GPX3
HRR019491	NP9-268-0327	Mφ-C4-GPX3
HRR019492	NP9-269-0327	Mφ-C4-GPX3
HRR019493	NP9-270-0327	NK-C1-FCGR3A
HRR019494	NP9-271-0327	Mφ-C4-GPX3
HRR019495	NP9-272-0327	Mφ-C4-GPX3
HRR019496	NP9-274-0327	Mφ-C4-GPX3
HRR019497	NP9-275-0327	NK-C8-CD160-HSPA1A
HRR019498	NP9-276-0327	CD8-C4-CX3CR1
HRR019499	NP9-277-0327	NK-C4-IFNG-HSPA1A
HRR019500	NP9-278-0327	Mφ-C4-GPX3
HRR019501	NP9-279-0327	Mφ-C4-GPX3
HRR019503	NP9-280-0327	Mφ-C4-GPX3
HRR019502	NP9-28-0327	NK-C7-CD160
HRR019504	NP9-282-0327	Mφ-C4-GPX3
HRR019505	NP9-284-0327	NK-C3-IFNG
HRR019506	NP9-285-0327	NK-C7-CD160
HRR019507	NP9-286-0327	NK-C1-FCGR3A
HRR019508	NP9-287-0327	Mφ-C4-GPX3
HRR019509	NP9-288-0327	Lymphoid-B
HRR019510	NP9-3-0327	NK-C3-IFNG
HRR019511	NP9-31-0327	NK-C3-IFNG
HRR019512	NP9-32-0327	NK-C3-IFNG
HRR019513	NP9-33-0327	CD8-C4-CX3CR1
HRR019514	NP9-34-0327	NK-C3-IFNG
HRR019515	NP9-37-0327	NK-C7-CD160
HRR019516	NP9-38-0327	NK-C3-IFNG
HRR019517	NP9-39-0327	NK-C7-CD160
HRR019518	NP9-40-0327	NK-C7-CD160
HRR019519	NP9-41-0327	NK-C7-CD160
HRR019520	NP9-42-0327	CD8-C5-SELL
HRR019521	NP9-44-0327	NK-C3-IFNG
HRR019522	NP9-46-0327	NK-C8-CD160-HSPA1A
HRR019523	NP9-47-0327	NK-C7-CD160
HRR019524	NP9-48-0327	NK-C3-IFNG
HRR019525	NP9-49-0327	NK-C7-CD160
HRR019527	NP9-50-0327	NK-C3-IFNG
HRR019526	NP9-5-0327	NK-C7-CD160
HRR019528	NP9-51-0327	NK-C9-MKI67
HRR019529	NP9-52-0327	NK-C3-IFNG
HRR019530	NP9-53-0327	NK-C3-IFNG
HRR019531	NP9-54-0327	NK-C3-IFNG
HRR019532	NP9-55-0327	NK-C1-FCGR3A
HRR019533	NP9-56-0327	NK-C7-CD160
HRR019534	NP9-57-0327	NK-C3-IFNG
HRR019535	NP9-58-0327	NK-C7-CD160
HRR019536	NP9-59-0327	NK-C7-CD160
HRR019538	NP9-60-0327	NK-C3-IFNG
HRR019537	NP9-6-0327	NK-C3-IFNG
HRR019539	NP9-61-0327	NK-C3-IFNG
HRR019540	NP9-62-0327	NK-C8-CD160-HSPA1A
HRR019541	NP9-63-0327	NK-C3-IFNG
HRR019542	NP9-64-0327	NK-C3-IFNG
HRR019543	NP9-65-0327	NK-C7-CD160
HRR019544	NP9-66-0327	NK-C1-FCGR3A
HRR019545	NP9-67-0327	NK-C7-CD160
HRR019546	NP9-68-0327	NK-C3-IFNG
HRR019548	NP9-70-0327	NK-C7-CD160
HRR019547	NP9-7-0327	Lymphoid-B-Plasma
HRR019549	NP9-71-0327	NK-C3-IFNG
HRR019550	NP9-72-0327	NK-C4-IFNG-HSPA1A
HRR019551	NP9-73-0327	NK-C7-CD160
HRR019552	NP9-74-0327	NK-C7-CD160
HRR019553	NP9-75-0327	NK-C7-CD160
HRR019554	NP9-76-0327	NK-C7-CD160
HRR019555	NP9-77-0327	NK-C3-IFNG
HRR019556	NP9-78-0327	NK-C3-IFNG
HRR019557	NP9-79-0327	NK-C6-IL7R
HRR019559	NP9-80-0327	NK-C5-CD69
HRR019558	NP9-8-0327	NK-C3-IFNG
HRR019560	NP9-81-0327	NK-C7-CD160
HRR019561	NP9-82-0327	Lymphoid-B
HRR019562	NP9-83-0327	NK-C7-CD160
HRR019563	NP9-84-0327	NK-C7-CD160
HRR019564	NP9-85-0327	Lymphoid-B-Plasma
HRR019565	NP9-87-0327	CD8-C8-PDCD1
HRR019566	NP9-88-0327	NK-C3-IFNG
HRR019568	NP9-90-0327	NK-C1-FCGR3A
HRR019567	NP9-9-0327	NK-C3-IFNG
HRR019569	NP9-91-0327	NK-C4-IFNG-HSPA1A
HRR019570	NP9-93-0327	NK-C7-CD160
HRR019571	NP9-94-0327	NK-C3-IFNG
HRR019572	NP9-96-0327	NK-C3-IFNG
HRR019573	NP9-98-0327	NK-C3-IFNG
HRR019574	NP9-99-0327	NK-C3-IFNG
HRR019576	PP10-100-0327	Mφ-C5-VCAN
HRR019575	PP10-10-0327	Mono-C1-CD14
HRR019577	PP10-101-0327	Mono-C1-CD14
HRR019578	PP10-105-0327	Mono-C1-CD14
HRR019579	PP10-106-0327	Mono-C2-FCGR3A
HRR019580	PP10-107-0327	Mono-C1-CD14
HRR019581	PP10-108-0327	Lymphoid-B-Plasma
HRR019582	PP10-109-0327	Mono-C1-CD14
HRR019583	PP10-111-0327	Mono-C1-CD14
HRR019584	PP10-113-0327	Mono-C1-CD14
HRR019585	PP10-114-0327	DC-C2-FCER1A
HRR019586	PP10-115-0327	Mono-C1-CD14
HRR019587	PP10-117-0327	Mono-C2-FCGR3A
HRR019588	PP10-118-0327	Mono-C1-CD14
HRR019589	PP10-119-0327	Mono-C1-CD14
HRR019591	PP10-120-0327	Mono-C1-CD14
HRR019590	PP10-12-0327	Mono-C1-CD14
HRR019592	PP10-121-0327	Mono-C2-FCGR3A
HRR019593	PP10-123-0327	Lymphoid-B
HRR019594	PP10-124-0327	Mφ-C5-VCAN
HRR019595	PP10-125-0327	Mono-C1-CD14
HRR019596	PP10-126-0327	Lymphoid-B-Plasma
HRR019597	PP10-128-0327	Mono-C2-FCGR3A
HRR019598	PP10-129-0327	Mono-C2-FCGR3A
HRR019600	PP10-130-0327	Mono-C2-FCGR3A
HRR019599	PP10-13-0327	Mono-C1-CD14
HRR019601	PP10-131-0327	Mono-C1-CD14
HRR019602	PP10-134-0327	Mono-C2-FCGR3A
HRR019603	PP10-135-0327	Mono-C1-CD14
HRR019604	PP10-139-0327	Mono-C1-CD14
HRR019606	PP10-140-0327	DC-C2-FCER1A
HRR019605	PP10-14-0327	Mono-C1-CD14
HRR019607	PP10-141-0327	Mono-C1-CD14
HRR019608	PP10-142-0327	Mono-C1-CD14
HRR019609	PP10-143-0327	Mono-C1-CD14
HRR019610	PP10-144-0327	Mono-C2-FCGR3A
HRR019611	PP10-145-0327	Mono-C1-CD14
HRR019612	PP10-146-0327	Mono-C2-FCGR3A
HRR019613	PP10-147-0327	Mono-C1-CD14
HRR019614	PP10-148-0327	Mono-C2-FCGR3A
HRR019615	PP10-149-0327	Mono-C1-CD14
HRR019617	PP10-150-0327	Mono-C2-FCGR3A
HRR019616	PP10-15-0327	Mono-C1-CD14
HRR019618	PP10-151-0327	Mono-C2-FCGR3A
HRR019619	PP10-152-0327	Mono-C1-CD14
HRR019620	PP10-153-0327	Mono-C1-CD14
HRR019621	PP10-154-0327	Mono-C2-FCGR3A
HRR019622	PP10-155-0327	Mono-C2-FCGR3A
HRR019623	PP10-156-0327	Mono-C2-FCGR3A
HRR019624	PP10-158-0327	Mono-C1-CD14
HRR019625	PP10-159-0327	Mono-C2-FCGR3A
HRR019627	PP10-160-0327	Lymphoid-B
HRR019626	PP10-16-0327	Mono-C1-CD14
HRR019628	PP10-161-0327	Mono-C1-CD14
HRR019629	PP10-162-0327	Mono-C1-CD14
HRR019630	PP10-163-0327	Mono-C2-FCGR3A
HRR019631	PP10-164-0327	CD8-C5-SELL
HRR019632	PP10-166-0327	Mono-C1-CD14
HRR019633	PP10-167-0327	Mono-C1-CD14
HRR019634	PP10-168-0327	Mono-C1-CD14
HRR019635	PP10-169-0327	Mono-C2-FCGR3A
HRR019637	PP10-170-0327	Mono-C1-CD14
HRR019636	PP10-17-0327	Mφ-C5-VCAN
HRR019638	PP10-171-0327	Mono-C1-CD14
HRR019639	PP10-172-0327	Mono-C2-FCGR3A
HRR019640	PP10-173-0327	Mono-C1-CD14
HRR019641	PP10-174-0327	Mono-C1-CD14
HRR019642	PP10-175-0327	Mono-C1-CD14
HRR019643	PP10-176-0327	Mono-C1-CD14
HRR019644	PP10-177-0327	Mono-C2-FCGR3A
HRR019645	PP10-178-0327	Mono-C1-CD14
HRR019646	PP10-179-0327	Mono-C2-FCGR3A
HRR019647	PP10-18-0327	Mono-C1-CD14
HRR019648	PP10-181-0327	Mono-C1-CD14
HRR019649	PP10-182-0327	Mφ-C5-VCAN
HRR019650	PP10-183-0327	Mono-C2-FCGR3A
HRR019651	PP10-185-0327	DC-C3-CLEC9A
HRR019652	PP10-186-0327	Mono-C2-FCGR3A
HRR019653	PP10-187-0327	Mono-C2-FCGR3A
HRR019654	PP10-188-0327	Mono-C1-CD14
HRR019655	PP10-189-0327	Mono-C1-CD14
HRR019657	PP10-190-0327	Mono-C1-CD14
HRR019656	PP10-19-0327	Mono-C1-CD14
HRR019658	PP10-191-0327	Mono-C2-FCGR3A
HRR019659	PP10-192-0327	Mono-C2-FCGR3A
HRR019660	PP10-20-0327	Mono-C1-CD14
HRR019661	PP10-21-0327	Mono-C1-CD14
HRR019662	PP10-22-0327	Lymphoid-B
HRR019663	PP10-23-0327	Mono-C2-FCGR3A
HRR019664	PP10-24-0327	Mono-C1-CD14
HRR019665	PP10-25-0327	Mono-C2-FCGR3A
HRR019666	PP10-26-0327	Mono-C1-CD14
HRR019667	PP10-27-0327	Mono-C2-FCGR3A
HRR019668	PP10-28-0327	Mono-C1-CD14
HRR019669	PP10-29-0327	Mono-C1-CD14
HRR019671	PP10-30-0327	Mφ-C5-VCAN
HRR019670	PP10-3-0327	Mono-C1-CD14
HRR019672	PP10-32-0327	Mono-C2-FCGR3A
HRR019673	PP10-33-0327	Mono-C1-CD14
HRR019674	PP10-34-0327	Mono-C1-CD14
HRR019675	PP10-35-0327	Mφ-C5-VCAN
HRR019676	PP10-36-0327	Mono-C1-CD14
HRR019677	PP10-39-0327	Mono-C1-CD14
HRR019678	PP10-41-0327	Mono-C1-CD14
HRR019679	PP10-42-0327	Mono-C2-FCGR3A
HRR019680	PP10-43-0327	Mono-C1-CD14
HRR019681	PP10-44-0327	Mono-C1-CD14
HRR019682	PP10-45-0327	Mono-C1-CD14
HRR019683	PP10-46-0327	Mono-C1-CD14
HRR019684	PP10-48-0327	Mono-C2-FCGR3A
HRR019685	PP10-49-0327	Mono-C2-FCGR3A
HRR019687	PP10-50-0327	Mono-C1-CD14
HRR019686	PP10-5-0327	Mono-C2-FCGR3A
HRR019688	PP10-51-0327	Mono-C2-FCGR3A
HRR019689	PP10-52-0327	Mono-C1-CD14
HRR019690	PP10-53-0327	Mono-C1-CD14
HRR019691	PP10-54-0327	Mono-C1-CD14
HRR019692	PP10-55-0327	Mono-C1-CD14
HRR019693	PP10-57-0327	Mono-C1-CD14
HRR019694	PP10-58-0327	Mono-C1-CD14
HRR019695	PP10-6-0327	Mφ-C5-VCAN
HRR019696	PP10-62-0327	Mono-C1-CD14
HRR019697	PP10-64-0327	Mono-C1-CD14
HRR019698	PP10-65-0327	Mono-C1-CD14
HRR019699	PP10-67-0327	Mono-C1-CD14
HRR019700	PP10-68-0327	Mφ-C5-VCAN
HRR019701	PP10-69-0327	Mono-C1-CD14
HRR019702	PP10-7-0327	Mono-C2-FCGR3A
HRR019703	PP10-71-0327	Mono-C2-FCGR3A
HRR019704	PP10-72-0327	Lymphoid-B
HRR019705	PP10-73-0327	Mono-C1-CD14
HRR019706	PP10-74-0327	Mono-C1-CD14
HRR019707	PP10-77-0327	Mono-C1-CD14
HRR019708	PP10-78-0327	Mono-C2-FCGR3A
HRR019709	PP10-79-0327	Mono-C1-CD14
HRR019711	PP10-80-0327	Mono-C1-CD14
HRR019710	PP10-8-0327	Mono-C1-CD14
HRR019712	PP10-81-0327	Mono-C1-CD14
HRR019713	PP10-82-0327	Mono-C1-CD14
HRR019714	PP10-83-0327	Mono-C1-CD14
HRR019715	PP10-86-0327	Mono-C1-CD14
HRR019716	PP10-88-0327	Mono-C1-CD14
HRR019717	PP10-89-0327	Mono-C1-CD14
HRR019719	PP10-90-0327	Mono-C1-CD14
HRR019718	PP10-9-0327	DC-C2-FCER1A
HRR019720	PP10-91-0327	Mono-C1-CD14
HRR019721	PP10-92-0327	Mono-C1-CD14
HRR019722	PP10-96-0327	Mono-C1-CD14
HRR019723	PP10-97-0327	Mono-C1-CD14
HRR019724	PP10-99-0327	Mono-C1-CD14
HRR019729	PP11-5-0327	Mono-C1-CD14
HRR019731	PP11-7-0327	CD8-C5-SELL
HRR019735	PP7-10-0327	CD4-C1-CCR7
HRR019736	PP7-101-0327	CD4-C3-ANXA1
HRR019737	PP7-102-0327	CD4-C3-ANXA1
HRR019738	PP7-103-0327	CD4-C7-FOXP3
HRR019734	PP7-1-0327	CD8-C8-PDCD1
HRR019739	PP7-104-0327	CD4-C1-CCR7
HRR019740	PP7-105-0327	CD4-C3-ANXA1
HRR019741	PP7-106-0327	CD4-C3-ANXA1
HRR019742	PP7-107-0327	CD4-C3-ANXA1
HRR019743	PP7-108-0327	CD4-C1-CCR7
HRR019744	PP7-109-0327	CD4-C3-ANXA1
HRR019745	PP7-112-0327	CD4-C1-CCR7
HRR019746	PP7-113-0327	CD4-C3-ANXA1
HRR019747	PP7-114-0327	CD4-C3-ANXA1
HRR019748	PP7-115-0327	CD4-C1-CCR7
HRR019749	PP7-116-0327	CD4-C1-CCR7
HRR019750	PP7-117-0327	CD4-C1-CCR7
HRR019751	PP7-118-0327	CD4-C3-ANXA1
HRR019753	PP7-120-0327	CD4-C1-CCR7
HRR019752	PP7-12-0327	CD4-C1-CCR7
HRR019754	PP7-121-0327	CD4-C1-CCR7
HRR019755	PP7-122-0327	CD4-C3-ANXA1
HRR019756	PP7-123-0327	CD4-C3-ANXA1
HRR019757	PP7-124-0327	CD4-C3-ANXA1
HRR019758	PP7-125-0327	CD4-C3-ANXA1
HRR019759	PP7-126-0327	CD4-C3-ANXA1
HRR019760	PP7-127-0327	CD4-C3-ANXA1
HRR019761	PP7-128-0327	CD4-C1-CCR7
HRR019762	PP7-129-0327	CD4-C3-ANXA1
HRR019764	PP7-130-0327	CD4-C3-ANXA1
HRR019763	PP7-13-0327	CD4-C3-ANXA1
HRR019765	PP7-131-0327	CD4-C3-ANXA1
HRR019766	PP7-132-0327	CD4-C3-ANXA1
HRR019767	PP7-134-0327	CD8-C4-CX3CR1
HRR019768	PP7-135-0327	CD4-C3-ANXA1
HRR019769	PP7-136-0327	CD4-C1-CCR7
HRR019770	PP7-137-0327	CD4-C3-ANXA1
HRR019771	PP7-139-0327	CD4-C3-ANXA1
HRR019773	PP7-140-0327	CD4-C1-CCR7
HRR019772	PP7-14-0327	CD4-C1-CCR7
HRR019774	PP7-143-0327	CD4-C3-ANXA1
HRR019775	PP7-144-0327	CD4-C1-CCR7
HRR019776	PP7-145-0327	CD4-C3-ANXA1
HRR019777	PP7-147-0327	CD4-C3-ANXA1
HRR019778	PP7-149-0327	CD4-C1-CCR7
HRR019780	PP7-150-0327	CD4-C1-CCR7
HRR019779	PP7-15-0327	CD4-C3-ANXA1
HRR019781	PP7-151-0327	CD4-C1-CCR7
HRR019782	PP7-152-0327	CD4-C3-ANXA1
HRR019783	PP7-153-0327	CD4-C1-CCR7
HRR019784	PP7-154-0327	CD4-C3-ANXA1
HRR019785	PP7-155-0327	CD4-C3-ANXA1
HRR019786	PP7-157-0327	CD8-C6-GZMK
HRR019787	PP7-159-0327	CD4-C3-ANXA1
HRR019788	PP7-16-0327	CD4-C1-CCR7
HRR019789	PP7-161-0327	CD4-C1-CCR7
HRR019790	PP7-162-0327	CD4-C3-ANXA1
HRR019791	PP7-164-0327	CD4-C1-CCR7
HRR019792	PP7-165-0327	CD4-C3-ANXA1
HRR019793	PP7-166-0327	CD8-C4-CX3CR1
HRR019794	PP7-167-0327	CD4-C1-CCR7
HRR019795	PP7-168-0327	CD4-C1-CCR7
HRR019797	PP7-170-0327	CD4-C3-ANXA1
HRR019796	PP7-17-0327	CD4-C3-ANXA1
HRR019798	PP7-173-0327	CD4-C1-CCR7
HRR019799	PP7-175-0327	CD4-C3-ANXA1
HRR019800	PP7-176-0327	CD4-C3-ANXA1
HRR019801	PP7-177-0327	CD4-C1-CCR7
HRR019802	PP7-179-0327	CD8-C4-CX3CR1
HRR019804	PP7-180-0327	CD4-C3-ANXA1
HRR019803	PP7-18-0327	CD4-C1-CCR7
HRR019805	PP7-181-0327	CD4-C3-ANXA1
HRR019806	PP7-184-0327	CD4-C7-FOXP3
HRR019807	PP7-186-0327	CD4-C3-ANXA1
HRR019808	PP7-187-0327	CD4-C3-ANXA1
HRR019809	PP7-188-0327	CD4-C1-CCR7
HRR019810	PP7-189-0327	CD8-C4-CX3CR1
HRR019811	PP7-191-0327	CD4-C3-ANXA1
HRR019813	PP7-20-0327	CD4-C3-ANXA1
HRR019812	PP7-2-0327	CD8-C8-PDCD1
HRR019814	PP7-21-0327	CD4-C1-CCR7
HRR019815	PP7-23-0327	CD4-C3-ANXA1
HRR019816	PP7-24-0327	CD4-C3-ANXA1
HRR019817	PP7-25-0327	CD4-C3-ANXA1
HRR019818	PP7-26-0327	CD4-C3-ANXA1
HRR019819	PP7-27-0327	CD4-C1-CCR7
HRR019820	PP7-29-0327	CD4-C3-ANXA1
HRR019822	PP7-30-0327	CD4-C3-ANXA1
HRR019821	PP7-3-0327	CD4-C1-CCR7
HRR019823	PP7-31-0327	CD4-C5-TCF7
HRR019824	PP7-32-0327	CD8-C3-IL7R
HRR019825	PP7-33-0327	CD4-C3-ANXA1
HRR019826	PP7-35-0327	CD8-C6-GZMK
HRR019827	PP7-36-0327	CD4-C1-CCR7
HRR019828	PP7-37-0327	CD4-C3-ANXA1
HRR019829	PP7-39-0327	CD4-C1-CCR7
HRR019830	PP7-4-0327	CD4-C3-ANXA1
HRR019831	PP7-41-0327	CD4-C3-ANXA1
HRR019832	PP7-42-0327	CD4-C3-ANXA1
HRR019833	PP7-43-0327	CD4-C3-ANXA1
HRR019834	PP7-44-0327	CD4-C1-CCR7
HRR019835	PP7-45-0327	CD4-C1-CCR7
HRR019836	PP7-46-0327	CD8-C6-GZMK
HRR019837	PP7-48-0327	CD4-C1-CCR7
HRR019838	PP7-49-0327	CD4-C1-CCR7
HRR019840	PP7-50-0327	CD4-C3-ANXA1
HRR019839	PP7-5-0327	CD4-C3-ANXA1
HRR019841	PP7-51-0327	CD8-C4-CX3CR1
HRR019842	PP7-54-0327	CD4-C1-CCR7
HRR019843	PP7-55-0327	CD4-C3-ANXA1
HRR019844	PP7-56-0327	CD4-C1-CCR7
HRR019845	PP7-57-0327	CD8-C4-CX3CR1
HRR019846	PP7-58-0327	CD4-C3-ANXA1
HRR019847	PP7-59-0327	CD4-C1-CCR7
HRR019848	PP7-6-0327	CD4-C3-ANXA1
HRR019849	PP7-61-0327	CD4-C3-ANXA1
HRR019850	PP7-62-0327	CD8-C6-GZMK
HRR019851	PP7-63-0327	CD4-C1-CCR7
HRR019852	PP7-64-0327	CD4-C3-ANXA1
HRR019853	PP7-65-0327	CD4-C3-ANXA1
HRR019854	PP7-67-0327	CD8-C6-GZMK
HRR019855	PP7-68-0327	CD8-C4-CX3CR1
HRR019857	PP7-70-0327	CD4-C1-CCR7
HRR019856	PP7-7-0327	CD4-C3-ANXA1
HRR019858	PP7-71-0327	CD4-C1-CCR7
HRR019859	PP7-72-0327	CD4-C3-ANXA1
HRR019860	PP7-73-0327	CD4-C1-CCR7
HRR019861	PP7-74-0327	CD4-C3-ANXA1
HRR019862	PP7-75-0327	CD4-C3-ANXA1
HRR019863	PP7-76-0327	CD4-C1-CCR7
HRR019864	PP7-77-0327	CD4-C3-ANXA1
HRR019865	PP7-8-0327	CD8-C6-GZMK
HRR019866	PP7-81-0327	CD4-C3-ANXA1
HRR019867	PP7-82-0327	CD8-C4-CX3CR1
HRR019868	PP7-83-0327	CD8-C3-IL7R
HRR019869	PP7-84-0327	CD8-C6-GZMK
HRR019870	PP7-85-0327	CD4-C1-CCR7
HRR019871	PP7-86-0327	CD4-C3-ANXA1
HRR019872	PP7-88-0327	CD4-C1-CCR7
HRR019873	PP7-89-0327	CD4-C1-CCR7
HRR019875	PP7-90-0327	CD4-C3-ANXA1
HRR019874	PP7-9-0327	CD4-C1-CCR7
HRR019876	PP7-91-0327	CD4-C1-CCR7
HRR019877	PP7-92-0327	CD4-C1-CCR7
HRR019878	PP7-93-0327	CD8-C4-CX3CR1
HRR019879	PP7-94-0327	CD4-C3-ANXA1
HRR019880	PP7-96-0327	CD4-C3-ANXA1
HRR019881	PP7-97-0327	CD4-C1-CCR7
HRR019882	PP7-98-0327	CD8-C4-CX3CR1
HRR019884	PP9-100-0327	Lymphoid-B
HRR019885	PP9-101-0327	Lymphoid-B
HRR019886	PP9-102-0327	Lymphoid-B
HRR019887	PP9-103-0327	NK-C1-FCGR3A
HRR019883	PP9-1-0327	Lymphoid-B
HRR019888	PP9-104-0327	Lymphoid-B
HRR019889	PP9-105-0327	Lymphoid-B
HRR019890	PP9-106-0327	Lymphoid-B
HRR019891	PP9-107-0327	Lymphoid-B
HRR019892	PP9-109-0327	Lymphoid-B
HRR019894	PP9-110-0327	NK-C1-FCGR3A
HRR019893	PP9-11-0327	NK-C2-SELL
HRR019895	PP9-111-0327	NK-C1-FCGR3A
HRR019896	PP9-112-0327	Lymphoid-B
HRR019897	PP9-113-0327	NK-C1-FCGR3A
HRR019898	PP9-114-0327	NK-C1-FCGR3A
HRR019899	PP9-115-0327	Lymphoid-B
HRR019900	PP9-117-0327	Lymphoid-B
HRR019901	PP9-119-0327	NK-C1-FCGR3A
HRR019902	PP9-12-0327	NK-C1-FCGR3A
HRR019903	PP9-121-0327	NK-C1-FCGR3A
HRR019904	PP9-122-0327	NK-C1-FCGR3A
HRR019905	PP9-123-0327	NK-C1-FCGR3A
HRR019906	PP9-124-0327	Lymphoid-B
HRR019907	PP9-125-0327	Lymphoid-B
HRR019908	PP9-126-0327	NK-C2-SELL
HRR019909	PP9-127-0327	NK-C1-FCGR3A
HRR019910	PP9-13-0327	Lymphoid-B
HRR019911	PP9-131-0327	NK-C1-FCGR3A
HRR019912	PP9-133-0327	NK-C1-FCGR3A
HRR019913	PP9-135-0327	Lymphoid-B
HRR019914	PP9-136-0327	NK-C1-FCGR3A
HRR019915	PP9-137-0327	Lymphoid-B
HRR019916	PP9-138-0327	Lymphoid-B
HRR019917	PP9-139-0327	Lymphoid-B
HRR019919	PP9-140-0327	NK-C1-FCGR3A
HRR019918	PP9-14-0327	Lymphoid-B
HRR019920	PP9-141-0327	NK-C2-SELL
HRR019921	PP9-144-0327	NK-C1-FCGR3A
HRR019922	PP9-145-0327	Lymphoid-B
HRR019923	PP9-147-0327	Lymphoid-B
HRR019924	PP9-148-0327	NK-C1-FCGR3A
HRR019925	PP9-149-0327	CD8-C4-CX3CR1
HRR019927	PP9-150-0327	NK-C2-SELL
HRR019926	PP9-15-0327	NK-C1-FCGR3A
HRR019928	PP9-151-0327	NK-C1-FCGR3A
HRR019929	PP9-152-0327	Lymphoid-B
HRR019930	PP9-153-0327	Lymphoid-B
HRR019931	PP9-155-0327	Mast-C2-CPA3
HRR019932	PP9-158-0327	NK-C1-FCGR3A
HRR019933	PP9-159-0327	Lymphoid-B
HRR019934	PP9-161-0327	Lymphoid-B
HRR019935	PP9-164-0327	CD8-C4-CX3CR1
HRR019936	PP9-165-0327	Lymphoid-B
HRR019937	PP9-166-0327	Lymphoid-B
HRR019938	PP9-167-0327	NK-C1-FCGR3A
HRR019939	PP9-168-0327	Lymphoid-B
HRR019941	PP9-170-0327	NK-C1-FCGR3A
HRR019940	PP9-17-0327	Lymphoid-B
HRR019942	PP9-172-0327	NK-C1-FCGR3A
HRR019943	PP9-173-0327	Lymphoid-B
HRR019944	PP9-174-0327	Lymphoid-B
HRR019945	PP9-175-0327	Lymphoid-B
HRR019946	PP9-176-0327	Lymphoid-B
HRR019947	PP9-179-0327	Lymphoid-B
HRR019948	PP9-180-0327	NK-C2-SELL
HRR019949	PP9-181-0327	Lymphoid-B
HRR019950	PP9-182-0327	CD8-C4-CX3CR1
HRR019951	PP9-183-0327	Lymphoid-B
HRR019952	PP9-184-0327	NK-C2-SELL
HRR019953	PP9-185-0327	Lymphoid-B
HRR019954	PP9-186-0327	Lymphoid-B
HRR019955	PP9-187-0327	NK-C1-FCGR3A
HRR019956	PP9-188-0327	NK-C1-FCGR3A
HRR019957	PP9-189-0327	Lymphoid-B
HRR019959	PP9-190-0327	Lymphoid-B
HRR019958	PP9-19-0327	NK-C1-FCGR3A
HRR019960	PP9-191-0327	Lymphoid-B
HRR019961	PP9-192-0327	NK-C1-FCGR3A
HRR019962	PP9-194-0327	Lymphoid-B
HRR019963	PP9-195-0327	Lymphoid-B
HRR019964	PP9-196-0327	Lymphoid-B
HRR019965	PP9-197-0327	Lymphoid-B
HRR019968	PP9-200-0327	NK-C1-FCGR3A
HRR019967	PP9-20-0327	NK-C1-FCGR3A
HRR019969	PP9-202-0327	Lymphoid-B
HRR019970	PP9-203-0327	NK-C1-FCGR3A
HRR019966	PP9-2-0327	Lymphoid-B
HRR019971	PP9-204-0327	Lymphoid-B
HRR019972	PP9-205-0327	Lymphoid-B
HRR019973	PP9-206-0327	Lymphoid-B
HRR019974	PP9-207-0327	Lymphoid-B
HRR019975	PP9-209-0327	Lymphoid-B
HRR019977	PP9-210-0327	Lymphoid-B
HRR019976	PP9-21-0327	Lymphoid-B
HRR019978	PP9-212-0327	Lymphoid-B
HRR019979	PP9-213-0327	NK-C1-FCGR3A
HRR019980	PP9-216-0327	NK-C1-FCGR3A
HRR019981	PP9-219-0327	NK-C1-FCGR3A
HRR019982	PP9-220-0327	NK-C1-FCGR3A
HRR019983	PP9-222-0327	Lymphoid-B
HRR019984	PP9-223-0327	Lymphoid-B
HRR019985	PP9-224-0327	NK-C1-FCGR3A
HRR019986	PP9-227-0327	Lymphoid-B
HRR019987	PP9-228-0327	NK-C1-FCGR3A
HRR019988	PP9-229-0327	NK-C1-FCGR3A
HRR019989	PP9-232-0327	Mono-C1-CD14
HRR019990	PP9-235-0327	NK-C1-FCGR3A
HRR019991	PP9-238-0327	NK-C1-FCGR3A
HRR019993	PP9-240-0327	NK-C1-FCGR3A
HRR019992	PP9-24-0327	NK-C1-FCGR3A
HRR019994	PP9-242-0327	NK-C2-SELL
HRR019995	PP9-243-0327	NK-C1-FCGR3A
HRR019996	PP9-244-0327	NK-C1-FCGR3A
HRR019997	PP9-245-0327	NK-C1-FCGR3A
HRR019998	PP9-246-0327	Lymphoid-B
HRR020000	PP9-250-0327	Lymphoid-B
HRR019999	PP9-25-0327	Lymphoid-B
HRR020001	PP9-253-0327	Lymphoid-B
HRR020002	PP9-255-0327	NK-C1-FCGR3A
HRR020003	PP9-256-0327	Lymphoid-B
HRR020004	PP9-258-0327	NK-C1-FCGR3A
HRR020005	PP9-259-0327	CD8-C4-CX3CR1
HRR020007	PP9-260-0327	CD8-C4-CX3CR1
HRR020006	PP9-26-0327	Lymphoid-B
HRR020008	PP9-261-0327	NK-C1-FCGR3A
HRR020009	PP9-262-0327	NK-C1-FCGR3A
HRR020010	PP9-263-0327	NK-C1-FCGR3A
HRR020011	PP9-264-0327	Lymphoid-B
HRR020012	PP9-265-0327	Lymphoid-B
HRR020013	PP9-267-0327	NK-C1-FCGR3A
HRR020014	PP9-268-0327	Lymphoid-B
HRR020015	PP9-27-0327	NK-C1-FCGR3A
HRR020016	PP9-271-0327	NK-C1-FCGR3A
HRR020017	PP9-274-0327	NK-C1-FCGR3A
HRR020018	PP9-275-0327	NK-C1-FCGR3A
HRR020019	PP9-277-0327	NK-C1-FCGR3A
HRR020020	PP9-278-0327	Lymphoid-B
HRR020021	PP9-279-0327	NK-C1-FCGR3A
HRR020023	PP9-280-0327	NK-C9-MKI67
HRR020022	PP9-28-0327	NK-C1-FCGR3A
HRR020024	PP9-282-0327	Lymphoid-B
HRR020025	PP9-284-0327	Lymphoid-B
HRR020026	PP9-286-0327	Lymphoid-B
HRR020027	PP9-288-0327	Lymphoid-B
HRR020028	PP9-29-0327	NK-C2-SELL
HRR020029	PP9-3-0327	NK-C2-SELL
HRR020030	PP9-31-0327	Lymphoid-B
HRR020031	PP9-33-0327	NK-C1-FCGR3A
HRR020032	PP9-34-0327	Lymphoid-B
HRR020033	PP9-35-0327	NK-C1-FCGR3A
HRR020034	PP9-38-0327	Lymphoid-B
HRR020035	PP9-39-0327	Lymphoid-B
HRR020037	PP9-40-0327	Lymphoid-B
HRR020036	PP9-4-0327	NK-C2-SELL
HRR020038	PP9-41-0327	NK-C1-FCGR3A
HRR020039	PP9-44-0327	Lymphoid-B
HRR020040	PP9-46-0327	Lymphoid-B
HRR020041	PP9-48-0327	Lymphoid-B
HRR020043	PP9-50-0327	Lymphoid-B
HRR020042	PP9-5-0327	Lymphoid-B
HRR020044	PP9-52-0327	Lymphoid-B
HRR020045	PP9-54-0327	NK-C1-FCGR3A
HRR020046	PP9-55-0327	Lymphoid-B
HRR020047	PP9-56-0327	NK-C1-FCGR3A
HRR020048	PP9-57-0327	NK-C1-FCGR3A
HRR020049	PP9-58-0327	Lymphoid-B
HRR020050	PP9-59-0327	Lymphoid-B
HRR020052	PP9-60-0327	NK-C1-FCGR3A
HRR020051	PP9-6-0327	Lymphoid-B
HRR020053	PP9-61-0327	Lymphoid-B
HRR020054	PP9-62-0327	Lymphoid-B
HRR020055	PP9-63-0327	Lymphoid-B
HRR020056	PP9-64-0327	NK-C1-FCGR3A
HRR020057	PP9-65-0327	CD8-C4-CX3CR1
HRR020058	PP9-66-0327	NK-C1-FCGR3A
HRR020059	PP9-67-0327	Lymphoid-B
HRR020060	PP9-69-0327	NK-C1-FCGR3A
HRR020061	PP9-7-0327	NK-C9-MKI67
HRR020062	PP9-71-0327	Lymphoid-B
HRR020063	PP9-73-0327	Lymphoid-B
HRR020064	PP9-74-0327	NK-C2-SELL
HRR020065	PP9-75-0327	Lymphoid-B
HRR020066	PP9-76-0327	Lymphoid-B
HRR020067	PP9-77-0327	Lymphoid-B
HRR020068	PP9-78-0327	Mast-C2-CPA3
HRR020069	PP9-79-0327	Lymphoid-B
HRR020071	PP9-80-0327	Lymphoid-B
HRR020070	PP9-8-0327	NK-C1-FCGR3A
HRR020072	PP9-84-0327	NK-C1-FCGR3A
HRR020073	PP9-86-0327	Lymphoid-B
HRR020074	PP9-88-0327	Lymphoid-B
HRR020075	PP9-90-0327	Lymphoid-B
HRR020076	PP9-91-0327	NK-C1-FCGR3A
HRR020077	PP9-92-0327	NK-C2-SELL
HRR020078	PP9-93-0327	Lymphoid-B
HRR020079	PP9-94-0327	NK-C2-SELL
HRR020080	PP9-95-0327	Lymphoid-B
HRR020081	PP9-96-0327	Mono-C2-FCGR3A
HRR020082	PP9-97-0327	Lymphoid-B
HRR020083	PP9-98-0327	Lymphoid-B
HRR020084	PP9-99-0327	Lymphoid-B
HRR020087	TP10-100-0327	Mφ-C2-C1QA
HRR020086	TP10-10-0327	Mφ-C2-C1QA
HRR020088	TP10-101-0327	Mφ-C2-C1QA
HRR020089	TP10-103-0327	Mφ-C2-C1QA
HRR020085	TP10-1-0327	Mφ-C2-C1QA
HRR020090	TP10-104-0327	Mφ-C4-GPX3
HRR020091	TP10-105-0327	DC-C3-CLEC9A
HRR020092	TP10-106-0327	DC-C1-CD1C
HRR020093	TP10-108-0327	Mφ-C4-GPX3
HRR020094	TP10-109-0327	DC-C1-CD1C
HRR020096	TP10-110-0327	Mφ-C2-C1QA
HRR020095	TP10-11-0327	DC-C3-CLEC9A
HRR020097	TP10-111-0327	DC-C4-LAMP3
HRR020098	TP10-112-0327	Mφ-C2-C1QA
HRR020099	TP10-113-0327	Mφ-C2-C1QA
HRR020100	TP10-114-0327	Mφ-C4-GPX3
HRR020101	TP10-115-0327	Mφ-C2-C1QA
HRR020102	TP10-116-0327	Mφ-C4-GPX3
HRR020103	TP10-117-0327	Mφ-C1-THBS1
HRR020104	TP10-118-0327	Mφ-C2-C1QA
HRR020105	TP10-119-0327	Mφ-C4-GPX3
HRR020107	TP10-120-0327	Mφ-C2-C1QA
HRR020106	TP10-12-0327	Mφ-C4-GPX3
HRR020108	TP10-121-0327	Mφ-C2-C1QA
HRR020109	TP10-123-0327	Mono-C2-FCGR3A
HRR020110	TP10-125-0327	Mφ-C2-C1QA
HRR020111	TP10-126-0327	Mφ-C2-C1QA
HRR020112	TP10-127-0327	Mφ-C2-C1QA
HRR020113	TP10-128-0327	Mφ-C2-C1QA
HRR020114	TP10-129-0327	Mφ-C2-C1QA
HRR020116	TP10-130-0327	DC-C2-FCER1A
HRR020115	TP10-13-0327	Mono-C2-FCGR3A
HRR020117	TP10-131-0327	Mφ-C2-C1QA
HRR020118	TP10-132-0327	Mono-C2-FCGR3A
HRR020119	TP10-133-0327	Mφ-C2-C1QA
HRR020120	TP10-134-0327	Mono-C2-FCGR3A
HRR020121	TP10-135-0327	Mφ-C4-GPX3
HRR020122	TP10-136-0327	Mφ-C2-C1QA
HRR020123	TP10-137-0327	Mφ-C4-GPX3
HRR020124	TP10-138-0327	Mφ-C2-C1QA
HRR020125	TP10-139-0327	Mφ-C2-C1QA
HRR020127	TP10-140-0327	DC-C1-CD1C
HRR020126	TP10-14-0327	Mφ-C2-C1QA
HRR020128	TP10-142-0327	Mono-C2-FCGR3A
HRR020129	TP10-143-0327	Mφ-C2-C1QA
HRR020130	TP10-145-0327	Mφ-C4-GPX3
HRR020131	TP10-146-0327	Mφ-C2-C1QA
HRR020132	TP10-147-0327	Mφ-C1-THBS1
HRR020133	TP10-148-0327	Mφ-C2-C1QA
HRR020134	TP10-149-0327	Mφ-C2-C1QA
HRR020136	TP10-150-0327	Mφ-C4-GPX3
HRR020135	TP10-15-0327	DC-C1-CD1C
HRR020137	TP10-151-0327	Mono-C2-FCGR3A
HRR020138	TP10-152-0327	Mφ-C1-THBS1
HRR020139	TP10-153-0327	Mφ-C2-C1QA
HRR020140	TP10-154-0327	DC-C1-CD1C
HRR020141	TP10-155-0327	Mφ-C2-C1QA
HRR020142	TP10-156-0327	Mφ-C2-C1QA
HRR020143	TP10-158-0327	Mφ-C2-C1QA
HRR020144	TP10-159-0327	Mφ-C2-C1QA
HRR020146	TP10-160-0327	Mφ-C1-THBS1
HRR020145	TP10-16-0327	Mφ-C4-GPX3
HRR020147	TP10-161-0327	Mφ-C1-THBS1
HRR020148	TP10-163-0327	Mφ-C1-THBS1
HRR020149	TP10-164-0327	Mφ-C4-GPX3
HRR020150	TP10-165-0327	Mono-C2-FCGR3A
HRR020151	TP10-166-0327	DC-C3-CLEC9A
HRR020152	TP10-167-0327	Mφ-C4-GPX3
HRR020153	TP10-168-0327	Mφ-C4-GPX3
HRR020154	TP10-169-0327	Mφ-C2-C1QA
HRR020155	TP10-17-0327	Mφ-C4-GPX3
HRR020156	TP10-171-0327	Mφ-C1-THBS1
HRR020157	TP10-172-0327	Mφ-C2-C1QA
HRR020158	TP10-173-0327	DC-C1-CD1C
HRR020159	TP10-174-0327	DC-C1-CD1C
HRR020160	TP10-176-0327	Mφ-C2-C1QA
HRR020161	TP10-178-0327	Mφ-C4-GPX3
HRR020162	TP10-179-0327	Mφ-C2-C1QA
HRR020164	TP10-180-0327	Mφ-C3-APOE
HRR020163	TP10-18-0327	Mφ-C2-C1QA
HRR020165	TP10-181-0327	Mφ-C6-MARCO
HRR020166	TP10-182-0327	Mφ-C2-C1QA
HRR020167	TP10-184-0327	Mφ-C1-THBS1
HRR020168	TP10-185-0327	Mφ-C4-GPX3
HRR020169	TP10-186-0327	Mφ-C2-C1QA
HRR020170	TP10-188-0327	DC-C3-CLEC9A
HRR020171	TP10-189-0327	DC-C1-CD1C
HRR020173	TP10-190-0327	DC-C1-CD1C
HRR020172	TP10-19-0327	Mφ-C2-C1QA
HRR020174	TP10-192-0327	Mφ-C2-C1QA
HRR020175	TP10-193-0327	Mφ-C2-C1QA
HRR020176	TP10-194-0327	Mφ-C2-C1QA
HRR020177	TP10-195-0327	DC-C1-CD1C
HRR020178	TP10-197-0327	Mφ-C2-C1QA
HRR020179	TP10-198-0327	Mφ-C2-C1QA
HRR020180	TP10-199-0327	Mφ-C2-C1QA
HRR020183	TP10-200-0327	Mφ-C1-THBS1
HRR020182	TP10-20-0327	Mφ-C2-C1QA
HRR020184	TP10-201-0327	DC-C3-CLEC9A
HRR020185	TP10-203-0327	Mφ-C2-C1QA
HRR020181	TP10-2-0327	Mφ-C2-C1QA
HRR020186	TP10-204-0327	Mφ-C2-C1QA
HRR020187	TP10-205-0327	Mono-C2-FCGR3A
HRR020188	TP10-206-0327	Mφ-C2-C1QA
HRR020189	TP10-207-0327	Mφ-C2-C1QA
HRR020190	TP10-208-0327	Mφ-C2-C1QA
HRR020191	TP10-209-0327	DC-C3-CLEC9A
HRR020193	TP10-210-0327	DC-C3-CLEC9A
HRR020192	TP10-21-0327	DC-C1-CD1C
HRR020194	TP10-211-0327	Mφ-C2-C1QA
HRR020195	TP10-213-0327	Mφ-C2-C1QA
HRR020196	TP10-214-0327	Mφ-C2-C1QA
HRR020197	TP10-215-0327	Mono-C2-FCGR3A
HRR020198	TP10-217-0327	Mφ-C2-C1QA
HRR020199	TP10-218-0327	DC-C1-CD1C
HRR020200	TP10-219-0327	Mφ-C1-THBS1
HRR020202	TP10-220-0327	Mφ-C1-THBS1
HRR020201	TP10-22-0327	Mφ-C4-GPX3
HRR020203	TP10-222-0327	DC-C3-CLEC9A
HRR020204	TP10-224-0327	Mφ-C1-THBS1
HRR020205	TP10-225-0327	Mφ-C5-VCAN
HRR020206	TP10-226-0327	Mφ-C2-C1QA
HRR020207	TP10-228-0327	Mφ-C2-C1QA
HRR020208	TP10-229-0327	Mφ-C2-C1QA
HRR020210	TP10-230-0327	Mφ-C2-C1QA
HRR020209	TP10-23-0327	Mφ-C4-GPX3
HRR020211	TP10-231-0327	Mφ-C1-THBS1
HRR020212	TP10-234-0327	Mφ-C2-C1QA
HRR020213	TP10-235-0327	Mφ-C2-C1QA
HRR020214	TP10-236-0327	Mφ-C2-C1QA
HRR020215	TP10-237-0327	Mφ-C2-C1QA
HRR020216	TP10-239-0327	Mφ-C2-C1QA
HRR020218	TP10-240-0327	Mφ-C2-C1QA
HRR020217	TP10-24-0327	Mφ-C2-C1QA
HRR020219	TP10-241-0327	Mφ-C2-C1QA
HRR020220	TP10-242-0327	Mφ-C6-MARCO
HRR020221	TP10-243-0327	Mφ-C2-C1QA
HRR020222	TP10-245-0327	Mast-C1-IL7R
HRR020223	TP10-246-0327	Mφ-C2-C1QA
HRR020224	TP10-247-0327	Mφ-C6-MARCO
HRR020225	TP10-248-0327	Mono-C2-FCGR3A
HRR020226	TP10-249-0327	Mφ-C2-C1QA
HRR020227	TP10-25-0327	Mφ-C2-C1QA
HRR020228	TP10-251-0327	Mφ-C2-C1QA
HRR020229	TP10-252-0327	Mono-C2-FCGR3A
HRR020230	TP10-254-0327	DC-C1-CD1C
HRR020231	TP10-255-0327	Mφ-C2-C1QA
HRR020232	TP10-256-0327	Mφ-C2-C1QA
HRR020233	TP10-257-0327	DC-C4-LAMP3
HRR020234	TP10-259-0327	Mφ-C2-C1QA
HRR020236	TP10-260-0327	Mφ-C1-THBS1
HRR020235	TP10-26-0327	Mφ-C4-GPX3
HRR020237	TP10-261-0327	Mφ-C2-C1QA
HRR020238	TP10-262-0327	Mφ-C2-C1QA
HRR020239	TP10-263-0327	DC-C1-CD1C
HRR020240	TP10-264-0327	Mφ-C2-C1QA
HRR020241	TP10-265-0327	Mφ-C5-VCAN
HRR020242	TP10-266-0327	Mφ-C2-C1QA
HRR020243	TP10-267-0327	Mφ-C1-THBS1
HRR020244	TP10-268-0327	Mφ-C1-THBS1
HRR020245	TP10-269-0327	Mφ-C1-THBS1
HRR020247	TP10-270-0327	Mφ-C2-C1QA
HRR020246	TP10-27-0327	Mono-C2-FCGR3A
HRR020248	TP10-271-0327	Mφ-C2-C1QA
HRR020249	TP10-272-0327	DC-C1-CD1C
HRR020250	TP10-273-0327	Mφ-C2-C1QA
HRR020251	TP10-275-0327	Mφ-C1-THBS1
HRR020252	TP10-276-0327	DC-C3-CLEC9A
HRR020254	TP10-280-0327	DC-C1-CD1C
HRR020253	TP10-28-0327	Mφ-C2-C1QA
HRR020255	TP10-283-0327	Mono-C2-FCGR3A
HRR020256	TP10-284-0327	Mφ-C2-C1QA
HRR020257	TP10-285-0327	DC-C3-CLEC9A
HRR020258	TP10-286-0327	Mφ-C2-C1QA
HRR020259	TP10-287-0327	DC-C3-CLEC9A
HRR020260	TP10-288-0327	Mφ-C1-THBS1
HRR020261	TP10-29-0327	Mφ-C2-C1QA
HRR020263	TP10-30-0327	Mφ-C4-GPX3
HRR020262	TP10-3-0327	Mφ-C2-C1QA
HRR020264	TP10-31-0327	Mφ-C2-C1QA
HRR020265	TP10-32-0327	Mφ-C1-THBS1
HRR020266	TP10-33-0327	Mφ-C2-C1QA
HRR020267	TP10-34-0327	Mφ-C2-C1QA
HRR020268	TP10-36-0327	DC-C3-CLEC9A
HRR020269	TP10-37-0327	DC-C1-CD1C
HRR020271	TP10-40-0327	DC-C1-CD1C
HRR020270	TP10-4-0327	Mφ-C2-C1QA
HRR020272	TP10-41-0327	Mφ-C2-C1QA
HRR020273	TP10-42-0327	Mφ-C2-C1QA
HRR020274	TP10-43-0327	Mφ-C2-C1QA
HRR020275	TP10-44-0327	Mφ-C2-C1QA
HRR020276	TP10-45-0327	Mφ-C4-GPX3
HRR020277	TP10-46-0327	DC-C3-CLEC9A
HRR020278	TP10-47-0327	Mφ-C2-C1QA
HRR020279	TP10-48-0327	Mφ-C4-GPX3
HRR020280	TP10-49-0327	Mφ-C4-GPX3
HRR020282	TP10-50-0327	Mφ-C2-C1QA
HRR020281	TP10-5-0327	CD8-C5-SELL
HRR020283	TP10-51-0327	Mono-C2-FCGR3A
HRR020284	TP10-52-0327	DC-C2-FCER1A
HRR020285	TP10-53-0327	Mφ-C2-C1QA
HRR020286	TP10-54-0327	Mφ-C1-THBS1
HRR020287	TP10-55-0327	DC-C3-CLEC9A
HRR020288	TP10-56-0327	Mono-C2-FCGR3A
HRR020289	TP10-57-0327	Mφ-C2-C1QA
HRR020290	TP10-58-0327	Mφ-C4-GPX3
HRR020291	TP10-59-0327	DC-C1-CD1C
HRR020293	TP10-60-0327	Mφ-C1-THBS1
HRR020292	TP10-6-0327	Mφ-C2-C1QA
HRR020294	TP10-61-0327	Mφ-C4-GPX3
HRR020295	TP10-62-0327	Mφ-C2-C1QA
HRR020296	TP10-63-0327	Mφ-C4-GPX3
HRR020297	TP10-64-0327	DC-C1-CD1C
HRR020298	TP10-65-0327	Mφ-C5-VCAN
HRR020299	TP10-66-0327	Mφ-C4-GPX3
HRR020300	TP10-67-0327	Mφ-C2-C1QA
HRR020301	TP10-68-0327	Mono-C2-FCGR3A
HRR020302	TP10-69-0327	DC-C1-CD1C
HRR020304	TP10-70-0327	DC-C3-CLEC9A
HRR020303	TP10-7-0327	Mφ-C4-GPX3
HRR020305	TP10-71-0327	Mφ-C2-C1QA
HRR020306	TP10-73-0327	Mono-C2-FCGR3A
HRR020307	TP10-74-0327	Mφ-C4-GPX3
HRR020308	TP10-75-0327	Mφ-C1-THBS1
HRR020309	TP10-76-0327	Mast-C1-IL7R
HRR020310	TP10-77-0327	Mono-C2-FCGR3A
HRR020311	TP10-78-0327	Mφ-C2-C1QA
HRR020312	TP10-79-0327	DC-C3-CLEC9A
HRR020314	TP10-80-0327	Mφ-C2-C1QA
HRR020313	TP10-8-0327	DC-C4-LAMP3
HRR020315	TP10-81-0327	Mφ-C4-GPX3
HRR020316	TP10-82-0327	Mφ-C3-APOE
HRR020317	TP10-83-0327	Mφ-C6-MARCO
HRR020318	TP10-84-0327	DC-C3-CLEC9A
HRR020319	TP10-85-0327	Mφ-C1-THBS1
HRR020320	TP10-86-0327	Mφ-C2-C1QA
HRR020321	TP10-87-0327	Mono-C2-FCGR3A
HRR020322	TP10-88-0327	Mono-C2-FCGR3A
HRR020324	TP10-90-0327	DC-C3-CLEC9A
HRR020323	TP10-9-0327	DC-C4-LAMP3
HRR020325	TP10-91-0327	Mφ-C4-GPX3
HRR020326	TP10-92-0327	Mono-C2-FCGR3A
HRR020327	TP10-93-0327	Mφ-C2-C1QA
HRR020328	TP10-94-0327	Mφ-C2-C1QA
HRR020329	TP10-96-0327	Mφ-C2-C1QA
HRR020330	TP10-97-0327	Mφ-C3-APOE
HRR020331	TP10-98-0327	Mφ-C2-C1QA
HRR020332	TP10-99-0327	NK-C7-CD160
HRR020334	TP11-10-0327	Mφ-C2-C1QA
HRR020333	TP11-1-0327	Mast-C1-IL7R
HRR020335	TP11-11-0327	Mφ-C2-C1QA
HRR020336	TP11-13-0327	Mφ-C4-GPX3
HRR020337	TP11-14-0327	Mast-C1-IL7R
HRR020338	TP11-15-0327	Mφ-C2-C1QA
HRR020339	TP11-16-0327	Mφ-C2-C1QA
HRR020340	TP11-17-0327	Mφ-C3-APOE
HRR020341	TP11-18-0327	Mφ-C4-GPX3
HRR020342	TP11-181-0327	CD8-C9-SLC4A10
HRR020343	TP11-182-0327	CD8-C6-GZMK
HRR020344	TP11-19-0327	Mφ-C4-GPX3
HRR020346	TP11-20-0327	Mast-C1-IL7R
HRR020345	TP11-2-0327	Mφ-C2-C1QA
HRR020347	TP11-21-0327	Mφ-C2-C1QA
HRR020348	TP11-3-0327	Mφ-C1-THBS1
HRR020349	TP11-5-0327	Mφ-C4-GPX3
HRR020350	TP11-6-0327	Mast-C1-IL7R
HRR020351	TP11-7-0327	Mφ-C4-GPX3
HRR020352	TP11-8-0327	Mφ-C4-GPX3
HRR020353	TP11-9-0327	Mφ-C4-GPX3
HRR020356	TP7-100-0327	CD8-C8-PDCD1
HRR020355	TP7-10-0327	CD8-C7-KLRD1
HRR020357	TP7-101-0327	CD8-C8-PDCD1
HRR020358	TP7-102-0327	CD4-C5-TCF7
HRR020359	TP7-103-0327	CD4-C5-TCF7
HRR020354	TP7-1-0327	CD8-C8-PDCD1
HRR020360	TP7-104-0327	CD4-C6-CXCL13
HRR020361	TP7-105-0327	CD8-C8-PDCD1
HRR020362	TP7-106-0327	CD8-C8-PDCD1
HRR020363	TP7-107-0327	CD8-C8-PDCD1
HRR020364	TP7-108-0327	CD8-C8-PDCD1
HRR020365	TP7-109-0327	CD4-C6-CXCL13
HRR020367	TP7-110-0327	CD4-C7-FOXP3
HRR020366	TP7-11-0327	CD4-C5-TCF7
HRR020368	TP7-111-0327	CD8-C2-MKI67
HRR020369	TP7-112-0327	CD8-C8-PDCD1
HRR020370	TP7-113-0327	CD8-C9-SLC4A10
HRR020371	TP7-114-0327	NK-C5-CD69
HRR020372	TP7-115-0327	CD8-C8-PDCD1
HRR020373	TP7-116-0327	CD8-C6-GZMK
HRR020374	TP7-117-0327	CD4-C6-CXCL13
HRR020375	TP7-118-0327	CD8-C9-SLC4A10
HRR020376	TP7-119-0327	CD4-C6-CXCL13
HRR020378	TP7-120-0327	CD4-C6-CXCL13
HRR020377	TP7-12-0327	CD8-C2-MKI67
HRR020379	TP7-122-0327	CD4-C6-CXCL13
HRR020380	TP7-123-0327	CD8-C8-PDCD1
HRR020381	TP7-124-0327	CD8-C8-PDCD1
HRR020382	TP7-125-0327	CD4-C7-FOXP3
HRR020383	TP7-126-0327	CD4-C6-CXCL13
HRR020384	TP7-127-0327	CD8-C8-PDCD1
HRR020385	TP7-128-0327	CD8-C8-PDCD1
HRR020387	TP7-130-0327	CD4-C5-TCF7
HRR020386	TP7-13-0327	NK-C5-CD69
HRR020388	TP7-131-0327	CD8-C2-MKI67
HRR020389	TP7-132-0327	CD8-C8-PDCD1
HRR020390	TP7-133-0327	CD8-C2-MKI67
HRR020391	TP7-134-0327	CD8-C8-PDCD1
HRR020392	TP7-135-0327	CD8-C8-PDCD1
HRR020393	TP7-136-0327	CD8-C8-PDCD1
HRR020394	TP7-137-0327	CD8-C6-GZMK
HRR020395	TP7-138-0327	CD8-C6-GZMK
HRR020396	TP7-139-0327	CD8-C8-PDCD1
HRR020398	TP7-140-0327	CD4-C6-CXCL13
HRR020397	TP7-14-0327	CD8-C8-PDCD1
HRR020399	TP7-141-0327	Mφ-C3-APOE
HRR020400	TP7-142-0327	CD4-C6-CXCL13
HRR020401	TP7-143-0327	CD4-C7-FOXP3
HRR020402	TP7-144-0327	CD8-C8-PDCD1
HRR020403	TP7-146-0327	CD8-C4-CX3CR1
HRR020404	TP7-147-0327	CD4-C6-CXCL13
HRR020405	TP7-148-0327	CD8-C8-PDCD1
HRR020406	TP7-149-0327	CD4-C5-TCF7
HRR020408	TP7-150-0327	CD8-C2-MKI67
HRR020407	TP7-15-0327	NK-C5-CD69
HRR020409	TP7-151-0327	CD8-C8-PDCD1
HRR020410	TP7-152-0327	CD4-C6-CXCL13
HRR020411	TP7-155-0327	CD4-C7-FOXP3
HRR020412	TP7-156-0327	CD8-C7-KLRD1
HRR020413	TP7-157-0327	CD8-C8-PDCD1
HRR020414	TP7-158-0327	CD8-C6-GZMK
HRR020415	TP7-159-0327	CD8-C7-KLRD1
HRR020417	TP7-160-0327	CD4-C6-CXCL13
HRR020416	TP7-16-0327	CD8-C8-PDCD1
HRR020418	TP7-161-0327	CD4-C5-TCF7
HRR020419	TP7-162-0327	CD8-C8-PDCD1
HRR020420	TP7-163-0327	CD8-C8-PDCD1
HRR020421	TP7-164-0327	CD8-C8-PDCD1
HRR020422	TP7-165-0327	CD4-C7-FOXP3
HRR020423	TP7-166-0327	CD8-C8-PDCD1
HRR020424	TP7-167-0327	CD4-C7-FOXP3
HRR020425	TP7-168-0327	CD8-C7-KLRD1
HRR020427	TP7-170-0327	NK-C4-IFNG-HSPA1A
HRR020426	TP7-17-0327	CD4-C5-TCF7
HRR020428	TP7-171-0327	CD8-C8-PDCD1
HRR020429	TP7-172-0327	CD8-C6-GZMK
HRR020430	TP7-173-0327	CD8-C8-PDCD1
HRR020431	TP7-175-0327	CD8-C8-PDCD1
HRR020432	TP7-176-0327	CD8-C2-MKI67
HRR020433	TP7-177-0327	CD8-C6-GZMK
HRR020434	TP7-179-0327	CD8-C2-MKI67
HRR020436	TP7-180-0327	CD8-C9-SLC4A10
HRR020435	TP7-18-0327	CD4-C7-FOXP3
HRR020437	TP7-181-0327	CD8-C8-PDCD1
HRR020438	TP7-183-0327	CD8-C8-PDCD1
HRR020439	TP7-184-0327	CD4-C6-CXCL13
HRR020440	TP7-185-0327	CD8-C8-PDCD1
HRR020441	TP7-186-0327	CD4-C6-CXCL13
HRR020442	TP7-187-0327	CD4-C6-CXCL13
HRR020443	TP7-188-0327	CD4-C5-TCF7
HRR020444	TP7-189-0327	CD8-C2-MKI67
HRR020446	TP7-190-0327	CD8-C8-PDCD1
HRR020445	TP7-19-0327	CD8-C8-PDCD1
HRR020447	TP7-191-0327	CD8-C8-PDCD1
HRR020448	TP7-192-0327	CD8-C9-SLC4A10
HRR020449	TP7-193-0327	CD8-C7-KLRD1
HRR020450	TP7-194-0327	CD8-C8-PDCD1
HRR020451	TP7-195-0327	CD8-C8-PDCD1
HRR020452	TP7-196-0327	CD4-C5-TCF7
HRR020453	TP7-197-0327	CD8-C8-PDCD1
HRR020454	TP7-198-0327	CD4-C6-CXCL13
HRR020455	TP7-199-0327	CD8-C2-MKI67
HRR020458	TP7-200-0327	CD8-C8-PDCD1
HRR020457	TP7-20-0327	CD8-C8-PDCD1
HRR020459	TP7-201-0327	CD4-C6-CXCL13
HRR020460	TP7-202-0327	CD8-C8-PDCD1
HRR020461	TP7-203-0327	CD8-C8-PDCD1
HRR020456	TP7-2-0327	Mφ-C4-GPX3
HRR020462	TP7-204-0327	CD8-C8-PDCD1
HRR020463	TP7-205-0327	CD4-C5-TCF7
HRR020464	TP7-206-0327	CD8-C8-PDCD1
HRR020465	TP7-207-0327	CD4-C6-CXCL13
HRR020466	TP7-208-0327	CD8-C8-PDCD1
HRR020467	TP7-209-0327	CD8-C8-PDCD1
HRR020469	TP7-210-0327	CD4-C7-FOXP3
HRR020468	TP7-21-0327	CD4-C5-TCF7
HRR020470	TP7-211-0327	CD4-C5-TCF7
HRR020471	TP7-212-0327	CD4-C5-TCF7
HRR020472	TP7-213-0327	CD4-C5-TCF7
HRR020473	TP7-214-0327	CD8-C8-PDCD1
HRR020474	TP7-215-0327	CD8-C8-PDCD1
HRR020475	TP7-216-0327	CD8-C2-MKI67
HRR020476	TP7-219-0327	CD8-C8-PDCD1
HRR020478	TP7-220-0327	CD8-C8-PDCD1
HRR020477	TP7-22-0327	CD8-C8-PDCD1
HRR020479	TP7-221-0327	CD4-C6-CXCL13
HRR020480	TP7-222-0327	CD4-C6-CXCL13
HRR020481	TP7-223-0327	CD4-C6-CXCL13
HRR020482	TP7-224-0327	CD8-C8-PDCD1
HRR020483	TP7-225-0327	CD4-C7-FOXP3
HRR020484	TP7-226-0327	CD4-C6-CXCL13
HRR020485	TP7-227-0327	CD4-C6-CXCL13
HRR020486	TP7-228-0327	CD8-C9-SLC4A10
HRR020487	TP7-229-0327	CD4-C5-TCF7
HRR020489	TP7-230-0327	CD4-C6-CXCL13
HRR020488	TP7-23-0327	CD8-C8-PDCD1
HRR020490	TP7-231-0327	CD4-C6-CXCL13
HRR020491	TP7-232-0327	NK-C5-CD69
HRR020492	TP7-234-0327	CD4-C6-CXCL13
HRR020493	TP7-235-0327	CD8-C7-KLRD1
HRR020494	TP7-236-0327	CD8-C8-PDCD1
HRR020495	TP7-238-0327	CD8-C8-PDCD1
HRR020496	TP7-239-0327	CD8-C6-GZMK
HRR020498	TP7-240-0327	CD8-C8-PDCD1
HRR020497	TP7-24-0327	CD4-C6-CXCL13
HRR020499	TP7-242-0327	CD8-C8-PDCD1
HRR020500	TP7-243-0327	CD8-C2-MKI67
HRR020501	TP7-244-0327	CD4-C6-CXCL13
HRR020502	TP7-245-0327	CD8-C8-PDCD1
HRR020503	TP7-246-0327	CD8-C8-PDCD1
HRR020504	TP7-247-0327	CD4-C6-CXCL13
HRR020505	TP7-248-0327	CD4-C5-TCF7
HRR020506	TP7-249-0327	NK-C5-CD69
HRR020508	TP7-250-0327	CD8-C6-GZMK
HRR020507	TP7-25-0327	CD4-C6-CXCL13
HRR020509	TP7-251-0327	CD4-C6-CXCL13
HRR020510	TP7-253-0327	CD4-C7-FOXP3
HRR020511	TP7-254-0327	CD8-C8-PDCD1
HRR020512	TP7-255-0327	CD4-C6-CXCL13
HRR020513	TP7-256-0327	CD8-C8-PDCD1
HRR020514	TP7-257-0327	CD8-C9-SLC4A10
HRR020515	TP7-259-0327	CD8-C8-PDCD1
HRR020517	TP7-260-0327	CD4-C6-CXCL13
HRR020516	TP7-26-0327	CD8-C8-PDCD1
HRR020518	TP7-261-0327	CD4-C6-CXCL13
HRR020519	TP7-262-0327	CD4-C6-CXCL13
HRR020520	TP7-263-0327	CD8-C2-MKI67
HRR020521	TP7-264-0327	CD4-C6-CXCL13
HRR020522	TP7-265-0327	CD8-C6-GZMK
HRR020523	TP7-266-0327	CD4-C7-FOXP3
HRR020524	TP7-267-0327	NK-C4-IFNG-HSPA1A
HRR020525	TP7-268-0327	CD4-C6-CXCL13
HRR020526	TP7-269-0327	CD4-C6-CXCL13
HRR020528	TP7-270-0327	CD8-C7-KLRD1
HRR020527	TP7-27-0327	CD8-C8-PDCD1
HRR020529	TP7-271-0327	CD8-C8-PDCD1
HRR020530	TP7-272-0327	CD4-C6-CXCL13
HRR020531	TP7-273-0327	CD8-C6-GZMK
HRR020532	TP7-274-0327	CD8-C8-PDCD1
HRR020533	TP7-276-0327	CD8-C8-PDCD1
HRR020534	TP7-277-0327	CD4-C6-CXCL13
HRR020535	TP7-278-0327	CD4-C6-CXCL13
HRR020536	TP7-279-0327	CD4-C7-FOXP3
HRR020538	TP7-280-0327	NK-C4-IFNG-HSPA1A
HRR020537	TP7-28-0327	CD8-C8-PDCD1
HRR020539	TP7-281-0327	CD4-C5-TCF7
HRR020540	TP7-282-0327	NK-C4-IFNG-HSPA1A
HRR020541	TP7-283-0327	CD4-C6-CXCL13
HRR020542	TP7-284-0327	CD8-C5-SELL
HRR020543	TP7-285-0327	CD8-C6-GZMK
HRR020544	TP7-286-0327	CD4-C7-FOXP3
HRR020545	TP7-287-0327	CD4-C6-CXCL13
HRR020546	TP7-288-0327	CD8-C8-PDCD1
HRR020547	TP7-29-0327	CD4-C6-CXCL13
HRR020549	TP7-30-0327	CD8-C8-PDCD1
HRR020548	TP7-3-0327	CD4-C6-CXCL13
HRR020550	TP7-31-0327	CD8-C8-PDCD1
HRR020551	TP7-32-0327	CD8-C8-PDCD1
HRR020552	TP7-33-0327	NK-C5-CD69
HRR020553	TP7-34-0327	CD4-C7-FOXP3
HRR020554	TP7-35-0327	CD8-C9-SLC4A10
HRR020555	TP7-36-0327	CD4-C6-CXCL13
HRR020556	TP7-37-0327	CD4-C5-TCF7
HRR020557	TP7-39-0327	Mφ-C4-GPX3
HRR020559	TP7-40-0327	CD4-C5-TCF7
HRR020558	TP7-4-0327	CD8-C8-PDCD1
HRR020560	TP7-41-0327	CD8-C8-PDCD1
HRR020561	TP7-42-0327	CD4-C5-TCF7
HRR020562	TP7-43-0327	NK-C3-IFNG
HRR020563	TP7-44-0327	NK-C4-IFNG-HSPA1A
HRR020564	TP7-45-0327	CD8-C6-GZMK
HRR020565	TP7-46-0327	CD4-C5-TCF7
HRR020566	TP7-47-0327	CD4-C5-TCF7
HRR020567	TP7-48-0327	CD8-C8-PDCD1
HRR020568	TP7-49-0327	CD4-C5-TCF7
HRR020570	TP7-50-0327	CD4-C5-TCF7
HRR020569	TP7-5-0327	CD4-C5-TCF7
HRR020571	TP7-51-0327	CD8-C6-GZMK
HRR020572	TP7-52-0327	CD4-C5-TCF7
HRR020573	TP7-53-0327	CD4-C6-CXCL13
HRR020574	TP7-54-0327	CD4-C5-TCF7
HRR020575	TP7-55-0327	CD4-C7-FOXP3
HRR020576	TP7-56-0327	Mφ-C4-GPX3
HRR020577	TP7-57-0327	CD4-C6-CXCL13
HRR020578	TP7-58-0327	CD4-C5-TCF7
HRR020579	TP7-59-0327	CD4-C6-CXCL13
HRR020581	TP7-60-0327	CD4-C7-FOXP3
HRR020580	TP7-6-0327	CD8-C2-MKI67
HRR020582	TP7-61-0327	CD4-C6-CXCL13
HRR020583	TP7-62-0327	CD8-C6-GZMK
HRR020584	TP7-63-0327	Mφ-C4-GPX3
HRR020585	TP7-64-0327	CD8-C8-PDCD1
HRR020586	TP7-65-0327	CD8-C9-SLC4A10
HRR020587	TP7-66-0327	NK-C4-IFNG-HSPA1A
HRR020588	TP7-67-0327	CD4-C3-ANXA1
HRR020589	TP7-68-0327	CD8-C6-GZMK
HRR020590	TP7-69-0327	CD4-C6-CXCL13
HRR020592	TP7-70-0327	CD4-C7-FOXP3
HRR020591	TP7-7-0327	NK-C5-CD69
HRR020593	TP7-71-0327	CD4-C7-FOXP3
HRR020594	TP7-73-0327	CD8-C7-KLRD1
HRR020595	TP7-74-0327	CD4-C5-TCF7
HRR020596	TP7-75-0327	CD8-C6-GZMK
HRR020597	TP7-76-0327	NK-C5-CD69
HRR020598	TP7-77-0327	CD8-C2-MKI67
HRR020599	TP7-78-0327	CD8-C2-MKI67
HRR020600	TP7-79-0327	CD4-C6-CXCL13
HRR020602	TP7-80-0327	CD4-C5-TCF7
HRR020601	TP7-8-0327	CD8-C6-GZMK
HRR020603	TP7-81-0327	CD8-C8-PDCD1
HRR020604	TP7-82-0327	CD8-C6-GZMK
HRR020605	TP7-83-0327	NK-C4-IFNG-HSPA1A
HRR020606	TP7-84-0327	CD4-C6-CXCL13
HRR020607	TP7-85-0327	CD4-C5-TCF7
HRR020608	TP7-86-0327	CD8-C8-PDCD1
HRR020609	TP7-87-0327	CD4-C5-TCF7
HRR020610	TP7-88-0327	CD8-C2-MKI67
HRR020611	TP7-89-0327	CD8-C6-GZMK
HRR020613	TP7-90-0327	CD8-C9-SLC4A10
HRR020612	TP7-9-0327	CD8-C9-SLC4A10
HRR020614	TP7-91-0327	CD8-C8-PDCD1
HRR020615	TP7-92-0327	CD8-C8-PDCD1
HRR020616	TP7-93-0327	CD4-C6-CXCL13
HRR020617	TP7-94-0327	CD8-C2-MKI67
HRR020618	TP7-95-0327	CD4-C7-FOXP3
HRR020619	TP7-96-0327	CD8-C8-PDCD1
HRR020620	TP7-97-0327	CD8-C6-GZMK
HRR020621	TP7-98-0327	CD8-C8-PDCD1
HRR020622	TP7-99-0327	CD8-C8-PDCD1
HRR020624	TP9-10-0327	NK-C4-IFNG-HSPA1A
HRR020625	TP9-103-0327	NK-C4-IFNG-HSPA1A
HRR020623	TP9-1-0327	CD4-C5-TCF7
HRR020626	TP9-104-0327	NK-C8-CD160-HSPA1A
HRR020627	TP9-107-0327	NK-C1-FCGR3A
HRR020628	TP9-109-0327	NK-C4-IFNG-HSPA1A
HRR020629	TP9-11-0327	NK-C7-CD160
HRR020630	TP9-111-0327	NK-C4-IFNG-HSPA1A
HRR020631	TP9-112-0327	NK-C4-IFNG-HSPA1A
HRR020632	TP9-113-0327	NK-C4-IFNG-HSPA1A
HRR020633	TP9-114-0327	NK-C4-IFNG-HSPA1A
HRR020634	TP9-116-0327	NK-C4-IFNG-HSPA1A
HRR020635	TP9-117-0327	NK-C4-IFNG-HSPA1A
HRR020636	TP9-119-0327	NK-C4-IFNG-HSPA1A
HRR020638	TP9-120-0327	NK-C4-IFNG-HSPA1A
HRR020637	TP9-12-0327	Lymphoid-B-Plasma
HRR020639	TP9-122-0327	NK-C4-IFNG-HSPA1A
HRR020640	TP9-124-0327	NK-C4-IFNG-HSPA1A
HRR020641	TP9-126-0327	NK-C4-IFNG-HSPA1A
HRR020642	TP9-128-0327	NK-C3-IFNG
HRR020643	TP9-13-0327	NK-C7-CD160
HRR020644	TP9-132-0327	NK-C7-CD160
HRR020645	TP9-133-0327	NK-C9-MKI67
HRR020646	TP9-135-0327	Mast-C2-CPA3
HRR020647	TP9-136-0327	CD8-C8-PDCD1
HRR020648	TP9-137-0327	NK-C8-CD160-HSPA1A
HRR020649	TP9-14-0327	NK-C5-CD69
HRR020650	TP9-143-0327	NK-C7-CD160
HRR020651	TP9-144-0327	Lymphoid-B
HRR020653	TP9-150-0327	Lymphoid-B
HRR020652	TP9-15-0327	NK-C7-CD160
HRR020654	TP9-151-0327	NK-C4-IFNG-HSPA1A
HRR020655	TP9-157-0327	NK-C4-IFNG-HSPA1A
HRR020656	TP9-159-0327	NK-C4-IFNG-HSPA1A
HRR020658	TP9-160-0327	NK-C4-IFNG-HSPA1A
HRR020657	TP9-16-0327	NK-C4-IFNG-HSPA1A
HRR020659	TP9-163-0327	NK-C7-CD160
HRR020660	TP9-165-0327	CD8-C6-GZMK
HRR020661	TP9-166-0327	NK-C4-IFNG-HSPA1A
HRR020662	TP9-167-0327	NK-C4-IFNG-HSPA1A
HRR020663	TP9-168-0327	NK-C4-IFNG-HSPA1A
HRR020665	TP9-170-0327	NK-C4-IFNG-HSPA1A
HRR020664	TP9-17-0327	NK-C4-IFNG-HSPA1A
HRR020666	TP9-172-0327	NK-C4-IFNG-HSPA1A
HRR020667	TP9-174-0327	NK-C7-CD160
HRR020668	TP9-175-0327	NK-C4-IFNG-HSPA1A
HRR020669	TP9-176-0327	NK-C7-CD160
HRR020670	TP9-179-0327	NK-C1-FCGR3A
HRR020672	TP9-180-0327	NK-C8-CD160-HSPA1A
HRR020671	TP9-18-0327	NK-C3-IFNG
HRR020673	TP9-181-0327	NK-C4-IFNG-HSPA1A
HRR020674	TP9-182-0327	NK-C5-CD69
HRR020675	TP9-183-0327	NK-C7-CD160
HRR020676	TP9-184-0327	NK-C7-CD160
HRR020677	TP9-186-0327	NK-C8-CD160-HSPA1A
HRR020678	TP9-187-0327	NK-C4-IFNG-HSPA1A
HRR020679	TP9-188-0327	CD4-C7-FOXP3
HRR020680	TP9-189-0327	Lymphoid-B
HRR020681	TP9-19-0327	DC-C1-CD1C
HRR020682	TP9-191-0327	NK-C3-IFNG
HRR020683	TP9-192-0327	NK-C3-IFNG
HRR020684	TP9-2-0327	NK-C7-CD160
HRR020685	TP9-22-0327	NK-C3-IFNG
HRR020686	TP9-23-0327	NK-C4-IFNG-HSPA1A
HRR020687	TP9-24-0327	NK-C4-IFNG-HSPA1A
HRR020688	TP9-25-0327	NK-C4-IFNG-HSPA1A
HRR020689	TP9-26-0327	CD8-C4-CX3CR1
HRR020690	TP9-27-0327	NK-C7-CD160
HRR020691	TP9-28-0327	NK-C3-IFNG
HRR020692	TP9-29-0327	NK-C4-IFNG-HSPA1A
HRR020694	TP9-30-0327	NK-C3-IFNG
HRR020693	TP9-3-0327	NK-C4-IFNG-HSPA1A
HRR020695	TP9-31-0327	NK-C4-IFNG-HSPA1A
HRR020696	TP9-32-0327	NK-C4-IFNG-HSPA1A
HRR020697	TP9-33-0327	NK-C4-IFNG-HSPA1A
HRR020698	TP9-34-0327	NK-C8-CD160-HSPA1A
HRR020699	TP9-36-0327	NK-C1-FCGR3A
HRR020700	TP9-38-0327	NK-C4-IFNG-HSPA1A
HRR020701	TP9-39-0327	NK-C4-IFNG-HSPA1A
HRR020703	TP9-40-0327	NK-C1-FCGR3A
HRR020702	TP9-4-0327	NK-C4-IFNG-HSPA1A
HRR020704	TP9-41-0327	NK-C3-IFNG
HRR020705	TP9-42-0327	NK-C1-FCGR3A
HRR020706	TP9-46-0327	NK-C4-IFNG-HSPA1A
HRR020707	TP9-47-0327	Lymphoid-B
HRR020708	TP9-48-0327	NK-C4-IFNG-HSPA1A
HRR020709	TP9-49-0327	NK-C5-CD69
HRR020711	TP9-50-0327	NK-C3-IFNG
HRR020710	TP9-5-0327	NK-C7-CD160
HRR020712	TP9-51-0327	NK-C4-IFNG-HSPA1A
HRR020713	TP9-52-0327	NK-C4-IFNG-HSPA1A
HRR020714	TP9-53-0327	NK-C3-IFNG
HRR020715	TP9-54-0327	NK-C4-IFNG-HSPA1A
HRR020716	TP9-55-0327	NK-C3-IFNG
HRR020717	TP9-56-0327	NK-C4-IFNG-HSPA1A
HRR020718	TP9-57-0327	NK-C4-IFNG-HSPA1A
HRR020719	TP9-58-0327	NK-C4-IFNG-HSPA1A
HRR020720	TP9-59-0327	NK-C4-IFNG-HSPA1A
HRR020722	TP9-60-0327	NK-C4-IFNG-HSPA1A
HRR020721	TP9-6-0327	NK-C4-IFNG-HSPA1A
HRR020723	TP9-61-0327	NK-C4-IFNG-HSPA1A
HRR020724	TP9-62-0327	NK-C4-IFNG-HSPA1A
HRR020725	TP9-63-0327	NK-C3-IFNG
HRR020726	TP9-64-0327	Lymphoid-B
HRR020727	TP9-65-0327	NK-C4-IFNG-HSPA1A
HRR020728	TP9-66-0327	Mast-C2-CPA3
HRR020729	TP9-68-0327	NK-C7-CD160
HRR020730	TP9-69-0327	NK-C4-IFNG-HSPA1A
HRR020731	TP9-70-0327	NK-C4-IFNG-HSPA1A
HRR020732	TP9-71-0327	NK-C4-IFNG-HSPA1A
HRR020733	TP9-73-0327	NK-C1-FCGR3A
HRR020734	TP9-75-0327	NK-C4-IFNG-HSPA1A
HRR020735	TP9-76-0327	NK-C4-IFNG-HSPA1A
HRR020736	TP9-77-0327	NK-C7-CD160
HRR020737	TP9-78-0327	NK-C3-IFNG
HRR020738	TP9-79-0327	NK-C4-IFNG-HSPA1A
HRR020740	TP9-80-0327	CD8-C7-KLRD1
HRR020739	TP9-8-0327	NK-C4-IFNG-HSPA1A
HRR020741	TP9-81-0327	NK-C8-CD160-HSPA1A
HRR020742	TP9-82-0327	NK-C4-IFNG-HSPA1A
HRR020743	TP9-83-0327	NK-C4-IFNG-HSPA1A
HRR020744	TP9-84-0327	NK-C1-FCGR3A
HRR020745	TP9-85-0327	NK-C4-IFNG-HSPA1A
HRR020746	TP9-86-0327	NK-C4-IFNG-HSPA1A
HRR020747	TP9-87-0327	NK-C4-IFNG-HSPA1A
HRR020748	TP9-88-0327	NK-C1-FCGR3A
HRR020749	TP9-89-0327	Lymphoid-B
HRR020751	TP9-90-0327	NK-C9-MKI67
HRR020750	TP9-9-0327	NK-C7-CD160
HRR020752	TP9-92-0327	Mast-C2-CPA3
HRR020753	TP9-93-0327	NK-C7-CD160
HRR020754	TP9-95-0327	NK-C4-IFNG-HSPA1A
HRR020755	TP9-96-0327	NK-C4-IFNG-HSPA1A
HRR020756	TP9-98-0327	NK-C7-CD160

## Sheet: Tasic et al., 2018
file_id	cell_id	major_type	cell_type
SRR7334307	F2S4_151223_004_C01	Lamp5	Lamp5 Ntn1 Npy2r
SRR7334541	F2S4_151223_004_F01	Lamp5	Lamp5 Ntn1 Npy2r
SRR7334296	F2S4_151223_015_E01	Lamp5	Lamp5 Ntn1 Npy2r
SRR7334308	F2S4_151223_015_F01	Lamp5	Lamp5 Ntn1 Npy2r
SRR7334330	F2S4_151223_015_H01	Lamp5	Lamp5 Ntn1 Npy2r
SRR7334396	F2S4_151223_016_F01	Lamp5	Lamp5 Ntn1 Npy2r
SRR7335758	F2S4_151217_012_B01	Pvalb	Pvalb Gabrg1
SRR7334463	F2S4_151223_001_D01	Lamp5	Lamp5 Ntn1 Npy2r
SRR7334533	F2S4_151223_009_D01	Pvalb	Pvalb Gabrg1
SRR7334537	F2S4_151223_009_H01	Vip	Vip Arhgap36 Hmcn1
SRR7334557	F2S4_151223_012_B01	Vip	Vip Arhgap36 Hmcn1
SRR7334582	F2S4_151223_018_A01	Lamp5	Lamp5 Ntn1 Npy2r
SRR7334084	F2S4_151223_018_D01	Lamp5	Lamp5 Ntn1 Npy2r
SRR7334086	F2S4_151223_018_F01	Lamp5	Lamp5 Ntn1 Npy2r
SRR7334114	F1S4_160108_005_H01	Lamp5	Lamp5 Ntn1 Npy2r
SRR7334122	F1S4_160108_006_G01	Lamp5	Lamp5 Ntn1 Npy2r
SRR7334145	F1S4_160108_011_D01	Vip	Vip Arhgap36 Hmcn1
SRR7335774	F2S4_151217_011_H01	Pvalb	Pvalb Gabrg1
SRR7334167	F2S4_151223_002_H01	Lamp5	Lamp5 Ntn1 Npy2r
SRR7334177	F2S4_151223_007_A01	Vip	Vip Arhgap36 Hmcn1
SRR7334178	F2S4_151223_007_B01	Lamp5	Lamp5 Ntn1 Npy2r
SRR7334179	F2S4_151223_007_C01	Vip	Vip Arhgap36 Hmcn1
SRR7334195	F2S4_151223_008_H01	Vip	Vip Arhgap36 Hmcn1
SRR7335320	F2S4_160113_017_A01	Sst	Sst Calb2 Pdlim5
SRR7335345	F2S4_160113_019_H01	Vip	Vip Arhgap36 Hmcn1
SRR7327033	F2S4_160115_018_E01	Sst	Sst Calb2 Pdlim5
SRR7327222	F2S4_160115_020_F01	Vip	Vip Arhgap36 Hmcn1
SRR7327233	F2S4_160115_020_G01	Vip	Vip Arhgap36 Hmcn1
SRR7327450	F2S4_160115_026_G01	Lamp5	Lamp5 Ntn1 Npy2r
SRR7334207	F2S4_160114_005_C01	Vip	Vip Arhgap36 Hmcn1
SRR7334209	F2S4_160114_005_E01	Vip	Vip Arhgap36 Hmcn1
SRR7334214	F2S4_160114_006_B01	Pvalb	Pvalb Gabrg1
SRR7334221	F2S4_160114_006_H01	Vip	Vip Arhgap36 Hmcn1
SRR7334240	F2S4_160114_014_G01	Lamp5	Lamp5 Ntn1 Npy2r
SRR7334245	F2S4_160114_015_C01	Sst	Sst Calb2 Pdlim5
SRR7334256	F2S4_160114_020_E01	Vip	Vip Arhgap36 Hmcn1
SRR7334257	F2S4_160114_020_F01	Lamp5	Lamp5 Ntn1 Npy2r
SRR7334262	F2S4_160114_021_C01	Vip	Vip Arhgap36 Hmcn1
SRR7327475	F2S4_160115_008_F01	Lamp5	Lamp5 Ntn1 Npy2r
SRR7327479	F2S4_160115_011_A01	Sst	Sst Calb2 Pdlim5
SRR7327481	F2S4_160115_011_C01	Vip	Vip Arhgap36 Hmcn1
SRR7327487	F2S4_160115_012_A01	Sst	Sst Calb2 Pdlim5
SRR7327493	F2S4_160115_012_F01	Sst	Sst Calb2 Pdlim5
SRR7327495	F2S4_160115_012_H01	Vip	Vip Arhgap36 Hmcn1
SRR7327012	F2S4_160119_006_F01	Lamp5	Lamp5 Ntn1 Npy2r
SRR7327014	F2S4_160119_006_H01	Lamp5	Lamp5 Ntn1 Npy2r
SRR7327015	F2S4_160115_022_A01	Vip	Vip Arhgap36 Hmcn1
SRR7327016	F2S4_160115_022_B01	Vip	Vip Arhgap36 Hmcn1
SRR7327031	F2S4_160115_023_H01	Sst	Sst Calb2 Pdlim5
SRR7334269	F1S4_160108_001_A01	Vip	Vip Arhgap36 Hmcn1
SRR7334309	F1S4_160108_014_D01	Pvalb	Pvalb Gabrg1
SRR7334311	F1S4_160108_014_F01	Vip	Vip Arhgap36 Hmcn1
SRR7334321	F2S4_160114_001_G01	Vip	Vip Arhgap36 Hmcn1
SRR7334336	F2S4_160114_003_E01	Vip	Vip Arhgap36 Hmcn1
SRR7334343	F2S4_160114_004_C01	Pvalb	Pvalb Gabrg1
SRR7334349	F2S4_160114_007_A01	Pvalb	Pvalb Gabrg1
SRR7334354	F2S4_160114_007_E01	Pvalb	Pvalb Gabrg1
SRR7334357	F2S4_160114_007_H01	Pvalb	Pvalb Gabrg1
SRR7334395	F2S4_160114_012_C01	Lamp5	Lamp5 Ntn1 Npy2r
SRR7334399	F2S4_160114_012_F01	Lamp5	Lamp5 Ntn1 Npy2r
SRR7334400	F2S4_160114_012_G01	Lamp5	Lamp5 Ntn1 Npy2r
SRR7334408	F2S4_160114_016_F01	Sst	Sst Calb2 Pdlim5
SRR7334411	F2S4_160114_017_A01	Lamp5	Lamp5 Ntn1 Npy2r
SRR7334424	F2S4_160114_018_D01	Lamp5	Lamp5 Ntn1 Npy2r
SRR7334425	F2S4_160114_018_E01	Sst	Sst Calb2 Pdlim5
SRR7334434	F2S4_160114_019_E01	Sst	Sst Calb2 Pdlim5
SRR7327038	F2S4_160115_009_F01	Vip	Vip Arhgap36 Hmcn1
SRR7327041	F2S4_160115_010_A01	Vip	Vip Arhgap36 Hmcn1
SRR7327047	F2S4_160115_010_F01	Vip	Vip Arhgap36 Hmcn1
SRR7327054	F2S4_160115_013_E01	Sst	Sst Calb2 Pdlim5
SRR7327058	F2S4_160115_013_H01	Vip	Vip Arhgap36 Hmcn1
SRR7327069	F2S4_160115_028_B01	Lamp5	Lamp5 Ntn1 Npy2r
SRR7327080	F2S4_160115_029_D01	Lamp5	Lamp5 Ntn1 Npy2r
SRR7327103	F2S4_160121_012_A01	Sst	Sst Calb2 Pdlim5
SRR7327109	F2S4_160121_012_G01	Vip	Vip Arhgap36 Hmcn1
SRR7327136	F2S4_160121_010_F01	Vip	Vip Arhgap36 Hmcn1
SRR7327160	F2S4_160121_018_D01	Vip	Vip Arhgap36 Hmcn1
SRR7327168	F2S4_160121_019_C01	Sst	Sst Calb2 Pdlim5
SRR7327170	F2S4_160121_019_E01	Pvalb	Pvalb Gabrg1
SRR7327171	F2S4_160121_019_F01	Vip	Vip Arhgap36 Hmcn1
SRR7335488	F2S4_160126_011_A01	Vip	Vip Arhgap36 Hmcn1
SRR7320167	F2S4_160201_001_A01	Sst	Sst Calb2 Pdlim5
SRR7320290	F2S4_160201_001_C01	Sst	Sst Calb2 Pdlim5
SRR7320179	F2S4_160201_004_C01	Sst	Sst Calb2 Pdlim5
SRR7320279	F2S4_160201_005_D01	Sst	Sst Calb2 Pdlim5
SRR7320282	F2S4_160201_005_F01	Sst	Sst Calb2 Pdlim5
SRR7320284	F2S4_160201_005_H01	Sst	Sst Calb2 Pdlim5
SRR7320291	F2S4_160202_001_F01	Pvalb	Pvalb Gabrg1
SRR7320303	F2S4_160202_007_A01	Sst	Sst Calb2 Pdlim5
SRR7320306	F2S4_160202_007_D01	Sst	Sst Calb2 Pdlim5
SRR7320307	F2S4_160202_007_E01	Sst	Sst Calb2 Pdlim5
SRR7320308	F2S4_160202_007_F01	Sst	Sst Calb2 Pdlim5
SRR7320313	F2S4_160202_008_B01	Sst	Sst Calb2 Pdlim5
SRR7320314	F2S4_160202_008_C01	Sst	Sst Calb2 Pdlim5
SRR7320315	F2S4_160202_008_D01	Sst	Sst Calb2 Pdlim5
SRR7320319	F2S4_160202_008_H01	Sst	Sst Calb2 Pdlim5
SRR7320842	F2S4_160204_017_E01	Vip	Vip Arhgap36 Hmcn1
SRR7320817	F2S4_160205_029_C01	Vip	Vip Arhgap36 Hmcn1
SRR7320324	F2S4_160201_002_D01	Sst	Sst Calb2 Pdlim5
SRR7320326	F2S4_160201_002_F01	Sst	Sst Calb2 Pdlim5
SRR7320330	F2S4_160202_006_B01	Sst	Sst Calb2 Pdlim5
SRR7320331	F2S4_160202_006_C01	Sst	Sst Calb2 Pdlim5
SRR7320332	F2S4_160202_006_D01	Sst	Sst Calb2 Pdlim5
SRR7320333	F2S4_160202_006_E01	Sst	Sst Calb2 Pdlim5
SRR7320339	F2S4_160202_009_B01	Sst	Sst Calb2 Pdlim5
SRR7320340	F2S4_160202_009_C01	Sst	Sst Calb2 Pdlim5
SRR7320342	F2S4_160202_009_E01	Sst	Sst Calb2 Pdlim5
SRR7320344	F2S4_160202_009_G01	Sst	Sst Calb2 Pdlim5
SRR7320346	F2S4_160202_009_H01	Sst	Sst Calb2 Pdlim5
SRR7320347	F2S4_160202_010_A01	Sst	Sst Calb2 Pdlim5
SRR7320349	F2S4_160202_010_C01	Sst	Sst Calb2 Pdlim5
SRR7320354	F2S4_160202_010_H01	Sst	Sst Calb2 Pdlim5
SRR7320355	F2S4_160202_011_A01	Sst	Sst Calb2 Pdlim5
SRR7320359	F2S4_160202_011_D01	Sst	Sst Calb2 Pdlim5
SRR7320169	F2S4_160202_012_D01	Sst	Sst Calb2 Pdlim5
SRR7320174	F2S4_160202_013_A01	Sst	Sst Calb2 Pdlim5
SRR7320849	F2S4_160204_022_H01	Vip	Vip Arhgap36 Hmcn1
SRR7320850	F2S4_160204_023_A01	Vip	Vip Arhgap36 Hmcn1
SRR7320851	F2S4_160204_023_B01	Vip	Vip Arhgap36 Hmcn1
SRR7320857	F2S4_160204_023_G01	Vip	Vip Arhgap36 Hmcn1
SRR7320206	F2S4_160202_015_F01	Sst	Sst Calb2 Pdlim5
SRR7320673	F2S4_160205_028_B01	Vip	Vip Arhgap36 Hmcn1
SRR7320679	F2S4_160205_028_G01	Vip	Vip Arhgap36 Hmcn1
SRR7314630	F2S4_160208_002_F01	L6 CT	L6 CT ALM Cpa6
SRR7314641	F2S4_160208_002_G01	L6 CT	L6 CT ALM Cpa6
SRR7320221	F2S4_160202_004_D01	Sst	Sst Calb2 Pdlim5
SRR7320226	F2S4_160202_004_H01	Sst	Sst Calb2 Pdlim5
SRR7320227	F2S4_160202_005_A01	Sst	Sst Calb2 Pdlim5
SRR7320698	F2S4_160204_016_A01	Vip	Vip Arhgap36 Hmcn1
SRR7335560	F2S4_160113_012_F01	Sst	Sst Calb2 Pdlim5
SRR7327218	F2S4_160121_003_A01	Lamp5	Lamp5 Ntn1 Npy2r
SRR7327219	F2S4_160121_003_B01	Sst	Sst Calb2 Pdlim5
SRR7327256	F2S4_160119_007_B01	Sst	Sst Calb2 Pdlim5
SRR7327267	F2S4_160119_008_D01	Vip	Vip Arhgap36 Hmcn1
SRR7327271	F2S4_160119_008_H01	Vip	Vip Arhgap36 Hmcn1
SRR7327278	F2S4_160119_009_F01	Vip	Vip Arhgap36 Hmcn1
SRR7327280	F2S4_160119_009_H01	Vip	Vip Arhgap36 Hmcn1
SRR7315689	F2S4_160209_002_A01	L5 IT	L5 IT ALM Cbln4 Fezf2
SRR7315212	F2S4_160209_002_C01	L5 IT	L5 IT ALM Cbln4 Fezf2
SRR7315234	F2S4_160209_002_E01	L5 IT	L5 IT ALM Cbln4 Fezf2
SRR7315256	F2S4_160209_002_G01	L5 IT	L5 IT ALM Cbln4 Fezf2
SRR7312835	F2S4_160209_007_A01	L2/3 IT	L2/3 IT ALM Sla
SRR7312846	F2S4_160209_007_B01	L2/3 IT	L2/3 IT ALM Sla
SRR7312857	F2S4_160209_007_C01	L2/3 IT	L2/3 IT ALM Sla
SRR7312879	F2S4_160209_007_E01	L2/3 IT	L2/3 IT ALM Sla
SRR7312838	F2S4_160209_008_D01	Sst	Sst Calb2 Pdlim5
SRR7312839	F2S4_160209_008_E01	Sst	Sst Calb2 Pdlim5
SRR7312842	F2S4_160209_008_H01	L2/3 IT	L2/3 IT ALM Sla
SRR7315300	F2S4_160210_001_C01	L5 IT	L5 IT ALM Cbln4 Fezf2
SRR7315367	F2S4_160210_002_A01	NP	L5 NP ALM Trhr Nefl
SRR7315411	F2S4_160210_002_E01	L5 IT	L5 IT ALM Cbln4 Fezf2
SRR7315423	F2S4_160210_002_F01	L5 IT	L5 IT ALM Cbln4 Fezf2
SRR7315478	F2S4_160210_003_C01	L5 IT	L5 IT ALM Cbln4 Fezf2
SRR7315500	F2S4_160210_003_E01	L5 IT	L5 IT ALM Cbln4 Fezf2
SRR7315545	F2S4_160210_004_A01	L5 IT	L5 IT ALM Cbln4 Fezf2
SRR7315556	F2S4_160210_004_B01	L5 IT	L5 IT ALM Cbln4 Fezf2
SRR7315611	F2S4_160210_004_G01	L5 IT	L5 IT ALM Cbln4 Fezf2
SRR7315622	F2S4_160210_004_H01	L5 IT	L5 IT ALM Cbln4 Fezf2
SRR7320499	F2S4_160211_009_E01	L5 IT	L5 IT ALM Cbln4 Fezf2
SRR7320521	F2S4_160211_009_G01	L5 IT	L5 IT ALM Cbln4 Fezf2
SRR7320532	F2S4_160211_009_H01	L5 IT	L5 IT ALM Cbln4 Fezf2
SRR7315633	F2S4_160209_003_A01	L5 IT	L5 IT ALM Cbln4 Fezf2
SRR7315657	F2S4_160209_004_D01	NP	L5 NP ALM Trhr Nefl
SRR7315658	F2S4_160209_004_E01	L5 IT	L5 IT ALM Cbln4 Fezf2
SRR7312845	F2S4_160209_010_C01	L2/3 IT	L2/3 IT ALM Sla
SRR7312847	F2S4_160209_010_D01	L2/3 IT	L2/3 IT ALM Sla
SRR7312850	F2S4_160209_010_G01	L2/3 IT	L2/3 IT ALM Sla
SRR7312852	F2S4_160209_011_A01	L2/3 IT	L2/3 IT ALM Sla
SRR7312860	F2S4_160209_011_H01	L2/3 IT	L2/3 IT ALM Sla
SRR7315668	F2S4_160210_006_F01	L5 IT	L5 IT ALM Cbln4 Fezf2
SRR7315670	F2S4_160210_006_H01	L5 IT	L5 IT ALM Cbln4 Fezf2
SRR7315673	F2S4_160210_007_C01	L5 IT	L5 IT ALM Cbln4 Fezf2
SRR7315676	F2S4_160210_007_F01	L5 IT	L5 IT ALM Cbln4 Fezf2
SRR7315680	F2S4_160210_008_A01	L5 IT	L5 IT ALM Cbln4 Fezf2
SRR7315688	F2S4_160210_009_A01	L5 IT	L5 IT ALM Cbln4 Fezf2
SRR7315690	F2S4_160210_009_B01	L5 IT	L5 IT ALM Cbln4 Fezf2
SRR7315695	F2S4_160210_009_G01	L5 IT	L5 IT ALM Cbln4 Fezf2
SRR7320478	F2S4_160211_012_F01	L5 IT	L5 IT ALM Cbln4 Fezf2
SRR7320497	F2S4_160211_014_H01	L6 IT	L6 IT ALM Oprk1
SRR7335635	F2S4_160113_014_A01	NP	L5 NP ALM Trhr Nefl
SRR7335652	F2S4_160113_015_H01	Sst	Sst Calb2 Pdlim5
SRR7335660	F2S4_160126_007_H01	Sst	Sst Calb2 Pdlim5
SRR7327318	F2S4_160121_007_C01	Lamp5	Lamp5 Ntn1 Npy2r
SRR7327322	F2S4_160121_007_F01	Lamp5	Lamp5 Ntn1 Npy2r
SRR7327323	F2S4_160121_007_G01	Vip	Vip Arhgap36 Hmcn1
SRR7327336	F2S4_160121_016_B01	Sst	Sst Calb2 Pdlim5
SRR7335719	F2S4_160126_026_E01	Vip	Vip Arhgap36 Hmcn1
SRR7312864	F2S4_160216_002_D01	L2/3 IT	L2/3 IT ALM Sla
SRR7312866	F2S4_160216_002_F01	L2/3 IT	L2/3 IT ALM Sla
SRR7312869	F2S4_160216_002_H01	L2/3 IT	L2/3 IT ALM Sla
SRR7312870	F2S4_160216_006_A01	L2/3 IT	L2/3 IT ALM Sla
SRR7312872	F2S4_160216_006_C01	L2/3 IT	L2/3 IT ALM Sla
SRR7312877	F2S4_160216_006_H01	L2/3 IT	L2/3 IT ALM Sla
SRR7312878	F2S4_160216_007_A01	L2/3 IT	L2/3 IT ALM Sla
SRR7312882	F2S4_160216_007_D01	L2/3 IT	L2/3 IT ALM Sla
SRR7312883	F2S4_160216_007_E01	L2/3 IT	L2/3 IT ALM Sla
SRR7312885	F2S4_160216_007_G01	L2/3 IT	L2/3 IT ALM Sla
SRR7320236	F2S4_160217_001_A01	Sst	Sst Calb2 Pdlim5
SRR7320237	F2S4_160217_001_B01	Sst	Sst Calb2 Pdlim5
SRR7320240	F2S4_160217_001_E01	Sst	Sst Calb2 Pdlim5
SRR7314853	F2S4_160218_003_H01	Pvalb	Pvalb Gabrg1
SRR7314552	F2S4_160219_001_G01	L6 IT	L6 IT ALM Oprk1
SRR7336272	F2S4_160126_034_G01	Sst	Sst Calb2 Pdlim5
SRR7335800	F2S4_160127_002_G01	Lamp5	Lamp5 Ntn1 Npy2r
SRR7335845	F2S4_160127_005_H01	Lamp5	Lamp5 Ntn1 Npy2r
SRR7335879	F2S4_160127_014_G01	Sst	Sst Calb2 Pdlim5
SRR7315697	F2S4_160210_015_A01	L5 IT	L5 IT ALM Cbln4 Fezf2
SRR7315699	F2S4_160210_015_C01	L5 IT	L5 IT ALM Cbln4 Fezf2
SRR7315203	F2S4_160210_015_E01	L5 IT	L5 IT ALM Cbln4 Fezf2
SRR7312891	F2S4_160216_001_D01	L2/3 IT	L2/3 IT ALM Sla
SRR7320775	F2S4_160224_002_G01	Vip	Vip Arhgap36 Hmcn1
SRR7316167	F2S4_160229_001_E01	L5 IT	L5 IT ALM Cbln4 Fezf2
SRR7316128	F2S4_160229_002_F01	L5 IT	L5 IT ALM Cbln4 Fezf2
SRR7316141	F2S4_160301_004_B01	L5 IT	L5 IT ALM Cbln4 Fezf2
SRR7316150	F2S4_160301_011_B01	L5 IT	L5 IT ALM Cbln4 Fezf2
SRR7316154	F2S4_160301_011_F01	L5 IT	L5 IT ALM Cbln4 Fezf2
SRR7316157	F2S4_160301_011_H01	L5 IT	L5 IT ALM Cbln4 Fezf2
SRR7320783	F2S4_160224_003_E01	Vip	Vip Arhgap36 Hmcn1
SRR7320786	F2S4_160224_003_H01	Vip	Vip Arhgap36 Hmcn1
SRR7314617	F2S4_160225_001_A01	L6 CT	L6 CT ALM Cpa6
SRR7314618	F2S4_160225_001_B01	L6 CT	L6 CT ALM Cpa6
SRR7314620	F2S4_160225_001_C01	L6 CT	L6 CT ALM Cpa6
SRR7314621	F2S4_160225_001_D01	L6 CT	L6 CT ALM Cpa6
SRR7314622	F2S4_160225_001_E01	L6 CT	L6 CT ALM Cpa6
SRR7316166	F2S4_160229_008_A01	L5 IT	L5 IT ALM Cbln4 Fezf2
SRR7316169	F2S4_160229_008_C01	L5 IT	L5 IT ALM Cbln4 Fezf2
SRR7316174	F2S4_160229_008_H01	L5 IT	L5 IT ALM Cbln4 Fezf2
SRR7316183	F2S4_160229_009_H01	L5 IT	L5 IT ALM Cbln4 Fezf2
SRR7316188	F2S4_160229_010_E01	L5 IT	L5 IT ALM Cbln4 Fezf2
SRR7316190	F2S4_160229_010_F01	L5 IT	L5 IT ALM Cbln4 Fezf2
SRR7316193	F2S4_160301_005_A01	L5 IT	L5 IT ALM Cbln4 Fezf2
SRR7316195	F2S4_160301_005_C01	L5 IT	L5 IT ALM Cbln4 Fezf2
SRR7316196	F2S4_160301_005_D01	L5 IT	L5 IT ALM Cbln4 Fezf2
SRR7316197	F2S4_160301_005_E01	L5 IT	L5 IT ALM Cbln4 Fezf2
SRR7316201	F2S4_160301_005_H01	L5 IT	L5 IT ALM Cbln4 Fezf2
SRR7316206	F2S4_160301_006_E01	L5 IT	L5 IT ALM Cbln4 Fezf2
SRR7316207	F2S4_160301_006_F01	L5 IT	L5 IT ALM Cbln4 Fezf2
SRR7316215	F2S4_160301_009_E01	L5 IT	L5 IT ALM Cbln4 Fezf2
SRR7316121	F2S4_160301_010_E01	L5 IT	L5 IT ALM Cbln4 Fezf2
SRR7334453	F2S4_160303_013_F01	Sst	Sst Calb2 Pdlim5
SRR7334476	F2S4_160303_023_C01	Vip	Vip Arhgap36 Hmcn1
SRR7327346	F2S4_160304_001_C01	Lamp5	Lamp5 Ntn1 Npy2r
SRR7327354	F2S4_160304_002_C01	Lamp5	Lamp5 Ntn1 Npy2r
SRR7327370	F2S4_160304_006_A01	Vip	Vip Arhgap36 Hmcn1
SRR7327372	F2S4_160304_006_C01	Vip	Vip Arhgap36 Hmcn1
SRR7327374	F2S4_160304_006_E01	Vip	Vip Arhgap36 Hmcn1
SRR7327380	F2S4_160304_009_B01	Vip	Vip Arhgap36 Hmcn1
SRR7327392	F2S4_160304_010_E01	Pvalb	Pvalb Gabrg1
SRR7335933	F2S4_160128_002_G01	Sst	Sst Calb2 Pdlim5
SRR7334495	F2S4_160303_019_E01	Lamp5	Lamp5 Ntn1 Npy2r
SRR7327396	F2S4_160304_011_A01	Vip	Vip Arhgap36 Hmcn1
SRR7327397	F2S4_160304_011_B01	Vip	Vip Arhgap36 Hmcn1
SRR7327402	F2S4_160304_011_F01	Pvalb	Pvalb Gabrg1
SRR7327413	F2S4_160304_020_H01	Sst	Sst Calb2 Pdlim5
SRR7327416	F2S4_160304_021_C01	Lamp5	Lamp5 Ntn1 Npy2r
SRR7327420	F2S4_160304_021_G01	Lamp5	Lamp5 Ntn1 Npy2r
SRR7327422	F2S4_160304_021_H01	Lamp5	Lamp5 Ntn1 Npy2r
SRR7335975	F2S4_160128_021_E01	Pvalb	Pvalb Gabrg1
SRR7327439	F2S4_160304_015_H01	Lamp5	Lamp5 Ntn1 Npy2r
SRR7327610	F2S4_160304_016_F01	Lamp5	Lamp5 Ntn1 Npy2r
SRR7327500	F2S4_160304_003_F01	Lamp5	Lamp5 Ntn1 Npy2r
SRR7327511	F2S4_160304_003_G01	Lamp5	Lamp5 Ntn1 Npy2r
SRR7327677	F2S4_160304_007_F01	Vip	Vip Arhgap36 Hmcn1
SRR7327722	F2S4_160304_008_B01	Vip	Vip Arhgap36 Hmcn1
SRR7327855	F2S4_160304_012_F01	Vip	Vip Arhgap36 Hmcn1
SRR7327899	F2S4_160304_013_B01	Vip	Vip Arhgap36 Hmcn1
SRR7327910	F2S4_160304_013_C01	Lamp5	Lamp5 Ntn1 Npy2r
SRR7327932	F2S4_160304_013_E01	Vip	Vip Arhgap36 Hmcn1
SRR7334523	F2S4_160303_015_F01	Vip	Vip Arhgap36 Hmcn1
SRR7334525	F2S4_160303_015_H01	Pvalb	Pvalb Gabrg1
SRR7334526	F2S4_160303_016_A01	Lamp5	Lamp5 Ntn1 Npy2r
SRR7335052	F2S4_160303_017_C01	Lamp5	Lamp5 Ntn1 Npy2r
SRR7334608	F2S4_160303_017_H01	Lamp5	Lamp5 Ntn1 Npy2r
SRR7327971	F2S4_160304_019_F01	Lamp5	Lamp5 Ntn1 Npy2r
SRR7315214	F2S4_160209_005_G01	L5 IT	L5 IT ALM Cbln4 Fezf2
SRR7315215	F2S4_160209_005_H01	L5 IT	L5 IT ALM Cbln4 Fezf2
SRR7314098	F2S4_160307_007_F01	Lamp5	Lamp5 Ntn1 Npy2r
SRR7314059	F2S4_160307_009_H01	Lamp5	Lamp5 Ntn1 Npy2r
SRR7320505	F2S4_160309_004_G01	L5 IT	L5 IT ALM Cbln4 Fezf2
SRR7314653	F2S4_160225_005_A01	L6 CT	L6 CT ALM Cpa6
SRR7314086	F2S4_160307_011_A01	Lamp5	Lamp5 Ntn1 Npy2r
SRR7314110	F2S4_160308_002_F01	Vip	Vip Arhgap36 Hmcn1
SRR7314111	F2S4_160308_002_G01	Vip	Vip Arhgap36 Hmcn1
SRR7320529	F2S4_160309_007_E01	L5 IT	L5 IT ALM Cbln4 Fezf2
SRR7320535	F2S4_160309_008_B01	L5 IT	L5 IT ALM Cbln4 Fezf2
SRR7336181	F2S4_160129_017_G01	Sst	Sst Calb2 Pdlim5
SRR7336190	F2S4_160129_018_G01	Vip	Vip Arhgap36 Hmcn1
SRR7336197	F2S4_160129_029_E01	Lamp5	Lamp5 Ntn1 Npy2r
SRR7336208	F2S4_160129_030_G01	Lamp5	Lamp5 Ntn1 Npy2r
SRR7336786	F2S4_160317_011_G01	Vip	Vip Arhgap36 Hmcn1
SRR7336326	F2S4_160317_022_C01	Vip	Vip Arhgap36 Hmcn1
SRR7336347	F2S4_160321_007_F01	Vip	Vip Arhgap36 Hmcn1
SRR7314516	F2S4_160316_001_D01	L6 CT	L6 CT ALM Cpa6
SRR7314522	F2S4_160316_002_A01	L6 CT	L6 CT ALM Cpa6
SRR7314523	F2S4_160316_002_B01	L6 CT	L6 CT ALM Cpa6
SRR7314524	F2S4_160316_002_C01	L6 CT	L6 CT ALM Cpa6
SRR7314525	F2S4_160316_002_D01	L6 CT	L6 CT ALM Cpa6
SRR7314526	F2S4_160316_002_E01	L6 CT	L6 CT ALM Cpa6
SRR7314527	F2S4_160316_002_F01	L6 CT	L6 CT ALM Cpa6
SRR7314528	F2S4_160316_002_G01	L6 CT	L6 CT ALM Cpa6
SRR7336450	F2S4_160317_023_C01	Vip	Vip Arhgap36 Hmcn1
SRR7336482	F2S4_160317_026_H01	Vip	Vip Arhgap36 Hmcn1
SRR7336582	F2S4_160321_024_B01	Vip	Vip Arhgap36 Hmcn1
SRR7336615	F2S4_160127_025_H01	L6 CT	L6 CT ALM Cpa6
SRR7336644	F2S4_160329_016_A01	Vip	Vip Arhgap36 Hmcn1
SRR7336645	F2S4_160329_016_B01	Vip	Vip Arhgap36 Hmcn1
SRR7336708	F2S4_160329_018_C01	Vip	Vip Arhgap36 Hmcn1
SRR7337095	F2S4_160329_009_E01	Sst	Sst Calb2 Pdlim5
SRR7327503	F2S4_160404_012_B01	Vip	Vip Arhgap36 Hmcn1
SRR7336919	F2S4_160330_020_B01	Lamp5	Lamp5 Ntn1 Npy2r
SRR7336920	F2S4_160330_020_C01	Lamp5	Lamp5 Ntn1 Npy2r
SRR7330557	F2S4_160401_003_H01	Pvalb	Pvalb Gabrg1
SRR7327529	F2S4_160404_022_B01	Sst	Sst Calb2 Pdlim5
SRR7327532	F2S4_160404_022_E01	Vip	Vip Arhgap36 Hmcn1
SRR7327554	F2S4_160405_043_A01	Lamp5	Lamp5 Ntn1 Npy2r
SRR7327567	F2S4_160405_044_D01	Lamp5	Lamp5 Ntn1 Npy2r
SRR7327568	F2S4_160405_044_E01	Lamp5	Lamp5 Ntn1 Npy2r
SRR7327571	F2S4_160405_044_H01	Lamp5	Lamp5 Ntn1 Npy2r
SRR7327572	F2S4_160404_019_A01	Lamp5	Lamp5 Ntn1 Npy2r
SRR7327581	F2S4_160404_020_A01	Vip	Vip Arhgap36 Hmcn1
SRR7327607	F2S4_160404_031_A01	Lamp5	Lamp5 Ntn1 Npy2r
SRR7327608	F2S4_160404_031_B01	Lamp5	Lamp5 Ntn1 Npy2r
SRR7327638	F2S4_160405_027_D01	Vip	Vip Arhgap36 Hmcn1
SRR7327641	F2S4_160405_027_G01	Sst	Sst Calb2 Pdlim5
SRR7327654	F2S4_160405_041_C01	Vip	Vip Arhgap36 Hmcn1
SRR7327659	F2S4_160405_041_G01	Vip	Vip Arhgap36 Hmcn1
SRR7327671	F2S4_160404_025_B01	Vip	Vip Arhgap36 Hmcn1
SRR7327672	F2S4_160404_025_C01	Pvalb	Pvalb Gabrg1
SRR7327673	F2S4_160404_025_D01	Vip	Vip Arhgap36 Hmcn1
SRR7327681	F2S4_160404_026_C01	Vip	Vip Arhgap36 Hmcn1
SRR7327682	F2S4_160404_026_D01	Vip	Vip Arhgap36 Hmcn1
SRR7327686	F2S4_160404_026_H01	Vip	Vip Arhgap36 Hmcn1
SRR7327691	F2S4_160404_027_D01	Pvalb	Pvalb Gabrg1
SRR7327692	F2S4_160404_027_E01	Pvalb	Pvalb Gabrg1
SRR7327693	F2S4_160404_027_F01	Vip	Vip Arhgap36 Hmcn1
SRR7327702	F2S4_160404_046_F01	Lamp5	Lamp5 Ntn1 Npy2r
SRR7327719	F2S4_160404_048_F01	Sst	Sst Calb2 Pdlim5
SRR7327731	F2S4_160405_029_H01	Sst	Sst Calb2 Pdlim5
SRR7327738	F2S4_160405_030_F01	Vip	Vip Arhgap36 Hmcn1
SRR7327747	F2S4_160405_038_F01	Vip	Vip Arhgap36 Hmcn1
SRR7327768	F2S4_160404_033_A01	Sst	Sst Calb2 Pdlim5
SRR7327774	F2S4_160404_033_G01	Lamp5	Lamp5 Ntn1 Npy2r
SRR7327812	F2S4_160404_038_A01	Vip	Vip Arhgap36 Hmcn1
SRR7327820	F2S4_160404_039_A01	Sst	Sst Calb2 Pdlim5
SRR7327826	F2S4_160404_039_F01	Vip	Vip Arhgap36 Hmcn1
SRR7327827	F2S4_160404_039_G01	Vip	Vip Arhgap36 Hmcn1
SRR7327828	F2S4_160404_039_H01	Vip	Vip Arhgap36 Hmcn1
SRR7327852	F2S4_160405_036_E01	Sst	Sst Calb2 Pdlim5
SRR7327900	F2S4_160404_006_H01	Lamp5	Lamp5 Ntn1 Npy2r
SRR7327905	F2S4_160404_007_E01	Sst	Sst Calb2 Pdlim5
SRR7327906	F2S4_160404_007_F01	Vip	Vip Arhgap36 Hmcn1
SRR7327937	F2S4_160404_050_B01	Lamp5	Lamp5 Ntn1 Npy2r
SRR7327942	F2S4_160404_050_G01	Vip	Vip Arhgap36 Hmcn1
SRR7328426	F2S4_160404_051_F01	Sst	Sst Calb2 Pdlim5
SRR7337021	F2S4_160330_002_F01	Lamp5	Lamp5 Ntn1 Npy2r
SRR7337030	F2S4_160330_003_F01	Lamp5	Lamp5 Ntn1 Npy2r
SRR7328144	F2S4_160404_016_G01	Lamp5	Lamp5 Ntn1 Npy2r
SRR7328233	F2S4_160404_017_G01	Sst	Sst Calb2 Pdlim5
SRR7328321	F2S4_160404_018_G01	Vip	Vip Arhgap36 Hmcn1
SRR7328355	F2S4_160405_031_B01	Lamp5	Lamp5 Ntn1 Npy2r
SRR7328388	F2S4_160405_031_E01	Vip	Vip Arhgap36 Hmcn1
SRR7328424	F2S4_160405_033_B01	Lamp5	Lamp5 Ntn1 Npy2r
SRR7328427	F2S4_160405_033_D01	Lamp5	Lamp5 Ntn1 Npy2r
SRR7337078	F2S4_160330_025_B01	Sst	Sst Calb2 Pdlim5
SRR7328453	F2S4_160404_040_D01	Vip	Vip Arhgap36 Hmcn1
SRR7328461	F2S4_160404_041_C01	Vip	Vip Arhgap36 Hmcn1
SRR7328005	F2S4_160404_042_H01	Sst	Sst Calb2 Pdlim5
SRR7337118	F2S4_160330_014_F01	Vip	Vip Arhgap36 Hmcn1
SRR7328034	F2S4_160404_029_C01	Lamp5	Lamp5 Ntn1 Npy2r
SRR7328038	F2S4_160404_029_G01	Lamp5	Lamp5 Ntn1 Npy2r
SRR7328041	F2S4_160405_024_B01	Vip	Vip Arhgap36 Hmcn1
SRR7328043	F2S4_160405_024_D01	Sst	Sst Calb2 Pdlim5
SRR7328054	F2S4_160405_025_F01	Sst	Sst Calb2 Pdlim5
SRR7337166	F2S4_160128_024_A01	Vip	Vip Arhgap36 Hmcn1
SRR7337177	F2S4_160128_025_C01	Vip	Vip Arhgap36 Hmcn1
SRR7328876	F2S4_160405_009_C01	Lamp5	Lamp5 Ntn1 Npy2r
SRR7328856	F2S4_160405_010_D01	Lamp5	Lamp5 Ntn1 Npy2r
SRR7328877	F2S4_160405_023_F01	Lamp5	Lamp5 Ntn1 Npy2r
SRR7320788	F2S4_160407_001_B01	Vip	Vip Arhgap36 Hmcn1
SRR7320792	F2S4_160407_001_E01	Vip	Vip Arhgap36 Hmcn1
SRR7320794	F2S4_160407_001_G01	Vip	Vip Arhgap36 Hmcn1
SRR7320797	F2S4_160407_002_B01	Vip	Vip Arhgap36 Hmcn1
SRR7320801	F2S4_160407_002_E01	Vip	Vip Arhgap36 Hmcn1
SRR7320804	F2S4_160407_002_H01	Vip	Vip Arhgap36 Hmcn1
SRR7328882	F2S4_160405_001_C01	Lamp5	Lamp5 Ntn1 Npy2r
SRR7328897	F2S4_160405_003_A01	Lamp5	Lamp5 Ntn1 Npy2r
SRR7328911	F2S4_160405_011_E01	Lamp5	Lamp5 Ntn1 Npy2r
SRR7328913	F2S4_160405_011_G01	Lamp5	Lamp5 Ntn1 Npy2r
SRR7328916	F2S4_160405_012_B01	Lamp5	Lamp5 Ntn1 Npy2r
SRR7328928	F2S4_160405_014_E01	Lamp5	Lamp5 Ntn1 Npy2r
SRR7328930	F2S4_160405_014_G01	Lamp5	Lamp5 Ntn1 Npy2r
SRR7328933	F2S4_160405_015_A01	Lamp5	Lamp5 Ntn1 Npy2r
SRR7328938	F2S4_160405_015_F01	Lamp5	Lamp5 Ntn1 Npy2r
SRR7328940	F2S4_160405_015_H01	Lamp5	Lamp5 Ntn1 Npy2r
SRR7328952	F2S4_160405_017_C01	Lamp5	Lamp5 Ntn1 Npy2r
SRR7328835	F2S4_160405_017_D01	Lamp5	Lamp5 Ntn1 Npy2r
SRR7328852	F2S4_160405_021_D01	Lamp5	Lamp5 Ntn1 Npy2r
SRR7328855	F2S4_160405_021_G01	Lamp5	Lamp5 Ntn1 Npy2r
SRR7326178	F2S4_160412_008_G01	Vip	Vip Arhgap36 Hmcn1
SRR7326191	F2S4_160412_010_C01	Pvalb	Pvalb Gabrg1
SRR7328070	F2S4_160413_012_D01	Pvalb	Pvalb Gabrg1
SRR7328071	F2S4_160413_012_E01	Pvalb	Pvalb Gabrg1
SRR7334630	F2S4_160414_005_B01	Vip	Vip Arhgap36 Hmcn1
SRR7334674	F2S4_160414_005_F01	Vip	Vip Arhgap36 Hmcn1
SRR7334730	F2S4_160414_006_C01	Pvalb	Pvalb Gabrg1
SRR7335007	F2S4_160414_011_D01	Lamp5	Lamp5 Ntn1 Npy2r
SRR7328076	F2S4_160413_006_B01	Lamp5	Lamp5 Ntn1 Npy2r
SRR7328082	F2S4_160413_006_G01	Lamp5	Lamp5 Ntn1 Npy2r
SRR7334589	F2S4_160415_016_B01	Lamp5	Lamp5 Ntn1 Npy2r
SRR7334596	F2S4_160415_017_A01	Lamp5	Lamp5 Ntn1 Npy2r
SRR7328093	F2S4_160413_008_A01	Lamp5	Lamp5 Ntn1 Npy2r
SRR7328100	F2S4_160413_008_G01	Lamp5	Lamp5 Ntn1 Npy2r
SRR7328104	F2S4_160413_009_C01	Lamp5	Lamp5 Ntn1 Npy2r
SRR7328113	F2S4_160413_010_B01	Lamp5	Lamp5 Ntn1 Npy2r
SRR7328130	F2S4_160413_020_B01	Vip	Vip Arhgap36 Hmcn1
SRR7328132	F2S4_160413_020_D01	Sst	Sst Calb2 Pdlim5
SRR7334648	F2S4_160415_005_H01	Sst	Sst Calb2 Pdlim5
SRR7328156	F2S4_160413_018_A01	Pvalb	Pvalb Gabrg1
SRR7328162	F2S4_160413_018_G01	Sst	Sst Calb2 Pdlim5
SRR7334665	F2S4_160414_009_G01	Lamp5	Lamp5 Ntn1 Npy2r
SRR7334677	F2S4_160415_002_B01	Vip	Vip Arhgap36 Hmcn1
SRR7334679	F2S4_160415_002_D01	Sst	Sst Calb2 Pdlim5
SRR7334684	F2S4_160415_003_A01	Vip	Vip Arhgap36 Hmcn1
SRR7334698	F2S4_160415_013_D01	Vip	Vip Arhgap36 Hmcn1
SRR7334703	F2S4_160415_014_A01	Vip	Vip Arhgap36 Hmcn1
SRR7334706	F2S4_160415_014_D01	Pvalb	Pvalb Gabrg1
SRR7334713	F2S4_160415_019_B01	Lamp5	Lamp5 Ntn1 Npy2r
SRR7334715	F2S4_160415_019_D01	Lamp5	Lamp5 Ntn1 Npy2r
SRR7334718	F2S4_160415_019_G01	Lamp5	Lamp5 Ntn1 Npy2r
SRR7334732	F2S4_160415_021_C01	Lamp5	Lamp5 Ntn1 Npy2r
SRR7334735	F2S4_160415_021_F01	Lamp5	Lamp5 Ntn1 Npy2r
SRR7328171	F2S4_160413_013_G01	Vip	Vip Arhgap36 Hmcn1
SRR7328178	F2S4_160413_014_E01	Pvalb	Pvalb Gabrg1
SRR7328181	F2S4_160413_014_H01	Vip	Vip Arhgap36 Hmcn1
SRR7328187	F2S4_160413_015_F01	Vip	Vip Arhgap36 Hmcn1
SRR7334753	F2S4_160415_011_F01	Vip	Vip Arhgap36 Hmcn1
SRR7334756	F2S4_160415_012_A01	Sst	Sst Calb2 Pdlim5
SRR7334761	F2S4_160415_012_F01	Pvalb	Pvalb Gabrg1
SRR7334765	F2S4_160415_022_A01	Lamp5	Lamp5 Ntn1 Npy2r
SRR7334767	F2S4_160415_022_C01	Lamp5	Lamp5 Ntn1 Npy2r
SRR7334779	F2S4_160415_023_F01	Lamp5	Lamp5 Ntn1 Npy2r
SRR7334780	F2S4_160415_023_G01	Lamp5	Lamp5 Ntn1 Npy2r
SRR7334791	F2S4_160415_025_A01	Sst	Sst Calb2 Pdlim5
SRR7328204	F2S4_160419_001_E01	Lamp5	Lamp5 Ntn1 Npy2r
SRR7328208	F2S4_160419_007_A01	Vip	Vip Arhgap36 Hmcn1
SRR7328213	F2S4_160419_007_E01	Sst	Sst Calb2 Pdlim5
SRR7328225	F2S4_160419_008_G01	Sst	Sst Calb2 Pdlim5
SRR7328236	F2S4_160419_020_A01	Sst	Sst Calb2 Pdlim5
SRR7328254	F2S4_160419_002_B01	Lamp5	Lamp5 Ntn1 Npy2r
SRR7328260	F2S4_160419_002_G01	Lamp5	Lamp5 Ntn1 Npy2r
SRR7328267	F2S4_160419_004_E01	Vip	Vip Arhgap36 Hmcn1
SRR7319109	F2S4_160420_003_H01	L5 IT	L5 IT ALM Cbln4 Fezf2
SRR7318676	F2S4_160420_004_F01	L5 IT	L5 IT ALM Cbln4 Fezf2
SRR7318865	F2S4_160420_008_G01	NP	L5 NP ALM Trhr Nefl
SRR7318876	F2S4_160420_008_H01	Vip	Vip Arhgap36 Hmcn1
SRR7318909	F2S4_160420_009_C01	NP	L5 NP ALM Trhr Nefl
SRR7318976	F2S4_160420_010_A01	NP	L5 NP ALM Trhr Nefl
SRR7319064	F2S4_160420_015_A01	NP	L5 NP ALM Trhr Nefl
SRR7319090	F2S4_160420_017_F01	NP	L5 NP ALM Trhr Nefl
SRR7319092	F2S4_160420_017_H01	NP	L5 NP ALM Trhr Nefl
SRR7319100	F2S4_160420_018_G01	NP	L5 NP ALM Trhr Nefl
SRR7319101	F2S4_160420_018_H01	L6 IT	L6 IT ALM Oprk1
SRR7328318	F2S4_160419_006_D01	Vip	Vip Arhgap36 Hmcn1
SRR7337789	F2S4_160422_002_B01	Sst	Sst Calb2 Pdlim5
SRR7337320	F2S4_160422_021_E01	NP	L5 NP ALM Trhr Nefl
SRR7328360	F2S4_160419_015_A01	Pvalb	Pvalb Gabrg1
SRR7328364	F2S4_160419_015_E01	Vip	Vip Arhgap36 Hmcn1
SRR7328374	F2S4_160419_016_F01	Vip	Vip Arhgap36 Hmcn1
SRR7328376	F2S4_160419_016_H01	Pvalb	Pvalb Gabrg1
SRR7328381	F2S4_160419_017_D01	Vip	Vip Arhgap36 Hmcn1
SRR7328383	F2S4_160419_017_F01	Vip	Vip Arhgap36 Hmcn1
SRR7319123	F2S4_160420_001_D01	L2/3 IT	L2/3 IT ALM Sla
SRR7319125	F2S4_160420_001_F01	L5 IT	L5 IT ALM Cbln4 Fezf2
SRR7319126	F2S4_160420_001_G01	L5 IT	L5 IT ALM Cbln4 Fezf2
SRR7319130	F2S4_160420_002_C01	L5 IT	L5 IT ALM Cbln4 Fezf2
SRR7318635	F2S4_160420_002_F01	L5 IT	L5 IT ALM Cbln4 Fezf2
SRR7318640	F2S4_160421_010_C01	L5 IT	L5 IT ALM Cbln4 Fezf2
SRR7318646	F2S4_160421_010_H01	L5 IT	L5 IT ALM Cbln4 Fezf2
SRR7318647	F2S4_160421_011_A01	L5 IT	L5 IT ALM Cbln4 Fezf2
SRR7318651	F2S4_160421_011_E01	NP	L5 NP ALM Trhr Nefl
SRR7318661	F2S4_160420_006_F01	L2/3 IT	L2/3 IT ALM Sla
SRR7318668	F2S4_160420_007_D01	L2/3 IT	L2/3 IT ALM Sla
SRR7318673	F2S4_160420_011_A01	NP	L5 NP ALM Trhr Nefl
SRR7318678	F2S4_160420_011_E01	NP	L5 NP ALM Trhr Nefl
SRR7318679	F2S4_160420_011_F01	NP	L5 NP ALM Trhr Nefl
SRR7318685	F2S4_160420_012_D01	NP	L5 NP ALM Trhr Nefl
SRR7318688	F2S4_160420_012_F01	NP	L5 NP ALM Trhr Nefl
SRR7318689	F2S4_160420_012_G01	NP	L5 NP ALM Trhr Nefl
SRR7318690	F2S4_160420_012_H01	L5 IT	L5 IT ALM Cbln4 Fezf2
SRR7318697	F2S4_160420_013_G01	NP	L5 NP ALM Trhr Nefl
SRR7318699	F2S4_160420_013_H01	Vip	Vip Arhgap36 Hmcn1
SRR7318700	F2S4_160420_014_A01	L6 CT	L6 CT ALM Cpa6
SRR7318710	F2S4_160421_015_B01	L5 IT	L5 IT ALM Cbln4 Fezf2
SRR7318711	F2S4_160421_015_C01	L5 IT	L5 IT ALM Cbln4 Fezf2
SRR7318714	F2S4_160421_015_F01	L5 IT	L5 IT ALM Cbln4 Fezf2
SRR7318715	F2S4_160421_015_G01	NP	L5 NP ALM Trhr Nefl
SRR7318717	F2S4_160421_016_A01	L5 IT	L5 IT ALM Cbln4 Fezf2
SRR7318718	F2S4_160421_016_B01	L5 IT	L5 IT ALM Cbln4 Fezf2
SRR7318721	F2S4_160421_016_D01	NP	L5 NP ALM Trhr Nefl
SRR7318723	F2S4_160421_016_F01	L5 IT	L5 IT ALM Cbln4 Fezf2
SRR7318730	F2S4_160421_017_E01	L5 IT	L5 IT ALM Cbln4 Fezf2
SRR7318738	F2S4_160421_018_D01	NP	L5 NP ALM Trhr Nefl
SRR7318741	F2S4_160421_018_G01	L5 IT	L5 IT ALM Cbln4 Fezf2
SRR7318746	F2S4_160421_019_B01	NP	L5 NP ALM Trhr Nefl
SRR7318750	F2S4_160421_019_F01	NP	L5 NP ALM Trhr Nefl
SRR7334801	F2S4_160429_001_B01	Lamp5	Lamp5 Ntn1 Npy2r
SRR7334804	F2S4_160429_001_E01	Lamp5	Lamp5 Ntn1 Npy2r
SRR7334806	F2S4_160429_001_G01	Lamp5	Lamp5 Ntn1 Npy2r
SRR7334809	F2S4_160429_001_H01	Lamp5	Lamp5 Ntn1 Npy2r
SRR7334811	F2S4_160429_002_B01	Lamp5	Lamp5 Ntn1 Npy2r
SRR7334816	F2S4_160429_002_G01	Lamp5	Lamp5 Ntn1 Npy2r
SRR7334825	F2S4_160429_003_G01	Vip	Vip Arhgap36 Hmcn1
SRR7334826	F2S4_160429_003_H01	Sst	Sst Calb2 Pdlim5
SRR7334831	F2S4_160429_004_D01	Sst	Sst Calb2 Pdlim5
SRR7334832	F2S4_160429_004_E01	Sst	Sst Calb2 Pdlim5
SRR7334854	F2S4_160502_015_A01	Vip	Vip Arhgap36 Hmcn1
SRR7334855	F2S4_160502_015_B01	Pvalb	Pvalb Gabrg1
SRR7334864	F2S4_160502_016_B01	Vip	Vip Arhgap36 Hmcn1
SRR7334868	F2S4_160502_016_F01	Pvalb	Pvalb Gabrg1
SRR7334869	F2S4_160502_016_G01	Vip	Vip Arhgap36 Hmcn1
SRR7334872	F2S4_160502_017_B01	Pvalb	Pvalb Gabrg1
SRR7334875	F2S4_160502_017_D01	Vip	Vip Arhgap36 Hmcn1
SRR7334876	F2S4_160502_017_E01	Lamp5	Lamp5 Ntn1 Npy2r
SRR7334878	F2S4_160502_017_G01	Lamp5	Lamp5 Ntn1 Npy2r
SRR7334883	F2S4_160429_005_D01	Pvalb	Pvalb Gabrg1
SRR7334910	F2S4_160429_008_D01	Sst	Sst Calb2 Pdlim5
SRR7334922	F2S4_160429_009_F01	Lamp5	Lamp5 Ntn1 Npy2r
SRR7334926	F2S4_160429_010_B01	Vip	Vip Arhgap36 Hmcn1
SRR7334933	F2S4_160429_010_H01	Sst	Sst Calb2 Pdlim5
SRR7334939	F2S4_160429_011_F01	Sst	Sst Calb2 Pdlim5
SRR7334942	F2S4_160429_011_H01	Sst	Sst Calb2 Pdlim5
SRR7334978	F2S4_160429_012_A01	Sst	Sst Calb2 Pdlim5
SRR7334979	F2S4_160429_012_B01	Vip	Vip Arhgap36 Hmcn1
SRR7334988	F2S4_160429_013_B01	Vip	Vip Arhgap36 Hmcn1
SRR7334989	F2S4_160429_013_C01	Sst	Sst Calb2 Pdlim5
SRR7334998	F2S4_160429_014_C01	Sst	Sst Calb2 Pdlim5
SRR7334999	F2S4_160429_014_D01	Sst	Sst Calb2 Pdlim5
SRR7335002	F2S4_160429_014_G01	Vip	Vip Arhgap36 Hmcn1
SRR7335008	F2S4_160429_015_D01	Pvalb	Pvalb Gabrg1
SRR7335009	F2S4_160429_015_E01	Vip	Vip Arhgap36 Hmcn1
SRR7335011	F2S4_160429_015_G01	Pvalb	Pvalb Gabrg1
SRR7335251	F2S4_160502_006_F01	Sst	Sst Calb2 Pdlim5
SRR7335086	F2S4_160502_007_B01	Lamp5	Lamp5 Ntn1 Npy2r
SRR7335211	F2S4_160502_008_G01	Lamp5	Lamp5 Ntn1 Npy2r
SRR7335213	F2S4_160504_006_A01	Lamp5	Lamp5 Ntn1 Npy2r
SRR7335227	F2S4_160504_011_F01	Vip	Vip Arhgap36 Hmcn1
SRR7335248	F2S4_160429_018_B01	Vip	Vip Arhgap36 Hmcn1
SRR7335252	F2S4_160429_018_E01	Vip	Vip Arhgap36 Hmcn1
SRR7335255	F2S4_160429_018_H01	Vip	Vip Arhgap36 Hmcn1
SRR7335265	F2S4_160502_018_A01	Lamp5	Lamp5 Ntn1 Npy2r
SRR7335267	F2S4_160502_018_C01	Lamp5	Lamp5 Ntn1 Npy2r
SRR7335269	F2S4_160502_018_E01	Lamp5	Lamp5 Ntn1 Npy2r
SRR7335280	F2S4_160502_019_G01	Lamp5	Lamp5 Ntn1 Npy2r
SRR7335281	F2S4_160502_019_H01	Lamp5	Lamp5 Ntn1 Npy2r
SRR7335285	F2S4_160502_020_C01	Lamp5	Lamp5 Ntn1 Npy2r
SRR7335289	F2S4_160502_020_G01	Pvalb	Pvalb Gabrg1
SRR7335093	F2S4_160504_008_C01	Vip	Vip Arhgap36 Hmcn1
SRR7335102	F2S4_160504_009_C01	Lamp5	Lamp5 Ntn1 Npy2r
SRR7335104	F2S4_160504_009_E01	Lamp5	Lamp5 Ntn1 Npy2r
SRR7335107	F2S4_160504_009_H01	Lamp5	Lamp5 Ntn1 Npy2r
SRR7335114	F2S4_160504_010_F01	Lamp5	Lamp5 Ntn1 Npy2r
SRR7335118	F2S4_160429_020_B01	Vip	Vip Arhgap36 Hmcn1
SRR7335133	F2S4_160429_021_G01	Lamp5	Lamp5 Ntn1 Npy2r
SRR7335172	F2S4_160504_001_H01	Lamp5	Lamp5 Ntn1 Npy2r
SRR7335178	F2S4_160504_002_E01	Lamp5	Lamp5 Ntn1 Npy2r
SRR7335181	F2S4_160504_002_H01	Lamp5	Lamp5 Ntn1 Npy2r
SRR7335182	F2S4_160504_003_A01	Lamp5	Lamp5 Ntn1 Npy2r
SRR7335190	F2S4_160504_003_H01	Lamp5	Lamp5 Ntn1 Npy2r
SRR7335195	F2S4_160504_004_E01	Lamp5	Lamp5 Ntn1 Npy2r
SRR7335199	F2S4_160504_004_G01	Lamp5	Lamp5 Ntn1 Npy2r
SRR7335204	F2S4_160504_005_D01	Lamp5	Lamp5 Ntn1 Npy2r
SRR7314133	F2S4_160503_003_C01	Lamp5	Lamp5 Ntn1 Npy2r
SRR7314139	F2S4_160503_004_A01	Vip	Vip Arhgap36 Hmcn1
SRR7314141	F2S4_160503_004_C01	Lamp5	Lamp5 Ntn1 Npy2r
SRR7313995	F2S4_160503_004_G01	Vip	Vip Arhgap36 Hmcn1
SRR7315216	F2S4_160210_010_A01	L5 IT	L5 IT ALM Cbln4 Fezf2
SRR7315225	F2S4_160210_011_A01	L5 IT	L5 IT ALM Cbln4 Fezf2
SRR7315230	F2S4_160210_011_F01	L5 IT	L5 IT ALM Cbln4 Fezf2
SRR7315231	F2S4_160210_011_G01	L5 IT	L5 IT ALM Cbln4 Fezf2
SRR7315232	F2S4_160210_011_H01	L5 IT	L5 IT ALM Cbln4 Fezf2
SRR7315242	F2S4_160210_013_A01	L5 IT	L5 IT ALM Cbln4 Fezf2
SRR7315246	F2S4_160210_013_D01	L5 IT	L5 IT ALM Cbln4 Fezf2
SRR7315247	F2S4_160210_013_E01	L5 IT	L5 IT ALM Cbln4 Fezf2
SRR7315253	F2S4_160210_014_C01	L5 IT	L5 IT ALM Cbln4 Fezf2
SRR7315254	F2S4_160210_014_D01	L5 IT	L5 IT ALM Cbln4 Fezf2
SRR7315258	F2S4_160210_014_G01	L5 IT	L5 IT ALM Cbln4 Fezf2
SRR7318759	F2S4_160420_016_F01	NP	L5 NP ALM Trhr Nefl
SRR7318760	F2S4_160420_016_G01	NP	L5 NP ALM Trhr Nefl
SRR7318761	F2S4_160420_016_H01	Vip	Vip Arhgap36 Hmcn1
SRR7318769	F2S4_160420_031_G01	L2/3 IT	L2/3 IT ALM Sla
SRR7318777	F2S4_160420_032_F01	L2/3 IT	L2/3 IT ALM Sla
SRR7318778	F2S4_160420_032_G01	Lamp5	Lamp5 Ntn1 Npy2r
SRR7317932	F2S4_160505_029_H01	Sst	Sst Calb2 Pdlim5
SRR7317488	F2S4_160505_030_E01	Vip	Vip Arhgap36 Hmcn1
SRR7315261	F2S4_160210_005_B01	L5 IT	L5 IT ALM Cbln4 Fezf2
SRR7315262	F2S4_160210_005_C01	L5 IT	L5 IT ALM Cbln4 Fezf2
SRR7315268	F2S4_160210_005_H01	L5 IT	L5 IT ALM Cbln4 Fezf2
SRR7317865	F2S4_160505_008_G01	Sst	Sst Calb2 Pdlim5
SRR7318789	F2S4_160420_019_A01	NP	L5 NP ALM Trhr Nefl
SRR7318792	F2S4_160420_019_D01	Vip	Vip Arhgap36 Hmcn1
SRR7318797	F2S4_160420_020_A01	L5 IT	L5 IT ALM Cbln4 Fezf2
SRR7318803	F2S4_160420_020_F01	NP	L5 NP ALM Trhr Nefl
SRR7318811	F2S4_160420_021_E01	L5 IT	L5 IT ALM Cbln4 Fezf2
SRR7318813	F2S4_160420_021_G01	Vip	Vip Arhgap36 Hmcn1
SRR7318824	F2S4_160421_004_A01	L5 IT	L5 IT ALM Cbln4 Fezf2
SRR7318825	F2S4_160421_004_B01	L5 IT	L5 IT ALM Cbln4 Fezf2
SRR7318827	F2S4_160421_004_D01	L5 IT	L5 IT ALM Cbln4 Fezf2
SRR7318837	F2S4_160421_005_E01	L5 IT	L5 IT ALM Cbln4 Fezf2
SRR7318840	F2S4_160421_005_H01	NP	L5 NP ALM Trhr Nefl
SRR7318844	F2S4_160421_006_C01	NP	L5 NP ALM Trhr Nefl
SRR7318846	F2S4_160421_006_E01	NP	L5 NP ALM Trhr Nefl
SRR7318850	F2S4_160420_022_A01	NP	L5 NP ALM Trhr Nefl
SRR7318863	F2S4_160420_023_D01	L5 IT	L5 IT ALM Cbln4 Fezf2
SRR7318867	F2S4_160420_023_G01	L5 IT	L5 IT ALM Cbln4 Fezf2
SRR7318868	F2S4_160420_023_H01	NP	L5 NP ALM Trhr Nefl
SRR7318877	F2S4_160420_024_H01	L5 IT	L5 IT ALM Cbln4 Fezf2
SRR7318879	F2S4_160421_007_B01	L5 IT	L5 IT ALM Cbln4 Fezf2
SRR7318883	F2S4_160421_007_F01	L5 IT	L5 IT ALM Cbln4 Fezf2
SRR7318885	F2S4_160421_007_H01	NP	L5 NP ALM Trhr Nefl
SRR7318888	F2S4_160421_008_B01	L5 IT	L5 IT ALM Cbln4 Fezf2
SRR7318891	F2S4_160421_008_E01	L5 IT	L5 IT ALM Cbln4 Fezf2
SRR7318893	F2S4_160421_008_G01	NP	L5 NP ALM Trhr Nefl
SRR7318894	F2S4_160421_008_H01	NP	L5 NP ALM Trhr Nefl
SRR7318899	F2S4_160421_009_D01	L5 IT	L5 IT ALM Cbln4 Fezf2
SRR7318903	F2S4_160421_009_H01	NP	L5 NP ALM Trhr Nefl
SRR7317945	F2S4_160505_010_C01	Sst	Sst Calb2 Pdlim5
SRR7317947	F2S4_160505_010_E01	Sst	Sst Calb2 Pdlim5
SRR7318904	F2S4_160420_025_A01	L5 IT	L5 IT ALM Cbln4 Fezf2
SRR7318916	F2S4_160420_026_D01	NP	L5 NP ALM Trhr Nefl
SRR7318924	F2S4_160421_012_C01	Pvalb	Pvalb Gabrg1
SRR7317484	F2S4_160505_026_F01	Vip	Vip Arhgap36 Hmcn1
SRR7317493	F2S4_160505_027_F01	Vip	Vip Arhgap36 Hmcn1
SRR7317517	F2S4_160506_004_D01	Sst	Sst Calb2 Pdlim5
SRR7317523	F2S4_160506_005_A01	Sst	Sst Calb2 Pdlim5
SRR7318972	F2S4_160420_029_F01	L2/3 IT	L2/3 IT ALM Sla
SRR7317536	F2S4_160505_001_E01	Lamp5	Lamp5 Ntn1 Npy2r
SRR7317539	F2S4_160505_001_H01	Lamp5	Lamp5 Ntn1 Npy2r
SRR7317540	F2S4_160505_002_A01	Sst	Sst Calb2 Pdlim5
SRR7317544	F2S4_160505_002_D01	Sst	Sst Calb2 Pdlim5
SRR7317550	F2S4_160505_003_B01	Lamp5	Lamp5 Ntn1 Npy2r
SRR7317558	F2S4_160505_004_A01	Lamp5	Lamp5 Ntn1 Npy2r
SRR7317567	F2S4_160505_004_H01	Lamp5	Lamp5 Ntn1 Npy2r
SRR7317584	F2S4_160505_016_H01	Sst	Sst Calb2 Pdlim5
SRR7317604	F2S4_160505_013_B01	Sst	Sst Calb2 Pdlim5
SRR7317612	F2S4_160505_014_A01	Sst	Sst Calb2 Pdlim5
SRR7317629	F2S4_160505_019_A01	Sst	Sst Calb2 Pdlim5
SRR7317639	F2S4_160505_020_B01	Sst	Sst Calb2 Pdlim5
SRR7317644	F2S4_160505_020_F01	Lamp5	Lamp5 Ntn1 Npy2r
SRR7317645	F2S4_160505_020_G01	Sst	Sst Calb2 Pdlim5
SRR7317651	F2S4_160505_021_E01	Sst	Sst Calb2 Pdlim5
SRR7317659	F2S4_160505_022_D01	Sst	Sst Calb2 Pdlim5
SRR7317661	F2S4_160505_022_F01	Sst	Sst Calb2 Pdlim5
SRR7317666	F2S4_160505_023_B01	Lamp5	Lamp5 Ntn1 Npy2r
SRR7317671	F2S4_160505_023_G01	Vip	Vip Arhgap36 Hmcn1
SRR7317684	F2S4_160505_025_B01	Sst	Sst Calb2 Pdlim5
SRR7317686	F2S4_160505_025_D01	Pvalb	Pvalb Gabrg1
SRR7318993	F2S4_160517_004_A01	Vip	Vip Arhgap36 Hmcn1
SRR7319005	F2S4_160517_005_D01	NP	L5 NP ALM Trhr Nefl
SRR7319006	F2S4_160517_005_E01	NP	L5 NP ALM Trhr Nefl
SRR7319007	F2S4_160517_005_F01	NP	L5 NP ALM Trhr Nefl
SRR7319013	F2S4_160517_016_C01	L6 IT	L6 IT ALM Oprk1
SRR7319023	F2S4_160517_017_D01	NP	L5 NP ALM Trhr Nefl
SRR7319026	F2S4_160517_017_G01	NP	L5 NP ALM Trhr Nefl
SRR7319027	F2S4_160517_017_H01	NP	L5 NP ALM Trhr Nefl
SRR7319033	F2S4_160517_018_E01	L2/3 IT	L2/3 IT ALM Sla
SRR7319055	F2S4_160518_022_A01	L6 IT	L6 IT ALM Oprk1
SRR7319060	F2S4_160518_022_F01	L6 IT	L6 IT ALM Oprk1
SRR7319061	F2S4_160518_022_G01	L6 CT	L6 CT ALM Cpa6
SRR7319065	F2S4_160518_023_B01	L6 CT	L6 CT ALM Cpa6
SRR7319353	F2S4_160518_024_G01	L6 IT	L6 IT ALM Oprk1
SRR7319464	F2S4_160518_024_H01	L6 CT	L6 CT ALM Cpa6
SRR7319587	F2S4_160517_010_B01	NP	L5 NP ALM Trhr Nefl
SRR7319165	F2S4_160517_011_A01	NP	L5 NP ALM Trhr Nefl
SRR7319198	F2S4_160517_011_D01	NP	L5 NP ALM Trhr Nefl
SRR7319220	F2S4_160517_011_F01	NP	L5 NP ALM Trhr Nefl
SRR7319243	F2S4_160517_011_H01	NP	L5 NP ALM Trhr Nefl
SRR7319287	F2S4_160517_012_D01	NP	L5 NP ALM Trhr Nefl
SRR7319320	F2S4_160517_012_G01	L5 IT	L5 IT ALM Cbln4 Fezf2
SRR7319342	F2S4_160517_013_A01	L6 CT	L6 CT ALM Cpa6
SRR7319431	F2S4_160517_014_A01	NP	L5 NP ALM Trhr Nefl
SRR7319542	F2S4_160517_015_C01	Vip	Vip Arhgap36 Hmcn1
SRR7319553	F2S4_160517_015_D01	NP	L5 NP ALM Trhr Nefl
SRR7319584	F2S4_160518_011_E01	L2/3 IT	L2/3 IT ALM Sla
SRR7319589	F2S4_160518_012_A01	L2/3 IT	L2/3 IT ALM Sla
SRR7319590	F2S4_160518_012_B01	L5 IT	L5 IT ALM Cbln4 Fezf2
SRR7319618	F2S4_160518_015_D01	Vip	Vip Arhgap36 Hmcn1
SRR7319625	F2S4_160517_033_B01	L6 IT	L6 IT ALM Oprk1
SRR7319630	F2S4_160517_033_G01	L6 CT	L6 CT ALM Cpa6
SRR7319135	F2S4_160517_034_B01	L6 CT	L6 CT ALM Cpa6
SRR7319136	F2S4_160517_034_C01	Vip	Vip Arhgap36 Hmcn1
SRR7319146	F2S4_160518_001_D01	L2/3 IT	L2/3 IT ALM Sla
SRR7319158	F2S4_160518_002_G01	L2/3 IT	L2/3 IT ALM Sla
SRR7319161	F2S4_160518_003_B01	L5 IT	L5 IT ALM Cbln4 Fezf2
SRR7319167	F2S4_160518_003_G01	L2/3 IT	L2/3 IT ALM Sla
SRR7319168	F2S4_160518_003_H01	L2/3 IT	L2/3 IT ALM Sla
SRR7319172	F2S4_160518_004_D01	L2/3 IT	L2/3 IT ALM Sla
SRR7319189	F2S4_160518_009_C01	L2/3 IT	L2/3 IT ALM Sla
SRR7319192	F2S4_160518_009_F01	L2/3 IT	L2/3 IT ALM Sla
SRR7319195	F2S4_160518_010_A01	L2/3 IT	L2/3 IT ALM Sla
SRR7319200	F2S4_160518_010_E01	L2/3 IT	L2/3 IT ALM Sla
SRR7319203	F2S4_160518_010_H01	L5 IT	L5 IT ALM Cbln4 Fezf2
SRR7319205	F2S4_160518_035_B01	NP	L5 NP ALM Trhr Nefl
SRR7319206	F2S4_160518_035_C01	NP	L5 NP ALM Trhr Nefl
SRR7319208	F2S4_160518_035_E01	NP	L5 NP ALM Trhr Nefl
SRR7319211	F2S4_160518_035_G01	NP	L5 NP ALM Trhr Nefl
SRR7319214	F2S4_160518_036_B01	NP	L5 NP ALM Trhr Nefl
SRR7319215	F2S4_160518_036_C01	L5 IT	L5 IT ALM Cbln4 Fezf2
SRR7319218	F2S4_160518_036_F01	NP	L5 NP ALM Trhr Nefl
SRR7316242	F2S4_160519_001_A01	L6 IT	L6 IT ALM Oprk1
SRR7316353	F2S4_160519_001_B01	L6 CT	L6 CT ALM Cpa6
SRR7316575	F2S4_160519_001_D01	L6 CT	L6 CT ALM Cpa6
SRR7316686	F2S4_160519_001_E01	L6 CT	L6 CT ALM Cpa6
SRR7316698	F2S4_160519_001_F01	L6 CT	L6 CT ALM Cpa6
SRR7316709	F2S4_160519_001_G01	L6 IT	L6 IT ALM Oprk1
SRR7316731	F2S4_160519_002_A01	NP	L5 NP ALM Trhr Nefl
SRR7316254	F2S4_160519_002_C01	L6 CT	L6 CT ALM Cpa6
SRR7316265	F2S4_160519_002_D01	L6 CT	L6 CT ALM Cpa6
SRR7316276	F2S4_160519_002_E01	L6 IT	L6 IT ALM Oprk1
SRR7316287	F2S4_160519_002_F01	L6 IT	L6 IT ALM Oprk1
SRR7316298	F2S4_160519_002_G01	L6 CT	L6 CT ALM Cpa6
SRR7316309	F2S4_160519_002_H01	L6 CT	L6 CT ALM Cpa6
SRR7316320	F2S4_160519_003_A01	L6 IT	L6 IT ALM Oprk1
SRR7316331	F2S4_160519_003_B01	L5 PT	L5 PT ALM Slco2a1
SRR7316342	F2S4_160519_003_C01	L6 CT	L6 CT ALM Cpa6
SRR7316354	F2S4_160519_003_D01	L6 IT	L6 IT ALM Oprk1
SRR7316376	F2S4_160519_003_F01	L6 CT	L6 CT ALM Cpa6
SRR7316387	F2S4_160519_003_G01	L6 IT	L6 IT ALM Oprk1
SRR7316398	F2S4_160519_003_H01	L6 CT	L6 CT ALM Cpa6
SRR7316409	F2S4_160519_016_A01	L5 IT	L5 IT ALM Cbln4 Fezf2
SRR7316442	F2S4_160519_016_D01	L5 IT	L5 IT ALM Cbln4 Fezf2
SRR7316476	F2S4_160519_016_G01	L5 IT	L5 IT ALM Cbln4 Fezf2
SRR7316487	F2S4_160519_016_H01	L5 IT	L5 IT ALM Cbln4 Fezf2
SRR7316498	F2S4_160519_017_A01	NP	L5 NP ALM Trhr Nefl
SRR7316509	F2S4_160519_017_B01	NP	L5 NP ALM Trhr Nefl
SRR7316576	F2S4_160519_017_H01	L2/3 IT	L2/3 IT ALM Sla
SRR7316587	F2S4_160519_018_A01	L5 IT	L5 IT ALM Cbln4 Fezf2
SRR7316675	F2S4_160520_001_A01	L6 CT	L6 CT ALM Cpa6
SRR7316687	F2S4_160520_001_B01	L6 CT	L6 CT ALM Cpa6
SRR7316689	F2S4_160520_001_C01	L6 CT	L6 CT ALM Cpa6
SRR7316690	F2S4_160520_001_D01	L6 CT	L6 CT ALM Cpa6
SRR7316691	F2S4_160520_001_E01	L6 IT	L6 IT ALM Oprk1
SRR7316694	F2S4_160520_001_H01	L6 CT	L6 CT ALM Cpa6
SRR7316696	F2S4_160520_002_B01	L6 CT	L6 CT ALM Cpa6
SRR7316702	F2S4_160520_002_G01	L6 IT	L6 IT ALM Oprk1
SRR7316704	F2S4_160520_003_A01	L6 CT	L6 CT ALM Cpa6
SRR7316707	F2S4_160520_003_D01	L6 CT	L6 CT ALM Cpa6
SRR7316708	F2S4_160520_003_E01	L6 CT	L6 CT ALM Cpa6
SRR7316710	F2S4_160520_003_F01	L6 CT	L6 CT ALM Cpa6
SRR7316712	F2S4_160520_003_H01	L6 CT	L6 CT ALM Cpa6
SRR7316721	F2S4_160520_017_H01	L2/3 IT	L2/3 IT ALM Sla
SRR7316722	F2S4_160520_018_A01	L2/3 IT	L2/3 IT ALM Sla
SRR7316729	F2S4_160520_018_H01	L5 IT	L5 IT ALM Cbln4 Fezf2
SRR7316730	F2S4_160519_004_A01	L6 CT	L6 CT ALM Cpa6
SRR7316732	F2S4_160519_004_B01	L6 IT	L6 IT ALM Oprk1
SRR7316733	F2S4_160519_004_C01	L6 IT	L6 IT ALM Oprk1
SRR7316734	F2S4_160519_004_D01	L6 CT	L6 CT ALM Cpa6
SRR7316735	F2S4_160519_004_E01	L6 CT	L6 CT ALM Cpa6
SRR7316738	F2S4_160519_004_H01	L6 CT	L6 CT ALM Cpa6
SRR7316739	F2S4_160519_005_A01	L6 IT	L6 IT ALM Oprk1
SRR7316740	F2S4_160519_005_B01	L6 IT	L6 IT ALM Oprk1
SRR7316741	F2S4_160519_005_C01	L6 CT	L6 CT ALM Cpa6
SRR7316244	F2S4_160519_005_D01	L6 CT	L6 CT ALM Cpa6
SRR7316246	F2S4_160519_005_F01	L6 CT	L6 CT ALM Cpa6
SRR7316248	F2S4_160519_005_H01	L6 CT	L6 CT ALM Cpa6
SRR7316249	F2S4_160519_006_A01	L6 IT	L6 IT ALM Oprk1
SRR7316250	F2S4_160519_006_B01	L6 CT	L6 CT ALM Cpa6
SRR7316252	F2S4_160519_006_D01	L6 CT	L6 CT ALM Cpa6
SRR7316255	F2S4_160519_006_F01	L6 IT	L6 IT ALM Oprk1
SRR7316256	F2S4_160519_006_G01	L6 CT	L6 CT ALM Cpa6
SRR7316257	F2S4_160519_006_H01	L6 IT	L6 IT ALM Oprk1
SRR7316261	F2S4_160519_013_D01	L2/3 IT	L2/3 IT ALM Sla
SRR7316266	F2S4_160519_013_H01	L2/3 IT	L2/3 IT ALM Sla
SRR7316268	F2S4_160519_014_B01	L5 IT	L5 IT ALM Cbln4 Fezf2
SRR7316269	F2S4_160519_014_C01	L2/3 IT	L2/3 IT ALM Sla
SRR7316274	F2S4_160519_014_H01	L2/3 IT	L2/3 IT ALM Sla
SRR7316277	F2S4_160519_015_B01	L5 IT	L5 IT ALM Cbln4 Fezf2
SRR7316282	F2S4_160519_015_G01	L5 IT	L5 IT ALM Cbln4 Fezf2
SRR7316284	F2S4_160519_022_A01	NP	L5 NP ALM Trhr Nefl
SRR7316285	F2S4_160519_022_B01	NP	L5 NP ALM Trhr Nefl
SRR7316286	F2S4_160519_022_C01	NP	L5 NP ALM Trhr Nefl
SRR7316289	F2S4_160519_022_E01	NP	L5 NP ALM Trhr Nefl
SRR7316290	F2S4_160519_022_F01	NP	L5 NP ALM Trhr Nefl
SRR7316292	F2S4_160519_022_H01	NP	L5 NP ALM Trhr Nefl
SRR7316293	F2S4_160519_023_A01	NP	L5 NP ALM Trhr Nefl
SRR7316294	F2S4_160519_023_B01	NP	L5 NP ALM Trhr Nefl
SRR7316295	F2S4_160519_023_C01	NP	L5 NP ALM Trhr Nefl
SRR7316296	F2S4_160519_023_D01	NP	L5 NP ALM Trhr Nefl
SRR7316297	F2S4_160519_023_E01	NP	L5 NP ALM Trhr Nefl
SRR7316299	F2S4_160519_023_F01	NP	L5 NP ALM Trhr Nefl
SRR7316301	F2S4_160519_023_H01	NP	L5 NP ALM Trhr Nefl
SRR7316303	F2S4_160519_024_B01	NP	L5 NP ALM Trhr Nefl
SRR7316304	F2S4_160519_024_C01	NP	L5 NP ALM Trhr Nefl
SRR7316305	F2S4_160519_024_D01	NP	L5 NP ALM Trhr Nefl
SRR7316310	F2S4_160519_024_H01	L6 IT	L6 IT ALM Oprk1
SRR7313376	F2S4_160523_004_G01	Vip	Vip Arhgap36 Hmcn1
SRR7312976	F2S4_160523_005_H01	Sst	Sst Calb2 Pdlim5
SRR7316322	F2S4_160519_008_C01	L5 IT	L5 IT ALM Cbln4 Fezf2
SRR7316323	F2S4_160519_008_D01	L2/3 IT	L2/3 IT ALM Sla
SRR7316325	F2S4_160519_008_F01	L6 CT	L6 CT ALM Cpa6
SRR7316326	F2S4_160519_008_G01	L6 IT	L6 IT ALM Oprk1
SRR7316327	F2S4_160519_008_H01	L6 IT	L6 IT ALM Oprk1
SRR7316337	F2S4_160519_019_A01	NP	L5 NP ALM Trhr Nefl
SRR7316344	F2S4_160519_019_G01	NP	L5 NP ALM Trhr Nefl
SRR7316345	F2S4_160519_019_H01	NP	L5 NP ALM Trhr Nefl
SRR7316346	F2S4_160519_020_A01	NP	L5 NP ALM Trhr Nefl
SRR7316348	F2S4_160519_020_C01	NP	L5 NP ALM Trhr Nefl
SRR7316350	F2S4_160519_020_E01	NP	L5 NP ALM Trhr Nefl
SRR7316351	F2S4_160519_020_F01	NP	L5 NP ALM Trhr Nefl
SRR7316352	F2S4_160519_020_G01	NP	L5 NP ALM Trhr Nefl
SRR7316356	F2S4_160519_021_A01	NP	L5 NP ALM Trhr Nefl
SRR7316358	F2S4_160519_021_C01	NP	L5 NP ALM Trhr Nefl
SRR7316359	F2S4_160519_021_D01	NP	L5 NP ALM Trhr Nefl
SRR7316360	F2S4_160519_021_E01	NP	L5 NP ALM Trhr Nefl
SRR7316362	F2S4_160519_021_G01	NP	L5 NP ALM Trhr Nefl
SRR7316363	F2S4_160519_021_H01	NP	L5 NP ALM Trhr Nefl
SRR7313021	F2S4_160523_001_D01	Lamp5	Lamp5 Ntn1 Npy2r
SRR7313276	F2S4_160523_011_C01	Vip	Vip Arhgap36 Hmcn1
SRR7313287	F2S4_160523_011_D01	Vip	Vip Arhgap36 Hmcn1
SRR7316366	F2S4_160519_010_B01	L5 IT	L5 IT ALM Cbln4 Fezf2
SRR7316371	F2S4_160519_010_G01	L2/3 IT	L2/3 IT ALM Sla
SRR7316372	F2S4_160519_010_H01	L2/3 IT	L2/3 IT ALM Sla
SRR7316373	F2S4_160519_011_A01	L5 IT	L5 IT ALM Cbln4 Fezf2
SRR7316375	F2S4_160519_011_C01	L5 IT	L5 IT ALM Cbln4 Fezf2
SRR7316378	F2S4_160519_011_E01	L2/3 IT	L2/3 IT ALM Sla
SRR7316382	F2S4_160519_012_A01	L2/3 IT	L2/3 IT ALM Sla
SRR7316388	F2S4_160519_012_F01	L5 IT	L5 IT ALM Cbln4 Fezf2
SRR7316390	F2S4_160519_012_H01	L2/3 IT	L2/3 IT ALM Sla
SRR7316394	F2S4_160520_022_D01	NP	L5 NP ALM Trhr Nefl
SRR7316399	F2S4_160520_022_H01	NP	L5 NP ALM Trhr Nefl
SRR7316401	F2S4_160520_023_B01	NP	L5 NP ALM Trhr Nefl
SRR7316403	F2S4_160520_023_D01	L5 IT	L5 IT ALM Cbln4 Fezf2
SRR7316407	F2S4_160520_023_H01	NP	L5 NP ALM Trhr Nefl
SRR7316410	F2S4_160520_024_B01	NP	L5 NP ALM Trhr Nefl
SRR7316413	F2S4_160520_024_E01	L5 IT	L5 IT ALM Cbln4 Fezf2
SRR7316414	F2S4_160520_024_F01	L5 IT	L5 IT ALM Cbln4 Fezf2
SRR7316415	F2S4_160520_024_G01	NP	L5 NP ALM Trhr Nefl
SRR7316416	F2S4_160520_024_H01	NP	L5 NP ALM Trhr Nefl
SRR7313383	F2S4_160523_008_D01	Vip	Vip Arhgap36 Hmcn1
SRR7313397	F2S4_160523_010_A01	Vip	Vip Arhgap36 Hmcn1
SRR7313404	F2S4_160523_010_G01	Vip	Vip Arhgap36 Hmcn1
SRR7313405	F2S4_160523_010_H01	Vip	Vip Arhgap36 Hmcn1
SRR7316417	F2S4_160520_004_A01	L6 IT	L6 IT ALM Oprk1
SRR7316418	F2S4_160520_004_B01	L6 CT	L6 CT ALM Cpa6
SRR7316421	F2S4_160520_004_D01	NP	L5 NP ALM Trhr Nefl
SRR7316425	F2S4_160520_004_H01	L6 CT	L6 CT ALM Cpa6
SRR7316428	F2S4_160520_005_C01	NP	L5 NP ALM Trhr Nefl
SRR7316430	F2S4_160520_005_E01	L5 IT	L5 IT ALM Cbln4 Fezf2
SRR7316434	F2S4_160520_005_H01	NP	L5 NP ALM Trhr Nefl
SRR7316436	F2S4_160520_006_B01	NP	L5 NP ALM Trhr Nefl
SRR7316440	F2S4_160520_006_F01	NP	L5 NP ALM Trhr Nefl
SRR7316441	F2S4_160520_006_G01	L5 IT	L5 IT ALM Cbln4 Fezf2
SRR7316444	F2S4_160520_007_A01	NP	L5 NP ALM Trhr Nefl
SRR7316448	F2S4_160520_007_E01	NP	L5 NP ALM Trhr Nefl
SRR7316449	F2S4_160520_007_F01	NP	L5 NP ALM Trhr Nefl
SRR7316456	F2S4_160520_012_D01	L5 IT	L5 IT ALM Cbln4 Fezf2
SRR7316461	F2S4_160520_013_A01	L5 IT	L5 IT ALM Cbln4 Fezf2
SRR7316497	F2S4_160520_019_A01	L2/3 IT	L2/3 IT ALM Sla
SRR7316502	F2S4_160520_019_E01	L5 IT	L5 IT ALM Cbln4 Fezf2
SRR7316507	F2S4_160520_020_B01	L5 IT	L5 IT ALM Cbln4 Fezf2
SRR7316513	F2S4_160520_020_G01	L5 IT	L5 IT ALM Cbln4 Fezf2
SRR7317692	F2S4_160506_010_A01	Vip	Vip Arhgap36 Hmcn1
SRR7317700	F2S4_160506_010_H01	Sst	Sst Calb2 Pdlim5
SRR7317718	F2S4_160506_013_A01	Lamp5	Lamp5 Ntn1 Npy2r
SRR7317720	F2S4_160506_013_C01	Vip	Vip Arhgap36 Hmcn1
SRR7316516	F2S4_160520_008_B01	NP	L5 NP ALM Trhr Nefl
SRR7316517	F2S4_160520_008_C01	NP	L5 NP ALM Trhr Nefl
SRR7316518	F2S4_160520_008_D01	NP	L5 NP ALM Trhr Nefl
SRR7316523	F2S4_160520_008_H01	NP	L5 NP ALM Trhr Nefl
SRR7316524	F2S4_160520_009_A01	NP	L5 NP ALM Trhr Nefl
SRR7316525	F2S4_160520_009_B01	NP	L5 NP ALM Trhr Nefl
SRR7316526	F2S4_160520_009_C01	NP	L5 NP ALM Trhr Nefl
SRR7316532	F2S4_160520_009_H01	L5 IT	L5 IT ALM Cbln4 Fezf2
SRR7316533	F2S4_160520_010_A01	NP	L5 NP ALM Trhr Nefl
SRR7316534	F2S4_160520_010_B01	NP	L5 NP ALM Trhr Nefl
SRR7316537	F2S4_160520_010_E01	NP	L5 NP ALM Trhr Nefl
SRR7316539	F2S4_160520_010_G01	NP	L5 NP ALM Trhr Nefl
SRR7316543	F2S4_160520_011_B01	NP	L5 NP ALM Trhr Nefl
SRR7316547	F2S4_160520_011_F01	NP	L5 NP ALM Trhr Nefl
SRR7316549	F2S4_160520_011_H01	NP	L5 NP ALM Trhr Nefl
SRR7316554	F2S4_160520_021_D01	L2/3 IT	L2/3 IT ALM Sla
SRR7316556	F2S4_160520_021_F01	L5 IT	L5 IT ALM Cbln4 Fezf2
SRR7316559	F2S4_160520_025_A01	NP	L5 NP ALM Trhr Nefl
SRR7316563	F2S4_160520_025_E01	L5 IT	L5 IT ALM Cbln4 Fezf2
SRR7316565	F2S4_160520_025_F01	NP	L5 NP ALM Trhr Nefl
SRR7316567	F2S4_160520_025_H01	NP	L5 NP ALM Trhr Nefl
SRR7316568	F2S4_160520_026_A01	NP	L5 NP ALM Trhr Nefl
SRR7316578	F2S4_160520_027_A01	NP	L5 NP ALM Trhr Nefl
SRR7316579	F2S4_160520_027_B01	L5 IT	L5 IT ALM Cbln4 Fezf2
SRR7316580	F2S4_160520_027_C01	L6 CT	L6 CT ALM Cpa6
SRR7316581	F2S4_160520_027_D01	L6 CT	L6 CT ALM Cpa6
SRR7316582	F2S4_160520_027_E01	L6 CT	L6 CT ALM Cpa6
SRR7316583	F2S4_160520_027_F01	L6 CT	L6 CT ALM Cpa6
SRR7316584	F2S4_160520_027_G01	L6 CT	L6 CT ALM Cpa6
SRR7316585	F2S4_160520_027_H01	L6 CT	L6 CT ALM Cpa6
SRR7317748	F2S4_160524_001_D01	Lamp5	Lamp5 Ntn1 Npy2r
SRR7317759	F2S4_160524_002_F01	Lamp5	Lamp5 Ntn1 Npy2r
SRR7317770	F2S4_160524_009_H01	Vip	Vip Arhgap36 Hmcn1
SRR7312938	F2S4_160525_016_E01	Sst	Sst Calb2 Pdlim5
SRR7312939	F2S4_160525_016_F01	Vip	Vip Arhgap36 Hmcn1
SRR7317798	F2S4_160524_005_A01	Vip	Vip Arhgap36 Hmcn1
SRR7317809	F2S4_160524_006_C01	Sst	Sst Calb2 Pdlim5
SRR7317831	F2S4_160524_008_G01	Lamp5	Lamp5 Ntn1 Npy2r
SRR7312942	F2S4_160526_012_A01	Sst	Sst Calb2 Pdlim5
SRR7312966	F2S4_160526_014_F01	Vip	Vip Arhgap36 Hmcn1
SRR7312975	F2S4_160526_015_G01	L2/3 IT	L2/3 IT ALM Sla
SRR7317835	F2S4_160524_011_B01	Sst	Sst Calb2 Pdlim5
SRR7317850	F2S4_160524_012_H01	Sst	Sst Calb2 Pdlim5
SRR7317852	F2S4_160524_013_B01	Lamp5	Lamp5 Ntn1 Npy2r
SRR7317856	F2S4_160524_013_E01	Sst	Sst Calb2 Pdlim5
SRR7312991	F2S4_160525_001_E01	Lamp5	Lamp5 Ntn1 Npy2r
SRR7312995	F2S4_160525_002_A01	Sst	Sst Calb2 Pdlim5
SRR7313031	F2S4_160526_009_A01	Lamp5	Lamp5 Ntn1 Npy2r
SRR7313036	F2S4_160526_009_E01	Vip	Vip Arhgap36 Hmcn1
SRR7317867	F2S4_160524_014_G01	Sst	Sst Calb2 Pdlim5
SRR7317954	F2S4_160524_018_E01	Vip	Vip Arhgap36 Hmcn1
SRR7313078	F2S4_160525_010_C01	Vip	Vip Arhgap36 Hmcn1
SRR7313116	F2S4_160525_006_F01	Vip	Vip Arhgap36 Hmcn1
SRR7313126	F2S4_160525_007_G01	Sst	Sst Calb2 Pdlim5
SRR7313153	F2S4_160526_005_G01	Pvalb	Pvalb Gabrg1
SRR7313172	F2S4_160526_007_H01	Lamp5	Lamp5 Ntn1 Npy2r
SRR7313193	F2S4_160526_019_C01	Sst	Sst Calb2 Pdlim5
SRR7313222	F2S4_160525_021_E01	L2/3 IT	L2/3 IT ALM Sla
SRR7313226	F2S4_160525_022_A01	Lamp5	Lamp5 Ntn1 Npy2r
SRR7313230	F2S4_160525_022_E01	Lamp5	Lamp5 Ntn1 Npy2r
SRR7313235	F2S4_160526_001_A01	Vip	Vip Arhgap36 Hmcn1
SRR7313259	F2S4_160526_003_F01	Pvalb	Pvalb Gabrg1
SRR7313266	F2S4_160526_004_D01	Vip	Vip Arhgap36 Hmcn1
SRR7313283	F2S4_160526_021_D01	Sst	Sst Calb2 Pdlim5
SRR7313293	F2S4_160526_022_E01	Lamp5	Lamp5 Ntn1 Npy2r
SRR7318110	F2S4_160531_002_D01	Lamp5	Lamp5 Ntn1 Npy2r
SRR7318121	F2S4_160531_002_E01	Sst	Sst Calb2 Pdlim5
SRR7318406	F2S4_160531_018_D01	Lamp5	Lamp5 Ntn1 Npy2r
SRR7318423	F2S4_160531_020_C01	Lamp5	Lamp5 Ntn1 Npy2r
SRR7318442	F2S4_160601_018_E01	Vip	Vip Arhgap36 Hmcn1
SRR7317978	F2S4_160531_010_D01	Lamp5	Lamp5 Ntn1 Npy2r
SRR7317981	F2S4_160531_010_G01	Lamp5	Lamp5 Ntn1 Npy2r
SRR7317982	F2S4_160531_010_H01	Lamp5	Lamp5 Ntn1 Npy2r
SRR7317983	F2S4_160531_011_A01	Lamp5	Lamp5 Ntn1 Npy2r
SRR7317987	F2S4_160531_011_E01	Lamp5	Lamp5 Ntn1 Npy2r
SRR7317994	F2S4_160531_012_C01	Lamp5	Lamp5 Ntn1 Npy2r
SRR7318005	F2S4_160531_013_E01	Vip	Vip Arhgap36 Hmcn1
SRR7318008	F2S4_160531_013_H01	Vip	Vip Arhgap36 Hmcn1
SRR7318009	F2S4_160531_014_A01	Pvalb	Pvalb Gabrg1
SRR7318028	F2S4_160601_015_B01	Lamp5	Lamp5 Ntn1 Npy2r
SRR7318035	F2S4_160601_015_H01	Lamp5	Lamp5 Ntn1 Npy2r
SRR7318041	F2S4_160601_016_F01	Sst	Sst Calb2 Pdlim5
SRR7318050	F2S4_160601_017_F01	Lamp5	Lamp5 Ntn1 Npy2r
SRR7318069	F2S4_160531_027_F01	Sst	Sst Calb2 Pdlim5
SRR7318117	F2S4_160601_005_B01	Vip	Vip Arhgap36 Hmcn1
SRR7318118	F2S4_160601_005_C01	Vip	Vip Arhgap36 Hmcn1
SRR7318168	F2S4_160602_002_H01	Lamp5	Lamp5 Ntn1 Npy2r
SRR7316586	F2S4_160603_013_A01	NP	L5 NP ALM Trhr Nefl
SRR7316593	F2S4_160603_013_G01	L6 IT	L6 IT ALM Oprk1
SRR7316596	F2S4_160603_014_B01	NP	L5 NP ALM Trhr Nefl
SRR7316597	F2S4_160603_014_C01	L6 IT	L6 IT ALM Oprk1
SRR7316599	F2S4_160603_014_D01	L6 IT	L6 IT ALM Oprk1
SRR7316602	F2S4_160603_014_G01	L6 IT	L6 IT ALM Oprk1
SRR7316603	F2S4_160603_014_H01	NP	L5 NP ALM Trhr Nefl
SRR7316606	F2S4_160603_015_C01	L6 IT	L6 IT ALM Oprk1
SRR7316608	F2S4_160603_015_E01	L6 CT	L6 CT ALM Cpa6
SRR7316610	F2S4_160603_015_F01	L6 IT	L6 IT ALM Oprk1
SRR7316619	F2S4_160603_016_G01	NP	L5 NP ALM Trhr Nefl
SRR7316624	F2S4_160603_017_C01	L5 PT	L5 PT ALM Slco2a1
SRR7316657	F2S4_160606_012_A01	L6 IT	L6 IT ALM Oprk1
SRR7316659	F2S4_160606_012_C01	NP	L5 NP ALM Trhr Nefl
SRR7316665	F2S4_160606_012_H01	L6 IT	L6 IT ALM Oprk1
SRR7318173	F2S4_160602_008_E01	Sst	Sst Calb2 Pdlim5
SRR7318194	F2S4_160602_010_G01	Vip	Vip Arhgap36 Hmcn1
SRR7318195	F2S4_160602_010_H01	Pvalb	Pvalb Gabrg1
SRR7318198	F2S4_160602_011_C01	Vip	Vip Arhgap36 Hmcn1
SRR7318208	F2S4_160602_012_D01	Vip	Vip Arhgap36 Hmcn1
SRR7317209	F2S4_160606_006_C01	L5 IT	L5 IT ALM Cbln4 Fezf2
SRR7316743	F2S4_160606_006_F01	L5 IT	L5 IT ALM Cbln4 Fezf2
SRR7316754	F2S4_160606_006_G01	L5 IT	L5 IT ALM Cbln4 Fezf2
SRR7318216	F2S4_160602_007_C01	Sst	Sst Calb2 Pdlim5
SRR7318217	F2S4_160602_007_D01	Sst	Sst Calb2 Pdlim5
SRR7318224	F2S4_160602_013_B01	Vip	Vip Arhgap36 Hmcn1
SRR7318238	F2S4_160602_014_G01	Vip	Vip Arhgap36 Hmcn1
SRR7318246	F2S4_160602_015_F01	Vip	Vip Arhgap36 Hmcn1
SRR7317020	F2S4_160603_021_G01	L2/3 IT	L2/3 IT ALM Sla
SRR7317076	F2S4_160603_022_D01	L2/3 IT	L2/3 IT ALM Sla
SRR7317205	F2S4_160606_001_F01	L6 IT	L6 IT ALM Oprk1
SRR7317206	F2S4_160606_001_G01	L5 PT	L5 PT ALM Slco2a1
SRR7317208	F2S4_160606_002_A01	NP	L5 NP ALM Trhr Nefl
SRR7317214	F2S4_160606_002_F01	L6 IT	L6 IT ALM Oprk1
SRR7317218	F2S4_160606_003_B01	NP	L5 NP ALM Trhr Nefl
SRR7317221	F2S4_160606_003_D01	NP	L5 NP ALM Trhr Nefl
SRR7317222	F2S4_160606_003_E01	L6 IT	L6 IT ALM Oprk1
SRR7317224	F2S4_160606_003_G01	NP	L5 NP ALM Trhr Nefl
SRR7317225	F2S4_160606_003_H01	NP	L5 NP ALM Trhr Nefl
SRR7318249	F2S4_160531_004_A01	Sst	Sst Calb2 Pdlim5
SRR7318255	F2S4_160531_004_F01	Vip	Vip Arhgap36 Hmcn1
SRR7318267	F2S4_160531_006_A01	Vip	Vip Arhgap36 Hmcn1
SRR7314861	F2S4_160607_010_A01	Pvalb	Pvalb Gabrg1
SRR7314865	F2S4_160607_010_D01	Pvalb	Pvalb Gabrg1
SRR7319222	F2S4_160517_006_A01	L5 IT	L5 IT ALM Cbln4 Fezf2
SRR7319226	F2S4_160517_006_E01	NP	L5 NP ALM Trhr Nefl
SRR7319228	F2S4_160517_006_G01	L5 IT	L5 IT ALM Cbln4 Fezf2
SRR7319232	F2S4_160517_007_B01	NP	L5 NP ALM Trhr Nefl
SRR7319234	F2S4_160517_007_D01	L6 IT	L6 IT ALM Oprk1
SRR7319246	F2S4_160517_008_F01	L5 IT	L5 IT ALM Cbln4 Fezf2
SRR7318307	F2S4_160531_023_E01	Lamp5	Lamp5 Ntn1 Npy2r
SRR7318311	F2S4_160531_023_H01	Vip	Vip Arhgap36 Hmcn1
SRR7318327	F2S4_160531_025_G01	Sst	Sst Calb2 Pdlim5
SRR7318337	F2S4_160602_005_H01	Sst	Sst Calb2 Pdlim5
SRR7319258	F2S4_160517_024_A01	Vip	Vip Arhgap36 Hmcn1
SRR7319264	F2S4_160517_024_G01	NP	L5 NP ALM Trhr Nefl
SRR7319267	F2S4_160517_025_A01	NP	L5 NP ALM Trhr Nefl
SRR7319268	F2S4_160517_025_B01	NP	L5 NP ALM Trhr Nefl
SRR7319270	F2S4_160517_025_D01	NP	L5 NP ALM Trhr Nefl
SRR7319275	F2S4_160517_026_A01	NP	L5 NP ALM Trhr Nefl
SRR7319277	F2S4_160517_026_B01	L6 IT	L6 IT ALM Oprk1
SRR7319281	F2S4_160517_026_F01	NP	L5 NP ALM Trhr Nefl
SRR7319285	F2S4_160517_027_B01	NP	L5 NP ALM Trhr Nefl
SRR7319290	F2S4_160517_027_F01	NP	L5 NP ALM Trhr Nefl
SRR7318348	F2S4_160601_008_B01	Sst	Sst Calb2 Pdlim5
SRR7318353	F2S4_160601_008_G01	Sst	Sst Calb2 Pdlim5
SRR7318382	F2S4_160601_012_A01	Sst	Sst Calb2 Pdlim5
SRR7319293	F2S4_160518_028_A01	L5 IT	L5 IT ALM Cbln4 Fezf2
SRR7319304	F2S4_160518_029_C01	NP	L5 NP ALM Trhr Nefl
SRR7319318	F2S4_160518_030_H01	L5 IT	L5 IT ALM Cbln4 Fezf2
SRR7319322	F2S4_160518_031_C01	NP	L5 NP ALM Trhr Nefl
SRR7319323	F2S4_160518_031_D01	NP	L5 NP ALM Trhr Nefl
SRR7319325	F2S4_160518_031_F01	NP	L5 NP ALM Trhr Nefl
SRR7319326	F2S4_160518_031_G01	Vip	Vip Arhgap36 Hmcn1
SRR7319332	F2S4_160518_032_D01	NP	L5 NP ALM Trhr Nefl
SRR7319334	F2S4_160518_032_F01	NP	L5 NP ALM Trhr Nefl
SRR7319336	F2S4_160518_032_H01	L5 IT	L5 IT ALM Cbln4 Fezf2
SRR7319337	F2S4_160518_033_A01	NP	L5 NP ALM Trhr Nefl
SRR7319339	F2S4_160518_033_C01	NP	L5 NP ALM Trhr Nefl
SRR7319343	F2S4_160518_033_F01	NP	L5 NP ALM Trhr Nefl
SRR7319344	F2S4_160518_033_G01	NP	L5 NP ALM Trhr Nefl
SRR7319345	F2S4_160518_033_H01	NP	L5 NP ALM Trhr Nefl
SRR7319346	F2S4_160518_034_A01	NP	L5 NP ALM Trhr Nefl
SRR7319349	F2S4_160518_034_D01	NP	L5 NP ALM Trhr Nefl
SRR7319352	F2S4_160518_034_G01	NP	L5 NP ALM Trhr Nefl
SRR7318394	F2S4_160602_003_D01	Sst	Sst Calb2 Pdlim5
SRR7318543	F2S4_160602_004_B01	Sst	Sst Calb2 Pdlim5
SRR7313297	F2S4_160613_003_A01	Lamp5	Lamp5 Ntn1 Npy2r
SRR7313303	F2S4_160613_003_F01	Lamp5	Lamp5 Ntn1 Npy2r
SRR7313308	F2S4_160613_004_D01	Lamp5	Lamp5 Ntn1 Npy2r
SRR7313339	F2S4_160613_012_H01	Sst	Sst Calb2 Pdlim5
SRR7313554	F2S4_160613_005_D01	Lamp5	Lamp5 Ntn1 Npy2r
SRR7313576	F2S4_160613_005_F01	Lamp5	Lamp5 Ntn1 Npy2r
SRR7313609	F2S4_160613_006_A01	Lamp5	Lamp5 Ntn1 Npy2r
SRR7313698	F2S4_160613_007_A01	Vip	Vip Arhgap36 Hmcn1
SRR7313750	F2S4_160613_007_G01	Lamp5	Lamp5 Ntn1 Npy2r
SRR7313801	F2S4_160613_018_F01	Lamp5	Lamp5 Ntn1 Npy2r
SRR7313806	F2S4_160613_019_B01	Sst	Sst Calb2 Pdlim5
SRR7313411	F2S4_160613_020_A01	Vip	Vip Arhgap36 Hmcn1
SRR7313412	F2S4_160613_020_B01	Vip	Vip Arhgap36 Hmcn1
SRR7320809	F2S4_160205_031_E01	Vip	Vip Arhgap36 Hmcn1
SRR7320262	F2S4_160217_004_A01	Sst	Sst Calb2 Pdlim5
SRR7317226	F2S4_160603_001_A01	NP	L5 NP ALM Trhr Nefl
SRR7317227	F2S4_160603_001_B01	NP	L5 NP ALM Trhr Nefl
SRR7317228	F2S4_160603_001_C01	NP	L5 NP ALM Trhr Nefl
SRR7317229	F2S4_160603_001_D01	NP	L5 NP ALM Trhr Nefl
SRR7317232	F2S4_160603_001_F01	NP	L5 NP ALM Trhr Nefl
SRR7317233	F2S4_160603_001_G01	L6 IT	L6 IT ALM Oprk1
SRR7313426	F2S4_160613_021_G01	Vip	Vip Arhgap36 Hmcn1
SRR7313446	F2S4_160613_024_A01	Sst	Sst Calb2 Pdlim5
SRR7314548	F2S4_160225_007_A01	L6 CT	L6 CT ALM Cpa6
SRR7314564	F2S4_160225_010_G01	NP	L5 NP ALM Trhr Nefl
SRR7314578	F2S4_160316_004_D01	L6 IT	L6 IT ALM Oprk1
SRR7337474	F2S4_160516_012_H01	Lamp5	Lamp5 Ntn1 Npy2r
SRR7337480	F2S4_160516_040_F01	Vip	Vip Arhgap36 Hmcn1
SRR7326199	F2S4_160614_001_B01	Vip	Vip Arhgap36 Hmcn1
SRR7326201	F2S4_160614_001_D01	Vip	Vip Arhgap36 Hmcn1
SRR7326202	F2S4_160614_001_E01	Pvalb	Pvalb Gabrg1
SRR7326203	F2S4_160614_001_F01	Vip	Vip Arhgap36 Hmcn1
SRR7326207	F2S4_160614_002_A01	Pvalb	Pvalb Gabrg1
SRR7326209	F2S4_160614_002_C01	Pvalb	Pvalb Gabrg1
SRR7326211	F2S4_160614_002_E01	Pvalb	Pvalb Gabrg1
SRR7337504	F2S4_160516_013_D01	Lamp5	Lamp5 Ntn1 Npy2r
SRR7326233	F2S4_160614_003_A01	Pvalb	Pvalb Gabrg1
SRR7326240	F2S4_160614_003_G01	Pvalb	Pvalb Gabrg1
SRR7326241	F2S4_160614_003_H01	Pvalb	Pvalb Gabrg1
SRR7337572	F2S4_160516_017_A01	Vip	Vip Arhgap36 Hmcn1
SRR7337665	F2S4_160516_001_D01	NP	L5 NP ALM Trhr Nefl
SRR7337703	F2S4_160516_005_G01	Vip	Vip Arhgap36 Hmcn1
SRR7337712	F2S4_160516_006_G01	Sst	Sst Calb2 Pdlim5
SRR7337720	F2S4_160422_022_F01	Vip	Vip Arhgap36 Hmcn1
SRR7337733	F2S4_160422_024_B01	Vip	Vip Arhgap36 Hmcn1
SRR7319363	F2S4_160620_005_H01	L5 IT	L5 IT ALM Cbln4 Fezf2
SRR7319368	F2S4_160620_006_D01	Lamp5	Lamp5 Ntn1 Npy2r
SRR7319389	F2S4_160620_008_G01	NP	L5 NP ALM Trhr Nefl
SRR7319448	F2S4_160620_015_E01	L5 IT	L5 IT ALM Cbln4 Fezf2
SRR7319460	F2S4_160620_016_H01	Lamp5	Lamp5 Ntn1 Npy2r
SRR7319461	F2S4_160620_034_A01	L6 CT	L6 CT ALM Cpa6
SRR7319462	F2S4_160620_034_B01	L6 CT	L6 CT ALM Cpa6
SRR7319463	F2S4_160620_034_C01	L6 CT	L6 CT ALM Cpa6
SRR7319469	F2S4_160620_034_G01	L6 CT	L6 CT ALM Cpa6
SRR7319475	F2S4_160620_035_E01	L6 CT	L6 CT ALM Cpa6
SRR7319477	F2S4_160620_035_F01	L6 CT	L6 CT ALM Cpa6
SRR7319478	F2S4_160620_035_G01	Vip	Vip Arhgap36 Hmcn1
SRR7319480	F2S4_160620_036_A01	L6 IT	L6 IT ALM Oprk1
SRR7319483	F2S4_160620_036_D01	L6 IT	L6 IT ALM Oprk1
SRR7319484	F2S4_160620_036_E01	L6 CT	L6 CT ALM Cpa6
SRR7319485	F2S4_160620_036_F01	L6 CT	L6 CT ALM Cpa6
SRR7319488	F2S4_160620_036_H01	L6 CT	L6 CT ALM Cpa6
SRR7319489	F2S4_160620_037_A01	L6 IT	L6 IT ALM Oprk1
SRR7319490	F2S4_160620_037_B01	L6 CT	L6 CT ALM Cpa6
SRR7319492	F2S4_160620_037_D01	L6 CT	L6 CT ALM Cpa6
SRR7319493	F2S4_160620_037_E01	L6 CT	L6 CT ALM Cpa6
SRR7319495	F2S4_160620_037_G01	L6 IT	L6 IT ALM Oprk1
SRR7319496	F2S4_160620_037_H01	L6 CT	L6 CT ALM Cpa6
SRR7319507	F2S4_160620_030_B01	L5 IT	L5 IT ALM Cbln4 Fezf2
SRR7319518	F2S4_160620_031_D01	L6 CT	L6 CT ALM Cpa6
SRR7319523	F2S4_160620_031_H01	L6 IT	L6 IT ALM Oprk1
SRR7319524	F2S4_160620_032_A01	L6 CT	L6 CT ALM Cpa6
SRR7319532	F2S4_160620_032_H01	L6 CT	L6 CT ALM Cpa6
SRR7319533	F2S4_160620_033_A01	L6 IT	L6 IT ALM Oprk1
SRR7319535	F2S4_160620_033_C01	L6 CT	L6 CT ALM Cpa6
SRR7319540	F2S4_160620_033_H01	L6 IT	L6 IT ALM Oprk1
SRR7317238	F2S4_160606_018_D01	L5 IT	L5 IT ALM Cbln4 Fezf2
SRR7317239	F2S4_160606_018_E01	L5 IT	L5 IT ALM Cbln4 Fezf2
SRR7316749	F2S4_160606_019_E01	L5 IT	L5 IT ALM Cbln4 Fezf2
SRR7319547	F2S4_160620_001_F01	L5 IT	L5 IT ALM Cbln4 Fezf2
SRR7319552	F2S4_160620_002_C01	Lamp5	Lamp5 Ntn1 Npy2r
SRR7319556	F2S4_160620_002_F01	L5 IT	L5 IT ALM Cbln4 Fezf2
SRR7319557	F2S4_160620_002_G01	L5 IT	L5 IT ALM Cbln4 Fezf2
SRR7319558	F2S4_160620_002_H01	Lamp5	Lamp5 Ntn1 Npy2r
SRR7319569	F2S4_160620_004_B01	NP	L5 NP ALM Trhr Nefl
SRR7319577	F2S4_160620_004_H01	L2/3 IT	L2/3 IT ALM Sla
SRR7319631	F2S4_160620_021_A01	NP	L5 NP ALM Trhr Nefl
SRR7320075	F2S4_160620_021_E01	L6 IT	L6 IT ALM Oprk1
SRR7320087	F2S4_160620_021_F01	NP	L5 NP ALM Trhr Nefl
SRR7319643	F2S4_160620_022_C01	L6 IT	L6 IT ALM Oprk1
SRR7319687	F2S4_160620_022_G01	L6 CT	L6 CT ALM Cpa6
SRR7319698	F2S4_160620_022_H01	L6 CT	L6 CT ALM Cpa6
SRR7319720	F2S4_160620_023_B01	L6 IT	L6 IT ALM Oprk1
SRR7319731	F2S4_160620_023_C01	L6 CT	L6 CT ALM Cpa6
SRR7319787	F2S4_160620_023_H01	L6 IT	L6 IT ALM Oprk1
SRR7319809	F2S4_160620_024_B01	L5 IT	L5 IT ALM Cbln4 Fezf2
SRR7319898	F2S4_160620_025_B01	L5 IT	L5 IT ALM Cbln4 Fezf2
SRR7319942	F2S4_160620_025_F01	L5 IT	L5 IT ALM Cbln4 Fezf2
SRR7319965	F2S4_160620_025_H01	L5 IT	L5 IT ALM Cbln4 Fezf2
SRR7316758	F2S4_160603_025_E01	L5 IT	L5 IT ALM Cbln4 Fezf2
SRR7316761	F2S4_160603_025_H01	L5 IT	L5 IT ALM Cbln4 Fezf2
SRR7316767	F2S4_160603_026_E01	L5 IT	L5 IT ALM Cbln4 Fezf2
SRR7316772	F2S4_160603_027_B01	L5 IT	L5 IT ALM Cbln4 Fezf2
SRR7316777	F2S4_160603_027_F01	L5 IT	L5 IT ALM Cbln4 Fezf2
SRR7316784	F2S4_160603_028_E01	L5 IT	L5 IT ALM Cbln4 Fezf2
SRR7319976	F2S4_160620_017_A01	Pvalb	Pvalb Gabrg1
SRR7320009	F2S4_160620_017_D01	L6 IT	L6 IT ALM Oprk1
SRR7320042	F2S4_160620_017_G01	L6 IT	L6 IT ALM Oprk1
SRR7320053	F2S4_160620_017_H01	L6 IT	L6 IT ALM Oprk1
SRR7320064	F2S4_160620_018_A01	L6 IT	L6 IT ALM Oprk1
SRR7320076	F2S4_160620_018_B01	Vip	Vip Arhgap36 Hmcn1
SRR7320078	F2S4_160620_018_C01	NP	L5 NP ALM Trhr Nefl
SRR7320085	F2S4_160620_019_B01	L6 IT	L6 IT ALM Oprk1
SRR7320093	F2S4_160620_020_A01	L6 IT	L6 IT ALM Oprk1
SRR7320094	F2S4_160620_020_B01	L6 IT	L6 IT ALM Oprk1
SRR7320100	F2S4_160620_020_G01	L6 CT	L6 CT ALM Cpa6
SRR7320101	F2S4_160620_020_H01	L6 IT	L6 IT ALM Oprk1
SRR7320103	F2S4_160620_026_B01	L5 IT	L5 IT ALM Cbln4 Fezf2
SRR7320107	F2S4_160620_026_F01	L5 IT	L5 IT ALM Cbln4 Fezf2
SRR7320114	F2S4_160620_027_D01	L5 IT	L5 IT ALM Cbln4 Fezf2
SRR7320119	F2S4_160620_028_A01	Lamp5	Lamp5 Ntn1 Npy2r
SRR7320129	F2S4_160623_001_B01	L6 CT	L6 CT ALM Cpa6
SRR7320130	F2S4_160623_001_C01	L6 CT	L6 CT ALM Cpa6
SRR7319633	F2S4_160623_001_D01	L6 CT	L6 CT ALM Cpa6
SRR7319639	F2S4_160623_002_B01	L6 CT	L6 CT ALM Cpa6
SRR7319644	F2S4_160623_002_F01	L6 CT	L6 CT ALM Cpa6
SRR7319646	F2S4_160623_002_H01	L6 IT	L6 IT ALM Oprk1
SRR7319648	F2S4_160623_003_B01	L6 CT	L6 CT ALM Cpa6
SRR7319652	F2S4_160623_003_F01	L6 CT	L6 CT ALM Cpa6
SRR7319655	F2S4_160623_003_H01	L6 CT	L6 CT ALM Cpa6
SRR7319661	F2S4_160623_004_F01	L6 CT	L6 CT ALM Cpa6
SRR7319662	F2S4_160623_004_G01	L6 IT	L6 IT ALM Oprk1
SRR7319663	F2S4_160623_004_H01	Vip	Vip Arhgap36 Hmcn1
SRR7319666	F2S4_160623_005_B01	Pvalb	Pvalb Gabrg1
SRR7319668	F2S4_160623_005_D01	L6 CT	L6 CT ALM Cpa6
SRR7316795	F2S4_160624_001_G01	NP	L5 NP ALM Trhr Nefl
SRR7316796	F2S4_160624_001_H01	NP	L5 NP ALM Trhr Nefl
SRR7316803	F2S4_160624_002_F01	NP	L5 NP ALM Trhr Nefl
SRR7316806	F2S4_160624_003_A01	NP	L5 NP ALM Trhr Nefl
SRR7316810	F2S4_160624_003_D01	NP	L5 NP ALM Trhr Nefl
SRR7316816	F2S4_160624_004_B01	L6 CT	L6 CT ALM Cpa6
SRR7316819	F2S4_160624_004_E01	L6 CT	L6 CT ALM Cpa6
SRR7316821	F2S4_160624_004_F01	L6 IT	L6 IT ALM Oprk1
SRR7316822	F2S4_160624_004_G01	NP	L5 NP ALM Trhr Nefl
SRR7316823	F2S4_160624_004_H01	L6 IT	L6 IT ALM Oprk1
SRR7316824	F2S4_160624_005_A01	L5 PT	L5 PT ALM Slco2a1
SRR7316825	F2S4_160624_005_B01	L6 CT	L6 CT ALM Cpa6
SRR7316829	F2S4_160624_005_F01	L6 IT	L6 IT ALM Oprk1
SRR7319677	F2S4_160623_015_D01	L6 CT	L6 CT ALM Cpa6
SRR7319684	F2S4_160623_016_C01	L6 CT	L6 CT ALM Cpa6
SRR7319699	F2S4_160623_017_H01	L6 IT	L6 IT ALM Oprk1
SRR7319701	F2S4_160623_018_B01	Vip	Vip Arhgap36 Hmcn1
SRR7319708	F2S4_160623_019_A01	L6 CT	L6 CT ALM Cpa6
SRR7319712	F2S4_160623_019_D01	L6 IT	L6 IT ALM Oprk1
SRR7319714	F2S4_160623_019_F01	L6 CT	L6 CT ALM Cpa6
SRR7316834	F2S4_160624_006_B01	L6 IT	L6 IT ALM Oprk1
SRR7316838	F2S4_160624_006_F01	L6 IT	L6 IT ALM Oprk1
SRR7316839	F2S4_160624_006_G01	L6 CT	L6 CT ALM Cpa6
SRR7316846	F2S4_160624_007_E01	NP	L5 NP ALM Trhr Nefl
SRR7316849	F2S4_160624_007_H01	NP	L5 NP ALM Trhr Nefl
SRR7316850	F2S4_160624_008_A01	L6 IT	L6 IT ALM Oprk1
SRR7316851	F2S4_160624_008_B01	L6 IT	L6 IT ALM Oprk1
SRR7316858	F2S4_160624_008_G01	NP	L5 NP ALM Trhr Nefl
SRR7316871	F2S4_160624_010_C01	NP	L5 NP ALM Trhr Nefl
SRR7316874	F2S4_160624_010_F01	L6 IT	L6 IT ALM Oprk1
SRR7316878	F2S4_160624_011_A01	L6 CT	L6 CT ALM Cpa6
SRR7316881	F2S4_160624_011_D01	L6 CT	L6 CT ALM Cpa6
SRR7316886	F2S4_160624_012_A01	L6 CT	L6 CT ALM Cpa6
SRR7316889	F2S4_160624_012_C01	L2/3 IT	L2/3 IT ALM Sla
SRR7316891	F2S4_160624_012_E01	L2/3 IT	L2/3 IT ALM Sla
SRR7316892	F2S4_160624_012_F01	L2/3 IT	L2/3 IT ALM Sla
SRR7316893	F2S4_160624_012_G01	L2/3 IT	L2/3 IT ALM Sla
SRR7316894	F2S4_160624_012_H01	L2/3 IT	L2/3 IT ALM Sla
SRR7316897	F2S4_160624_013_C01	L2/3 IT	L2/3 IT ALM Sla
SRR7316902	F2S4_160624_013_G01	L2/3 IT	L2/3 IT ALM Sla
SRR7316903	F2S4_160624_013_H01	L2/3 IT	L2/3 IT ALM Sla
SRR7316907	F2S4_160624_014_D01	L2/3 IT	L2/3 IT ALM Sla
SRR7316910	F2S4_160624_014_F01	L2/3 IT	L2/3 IT ALM Sla
SRR7316911	F2S4_160624_014_G01	L2/3 IT	L2/3 IT ALM Sla
SRR7316912	F2S4_160624_014_H01	L2/3 IT	L2/3 IT ALM Sla
SRR7316917	F2S4_160627_010_E01	L5 IT	L5 IT ALM Cbln4 Fezf2
SRR7316922	F2S4_160627_011_A01	L5 IT	L5 IT ALM Cbln4 Fezf2
SRR7316933	F2S4_160627_012_C01	L5 IT	L5 IT ALM Cbln4 Fezf2
SRR7316936	F2S4_160627_012_F01	L5 IT	L5 IT ALM Cbln4 Fezf2
SRR7316945	F2S4_160627_001_A01	L6 IT	L6 IT ALM Oprk1
SRR7316946	F2S4_160627_001_B01	NP	L5 NP ALM Trhr Nefl
SRR7316948	F2S4_160627_001_D01	L6 IT	L6 IT ALM Oprk1
SRR7316950	F2S4_160627_001_F01	L6 CT	L6 CT ALM Cpa6
SRR7316959	F2S4_160627_002_F01	L5 PT	L5 PT ALM Slco2a1
SRR7316961	F2S4_160627_002_H01	NP	L5 NP ALM Trhr Nefl
SRR7316962	F2S4_160627_003_A01	L6 IT	L6 IT ALM Oprk1
SRR7316967	F2S4_160627_003_D01	NP	L5 NP ALM Trhr Nefl
SRR7316975	F2S4_160627_004_D01	NP	L5 NP ALM Trhr Nefl
SRR7316978	F2S4_160627_004_F01	L6 CT	L6 CT ALM Cpa6
SRR7316979	F2S4_160627_004_G01	L6 IT	L6 IT ALM Oprk1
SRR7316982	F2S4_160627_005_B01	NP	L5 NP ALM Trhr Nefl
SRR7316983	F2S4_160627_005_C01	NP	L5 NP ALM Trhr Nefl
SRR7316984	F2S4_160627_005_D01	NP	L5 NP ALM Trhr Nefl
SRR7316986	F2S4_160627_005_F01	L6 IT	L6 IT ALM Oprk1
SRR7316989	F2S4_160627_005_H01	L6 IT	L6 IT ALM Oprk1
SRR7316990	F2S4_160628_001_A01	L6 CT	L6 CT ALM Cpa6
SRR7316991	F2S4_160628_001_B01	L6 IT	L6 IT ALM Oprk1
SRR7316993	F2S4_160628_001_D01	L6 IT	L6 IT ALM Oprk1
SRR7316994	F2S4_160628_001_E01	L6 IT	L6 IT ALM Oprk1
SRR7316995	F2S4_160628_001_F01	L6 IT	L6 IT ALM Oprk1
SRR7316997	F2S4_160628_001_H01	L6 IT	L6 IT ALM Oprk1
SRR7317001	F2S4_160628_002_C01	L6 IT	L6 IT ALM Oprk1
SRR7317002	F2S4_160628_002_D01	L6 CT	L6 CT ALM Cpa6
SRR7317003	F2S4_160628_002_E01	L6 CT	L6 CT ALM Cpa6
SRR7317005	F2S4_160628_002_G01	L6 IT	L6 IT ALM Oprk1
SRR7317008	F2S4_160628_003_B01	L6 CT	L6 CT ALM Cpa6
SRR7317012	F2S4_160628_003_E01	L6 CT	L6 CT ALM Cpa6
SRR7317013	F2S4_160628_003_F01	L6 IT	L6 IT ALM Oprk1
SRR7317015	F2S4_160628_003_H01	L6 CT	L6 CT ALM Cpa6
SRR7317019	F2S4_160628_004_D01	L6 IT	L6 IT ALM Oprk1
SRR7317022	F2S4_160628_004_F01	L6 CT	L6 CT ALM Cpa6
SRR7317026	F2S4_160628_005_B01	L6 IT	L6 IT ALM Oprk1
SRR7317029	F2S4_160628_005_E01	NP	L5 NP ALM Trhr Nefl
SRR7317034	F2S4_160627_006_A01	L6 CT	L6 CT ALM Cpa6
SRR7317036	F2S4_160627_006_C01	NP	L5 NP ALM Trhr Nefl
SRR7317039	F2S4_160627_006_F01	L6 IT	L6 IT ALM Oprk1
SRR7317041	F2S4_160627_006_H01	L6 IT	L6 IT ALM Oprk1
SRR7317046	F2S4_160627_007_D01	L6 IT	L6 IT ALM Oprk1
SRR7317047	F2S4_160627_007_E01	L6 IT	L6 IT ALM Oprk1
SRR7317049	F2S4_160627_007_G01	NP	L5 NP ALM Trhr Nefl
SRR7317050	F2S4_160627_007_H01	L6 CT	L6 CT ALM Cpa6
SRR7317054	F2S4_160627_008_C01	NP	L5 NP ALM Trhr Nefl
SRR7317055	F2S4_160627_008_D01	NP	L5 NP ALM Trhr Nefl
SRR7317057	F2S4_160627_008_F01	NP	L5 NP ALM Trhr Nefl
SRR7317058	F2S4_160627_008_G01	L6 CT	L6 CT ALM Cpa6
SRR7317061	F2S4_160627_009_B01	L6 IT	L6 IT ALM Oprk1
SRR7317062	F2S4_160627_009_C01	NP	L5 NP ALM Trhr Nefl
SRR7317063	F2S4_160627_009_D01	NP	L5 NP ALM Trhr Nefl
SRR7317067	F2S4_160627_009_G01	L6 IT	L6 IT ALM Oprk1
SRR7318541	F2S4_160630_002_B01	Sst	Sst Calb2 Pdlim5
SRR7317080	F2S4_160628_007_B01	L6 IT	L6 IT ALM Oprk1
SRR7317081	F2S4_160628_007_C01	NP	L5 NP ALM Trhr Nefl
SRR7317088	F2S4_160628_008_A01	L6 IT	L6 IT ALM Oprk1
SRR7317090	F2S4_160628_008_C01	L6 CT	L6 CT ALM Cpa6
SRR7317097	F2S4_160628_009_B01	L6 CT	L6 CT ALM Cpa6
SRR7317099	F2S4_160628_009_C01	L6 IT	L6 IT ALM Oprk1
SRR7317102	F2S4_160628_009_F01	L6 CT	L6 CT ALM Cpa6
SRR7317104	F2S4_160628_009_H01	NP	L5 NP ALM Trhr Nefl
SRR7317105	F2S4_160628_010_A01	L5 IT	L5 IT ALM Cbln4 Fezf2
SRR7317112	F2S4_160628_010_G01	NP	L5 NP ALM Trhr Nefl
SRR7317113	F2S4_160628_010_H01	NP	L5 NP ALM Trhr Nefl
SRR7317119	F2S4_160629_012_G01	NP	L5 NP ALM Trhr Nefl
SRR7317121	F2S4_160629_012_H01	L5 IT	L5 IT ALM Cbln4 Fezf2
SRR7318563	F2S4_160629_013_E01	Lamp5	Lamp5 Ntn1 Npy2r
SRR7318579	F2S4_160629_015_C01	Lamp5	Lamp5 Ntn1 Npy2r
SRR7317126	F2S4_160629_001_E01	L6 IT	L6 IT ALM Oprk1
SRR7317128	F2S4_160629_001_G01	NP	L5 NP ALM Trhr Nefl
SRR7317129	F2S4_160629_001_H01	L6 IT	L6 IT ALM Oprk1
SRR7317130	F2S4_160629_002_A01	L6 IT	L6 IT ALM Oprk1
SRR7317140	F2S4_160629_003_B01	L6 IT	L6 IT ALM Oprk1
SRR7317144	F2S4_160629_003_E01	L6 CT	L6 CT ALM Cpa6
SRR7317146	F2S4_160629_003_G01	NP	L5 NP ALM Trhr Nefl
SRR7317147	F2S4_160629_003_H01	L6 IT	L6 IT ALM Oprk1
SRR7317154	F2S4_160629_004_F01	L6 IT	L6 IT ALM Oprk1
SRR7317155	F2S4_160629_004_G01	NP	L5 NP ALM Trhr Nefl
SRR7317156	F2S4_160629_004_H01	L6 CT	L6 CT ALM Cpa6
SRR7318591	F2S4_160629_016_F01	Lamp5	Lamp5 Ntn1 Npy2r
SRR7317159	F2S4_160629_005_C01	NP	L5 NP ALM Trhr Nefl
SRR7317162	F2S4_160629_005_F01	NP	L5 NP ALM Trhr Nefl
SRR7317163	F2S4_160629_005_G01	L6 IT	L6 IT ALM Oprk1
SRR7317165	F2S4_160629_005_H01	NP	L5 NP ALM Trhr Nefl
SRR7317167	F2S4_160629_006_B01	NP	L5 NP ALM Trhr Nefl
SRR7317173	F2S4_160629_006_H01	L5 IT	L5 IT ALM Cbln4 Fezf2
SRR7318619	F2S4_160629_019_H01	Lamp5	Lamp5 Ntn1 Npy2r
SRR7318630	F2S4_160630_004_B01	Lamp5	Lamp5 Ntn1 Npy2r
SRR7315269	F2S4_160706_037_A01	L6 IT	L6 IT ALM Oprk1
SRR7315294	F2S4_160706_039_H01	NP	L5 NP ALM Trhr Nefl
SRR7315301	F2S4_160706_060_F01	L5 IT	L5 IT ALM Cbln4 Fezf2
SRR7315310	F2S4_160706_061_G01	L5 IT	L5 IT ALM Cbln4 Fezf2
SRR7315314	F2S4_160706_062_A01	L5 IT	L5 IT ALM Cbln4 Fezf2
SRR7315316	F2S4_160706_062_C01	L5 IT	L5 IT ALM Cbln4 Fezf2
SRR7315322	F2S4_160706_063_A01	L5 IT	L5 IT ALM Cbln4 Fezf2
SRR7315324	F2S4_160706_063_B01	L5 IT	L5 IT ALM Cbln4 Fezf2
SRR7315327	F2S4_160706_063_E01	L5 IT	L5 IT ALM Cbln4 Fezf2
SRR7315328	F2S4_160706_063_F01	L5 IT	L5 IT ALM Cbln4 Fezf2
SRR7315329	F2S4_160706_063_G01	NP	L5 NP ALM Trhr Nefl
SRR7315330	F2S4_160706_063_H01	L5 IT	L5 IT ALM Cbln4 Fezf2
SRR7315332	F2S4_160706_064_B01	L5 IT	L5 IT ALM Cbln4 Fezf2
SRR7315333	F2S4_160706_064_C01	L5 IT	L5 IT ALM Cbln4 Fezf2
SRR7315344	F2S4_160706_046_E01	NP	L5 NP ALM Trhr Nefl
SRR7315347	F2S4_160706_046_G01	L5 IT	L5 IT ALM Cbln4 Fezf2
SRR7315349	F2S4_160706_047_A01	L5 IT	L5 IT ALM Cbln4 Fezf2
SRR7315350	F2S4_160706_047_B01	NP	L5 NP ALM Trhr Nefl
SRR7315352	F2S4_160706_047_D01	L5 IT	L5 IT ALM Cbln4 Fezf2
SRR7315357	F2S4_160706_047_H01	L5 IT	L5 IT ALM Cbln4 Fezf2
SRR7315362	F2S4_160706_048_E01	L5 IT	L5 IT ALM Cbln4 Fezf2
SRR7315364	F2S4_160706_048_G01	L5 IT	L5 IT ALM Cbln4 Fezf2
SRR7315366	F2S4_160706_049_A01	L5 IT	L5 IT ALM Cbln4 Fezf2
SRR7315369	F2S4_160706_049_C01	L5 IT	L5 IT ALM Cbln4 Fezf2
SRR7315373	F2S4_160706_049_G01	L5 IT	L5 IT ALM Cbln4 Fezf2
SRR7315375	F2S4_160706_050_A01	L5 IT	L5 IT ALM Cbln4 Fezf2
SRR7315376	F2S4_160706_050_B01	L5 IT	L5 IT ALM Cbln4 Fezf2
SRR7315381	F2S4_160706_050_F01	L5 IT	L5 IT ALM Cbln4 Fezf2
SRR7315384	F2S4_160706_051_A01	NP	L5 NP ALM Trhr Nefl
SRR7315395	F2S4_160706_052_C01	Sst	Sst Calb2 Pdlim5
SRR7315397	F2S4_160706_052_E01	L5 IT	L5 IT ALM Cbln4 Fezf2
SRR7315399	F2S4_160706_052_G01	L5 IT	L5 IT ALM Cbln4 Fezf2
SRR7315401	F2S4_160706_052_H01	L5 IT	L5 IT ALM Cbln4 Fezf2
SRR7315405	F2S4_160706_053_D01	L5 IT	L5 IT ALM Cbln4 Fezf2
SRR7315424	F2S4_160706_055_D01	NP	L5 NP ALM Trhr Nefl
SRR7315425	F2S4_160706_055_E01	L5 IT	L5 IT ALM Cbln4 Fezf2
SRR7315427	F2S4_160706_055_G01	L5 IT	L5 IT ALM Cbln4 Fezf2
SRR7315441	F2S4_160706_040_D01	L5 IT	L5 IT ALM Cbln4 Fezf2
SRR7315443	F2S4_160706_040_F01	L6 IT	L6 IT ALM Oprk1
SRR7315447	F2S4_160706_041_A01	L6 IT	L6 IT ALM Oprk1
SRR7315451	F2S4_160706_041_E01	L6 IT	L6 IT ALM Oprk1
SRR7315473	F2S4_160706_044_A01	L5 IT	L5 IT ALM Cbln4 Fezf2
SRR7315475	F2S4_160706_044_C01	L5 IT	L5 IT ALM Cbln4 Fezf2
SRR7315479	F2S4_160706_044_F01	NP	L5 NP ALM Trhr Nefl
SRR7315493	F2S4_160706_057_C01	L5 IT	L5 IT ALM Cbln4 Fezf2
SRR7315498	F2S4_160706_057_H01	L5 IT	L5 IT ALM Cbln4 Fezf2
SRR7315503	F2S4_160706_058_D01	L5 IT	L5 IT ALM Cbln4 Fezf2
SRR7315513	F2S4_160706_059_E01	L5 IT	L5 IT ALM Cbln4 Fezf2
SRR7315516	F2S4_160706_059_H01	L5 IT	L5 IT ALM Cbln4 Fezf2
SRR7313483	F2S4_160707_007_C01	Lamp5	Lamp5 Ntn1 Npy2r
SRR7313514	F2S4_160708_004_B01	Lamp5	Lamp5 Ntn1 Npy2r
SRR7313516	F2S4_160708_004_D01	Lamp5	Lamp5 Ntn1 Npy2r
SRR7313525	F2S4_160708_005_C01	Lamp5	Lamp5 Ntn1 Npy2r
SRR7313528	F2S4_160708_005_F01	Lamp5	Lamp5 Ntn1 Npy2r
SRR7313530	F2S4_160708_005_H01	Vip	Vip Arhgap36 Hmcn1
SRR7313538	F2S4_160707_004_A01	Sst	Sst Calb2 Pdlim5
SRR7313556	F2S4_160708_001_A01	Vip	Vip Arhgap36 Hmcn1
SRR7313561	F2S4_160708_001_F01	Pvalb	Pvalb Gabrg1
SRR7313569	F2S4_160708_002_E01	Vip	Vip Arhgap36 Hmcn1
SRR7313575	F2S4_160708_003_C01	Vip	Vip Arhgap36 Hmcn1
SRR7333380	F2S4_160706_031_D01	L6 IT	L6 IT ALM Oprk1
SRR7338118	F2S4_160127_017_D01	Sst	Sst Calb2 Pdlim5
SRR7328407	F2S4_160413_021_D01	Vip	Vip Arhgap36 Hmcn1
SRR7328408	F2S4_160413_021_E01	Vip	Vip Arhgap36 Hmcn1
SRR7337839	F2S4_160329_030_C01	Vip	Vip Arhgap36 Hmcn1
SRR7319719	F2S4_160623_024_C01	NP	L5 NP ALM Trhr Nefl
SRR7319721	F2S4_160623_024_D01	NP	L5 NP ALM Trhr Nefl
SRR7319723	F2S4_160623_024_F01	L5 IT	L5 IT ALM Cbln4 Fezf2
SRR7319725	F2S4_160623_024_H01	L5 IT	L5 IT ALM Cbln4 Fezf2
SRR7319728	F2S4_160623_025_C01	L6 IT	L6 IT ALM Oprk1
SRR7319735	F2S4_160623_026_A01	Lamp5	Lamp5 Ntn1 Npy2r
SRR7319740	F2S4_160623_026_F01	Lamp5	Lamp5 Ntn1 Npy2r
SRR7319745	F2S4_160623_027_A01	Lamp5	Lamp5 Ntn1 Npy2r
SRR7319749	F2S4_160623_027_E01	Lamp5	Lamp5 Ntn1 Npy2r
SRR7317177	F2S4_160603_002_C01	NP	L5 NP ALM Trhr Nefl
SRR7317178	F2S4_160603_002_D01	NP	L5 NP ALM Trhr Nefl
SRR7317182	F2S4_160603_002_H01	NP	L5 NP ALM Trhr Nefl
SRR7317183	F2S4_160603_003_A01	NP	L5 NP ALM Trhr Nefl
SRR7317184	F2S4_160603_003_B01	L6 IT	L6 IT ALM Oprk1
SRR7317281	F2S4_160603_003_G01	NP	L5 NP ALM Trhr Nefl
SRR7317303	F2S4_160603_004_A01	NP	L5 NP ALM Trhr Nefl
SRR7317314	F2S4_160603_004_B01	NP	L5 NP ALM Trhr Nefl
SRR7317336	F2S4_160603_004_D01	NP	L5 NP ALM Trhr Nefl
SRR7317254	F2S4_160603_004_G01	L6 IT	L6 IT ALM Oprk1
SRR7317262	F2S4_160603_004_H01	L6 IT	L6 IT ALM Oprk1
SRR7317263	F2S4_160603_005_A01	NP	L5 NP ALM Trhr Nefl
SRR7317266	F2S4_160603_005_D01	NP	L5 NP ALM Trhr Nefl
SRR7319753	F2S4_160623_006_A01	L6 IT	L6 IT ALM Oprk1
SRR7319755	F2S4_160623_006_B01	L6 IT	L6 IT ALM Oprk1
SRR7319757	F2S4_160623_006_D01	L6 CT	L6 CT ALM Cpa6
SRR7319759	F2S4_160623_006_F01	L6 CT	L6 CT ALM Cpa6
SRR7319761	F2S4_160623_006_H01	L6 CT	L6 CT ALM Cpa6
SRR7319763	F2S4_160623_007_B01	L6 CT	L6 CT ALM Cpa6
SRR7319767	F2S4_160623_007_E01	Vip	Vip Arhgap36 Hmcn1
SRR7319768	F2S4_160623_007_F01	L6 IT	L6 IT ALM Oprk1
SRR7319772	F2S4_160623_008_B01	NP	L5 NP ALM Trhr Nefl
SRR7319777	F2S4_160623_008_F01	Vip	Vip Arhgap36 Hmcn1
SRR7319799	F2S4_160623_030_B01	Lamp5	Lamp5 Ntn1 Npy2r
SRR7319819	F2S4_160623_009_E01	L6 IT	L6 IT ALM Oprk1
SRR7319825	F2S4_160623_010_B01	L6 CT	L6 CT ALM Cpa6
SRR7319827	F2S4_160623_010_D01	L6 IT	L6 IT ALM Oprk1
SRR7319828	F2S4_160623_010_E01	L6 CT	L6 CT ALM Cpa6
SRR7319829	F2S4_160623_010_F01	L6 CT	L6 CT ALM Cpa6
SRR7319834	F2S4_160623_011_B01	L6 CT	L6 CT ALM Cpa6
SRR7319845	F2S4_160623_012_D01	L6 IT	L6 IT ALM Oprk1
SRR7319848	F2S4_160623_012_G01	L6 CT	L6 CT ALM Cpa6
SRR7317272	F2S4_160624_015_A01	NP	L5 NP ALM Trhr Nefl
SRR7317275	F2S4_160624_015_D01	NP	L5 NP ALM Trhr Nefl
SRR7317307	F2S4_160628_014_A01	NP	L5 NP ALM Trhr Nefl
SRR7317308	F2S4_160628_014_B01	NP	L5 NP ALM Trhr Nefl
SRR7317309	F2S4_160628_014_C01	NP	L5 NP ALM Trhr Nefl
SRR7317310	F2S4_160628_014_D01	NP	L5 NP ALM Trhr Nefl
SRR7317311	F2S4_160628_014_E01	NP	L5 NP ALM Trhr Nefl
SRR7317312	F2S4_160628_014_F01	NP	L5 NP ALM Trhr Nefl
SRR7317315	F2S4_160628_014_H01	NP	L5 NP ALM Trhr Nefl
SRR7317317	F2S4_160628_015_B01	NP	L5 NP ALM Trhr Nefl
SRR7317320	F2S4_160628_015_E01	L5 IT	L5 IT ALM Cbln4 Fezf2
SRR7317322	F2S4_160628_015_G01	L5 IT	L5 IT ALM Cbln4 Fezf2
SRR7317323	F2S4_160628_015_H01	L2/3 IT	L2/3 IT ALM Sla
SRR7317327	F2S4_160628_016_C01	L2/3 IT	L2/3 IT ALM Sla
SRR7317330	F2S4_160628_016_F01	L2/3 IT	L2/3 IT ALM Sla
SRR7317331	F2S4_160628_016_G01	L5 IT	L5 IT ALM Cbln4 Fezf2
SRR7319851	F2S4_160623_013_B01	L6 IT	L6 IT ALM Oprk1
SRR7319859	F2S4_160623_013_H01	L6 CT	L6 CT ALM Cpa6
SRR7319861	F2S4_160623_014_B01	L6 CT	L6 CT ALM Cpa6
SRR7319863	F2S4_160623_014_D01	L6 CT	L6 CT ALM Cpa6
SRR7319864	F2S4_160623_014_E01	L6 IT	L6 IT ALM Oprk1
SRR7319867	F2S4_160623_014_G01	L6 CT	L6 CT ALM Cpa6
SRR7319872	F2S4_160623_020_D01	Vip	Vip Arhgap36 Hmcn1
SRR7319878	F2S4_160623_021_A01	L5 IT	L5 IT ALM Cbln4 Fezf2
SRR7319883	F2S4_160623_021_F01	Sst	Sst Calb2 Pdlim5
SRR7319885	F2S4_160623_021_H01	L6 IT	L6 IT ALM Oprk1
SRR7319891	F2S4_160623_022_E01	NP	L5 NP ALM Trhr Nefl
SRR7319899	F2S4_160623_023_D01	Vip	Vip Arhgap36 Hmcn1
SRR7317351	F2S4_160628_011_A01	NP	L5 NP ALM Trhr Nefl
SRR7317352	F2S4_160628_011_B01	NP	L5 NP ALM Trhr Nefl
SRR7317353	F2S4_160628_011_C01	NP	L5 NP ALM Trhr Nefl
SRR7317355	F2S4_160628_011_E01	NP	L5 NP ALM Trhr Nefl
SRR7317356	F2S4_160628_011_F01	NP	L5 NP ALM Trhr Nefl
SRR7317245	F2S4_160628_012_A01	NP	L5 NP ALM Trhr Nefl
SRR7317251	F2S4_160628_012_G01	NP	L5 NP ALM Trhr Nefl
SRR7317252	F2S4_160628_012_H01	NP	L5 NP ALM Trhr Nefl
SRR7317253	F2S4_160628_013_A01	NP	L5 NP ALM Trhr Nefl
SRR7317255	F2S4_160628_013_B01	NP	L5 NP ALM Trhr Nefl
SRR7317256	F2S4_160628_013_C01	NP	L5 NP ALM Trhr Nefl
SRR7317257	F2S4_160628_013_D01	NP	L5 NP ALM Trhr Nefl
SRR7317258	F2S4_160628_013_E01	NP	L5 NP ALM Trhr Nefl
SRR7317259	F2S4_160628_013_F01	NP	L5 NP ALM Trhr Nefl
SRR7318468	F2S4_160629_021_F01	Sst	Sst Calb2 Pdlim5
SRR7318485	F2S4_160629_023_F01	Vip	Vip Arhgap36 Hmcn1
SRR7318490	F2S4_160629_024_B01	Vip	Vip Arhgap36 Hmcn1
SRR7318495	F2S4_160629_024_G01	Sst	Sst Calb2 Pdlim5
SRR7318507	F2S4_160721_003_B01	Lamp5	Lamp5 Ntn1 Npy2r
SRR7313593	F2S4_160725_002_C01	Lamp5	Lamp5 Ntn1 Npy2r
SRR7313596	F2S4_160725_002_F01	Lamp5	Lamp5 Ntn1 Npy2r
SRR7326271	F2S4_160725_002_G01	Pvalb	Pvalb Gabrg1
SRR7318515	F2S4_160721_004_A01	Lamp5	Lamp5 Ntn1 Npy2r
SRR7318517	F2S4_160721_004_C01	Lamp5	Lamp5 Ntn1 Npy2r
SRR7318523	F2S4_160721_004_H01	Lamp5	Lamp5 Ntn1 Npy2r
SRR7312420	F2S4_160726_009_E01	Pvalb	Pvalb Gabrg1
SRR7312424	F2S4_160726_010_A01	Vip	Vip Arhgap36 Hmcn1
SRR7329208	F2S4_160802_008_D01	Pvalb	Pvalb Gabrg1
SRR7315518	F2S4_160808_001_B01	L5 IT	L5 IT ALM Cbln4 Fezf2
SRR7315521	F2S4_160808_001_E01	L5 IT	L5 IT ALM Cbln4 Fezf2
SRR7315524	F2S4_160808_001_G01	L5 IT	L5 IT ALM Cbln4 Fezf2
SRR7315527	F2S4_160808_002_B01	L5 IT	L5 IT ALM Cbln4 Fezf2
SRR7315529	F2S4_160808_002_D01	L5 IT	L5 IT ALM Cbln4 Fezf2
SRR7315537	F2S4_160808_003_B01	L5 IT	L5 IT ALM Cbln4 Fezf2
SRR7315542	F2S4_160808_003_G01	L5 IT	L5 IT ALM Cbln4 Fezf2
SRR7315547	F2S4_160808_018_C01	L5 IT	L5 IT ALM Cbln4 Fezf2
SRR7315549	F2S4_160808_018_E01	L5 IT	L5 IT ALM Cbln4 Fezf2
SRR7315551	F2S4_160808_018_G01	L5 IT	L5 IT ALM Cbln4 Fezf2
SRR7315552	F2S4_160808_018_H01	L5 IT	L5 IT ALM Cbln4 Fezf2
SRR7315557	F2S4_160808_019_D01	L5 IT	L5 IT ALM Cbln4 Fezf2
SRR7315566	F2S4_160808_020_E01	L5 IT	L5 IT ALM Cbln4 Fezf2
SRR7315570	F2S4_160808_020_H01	L5 IT	L5 IT ALM Cbln4 Fezf2
SRR7315572	F2S4_160808_021_B01	L5 IT	L5 IT ALM Cbln4 Fezf2
SRR7315575	F2S4_160808_021_E01	L5 IT	L5 IT ALM Cbln4 Fezf2
SRR7315583	F2S4_160808_004_D01	L5 IT	L5 IT ALM Cbln4 Fezf2
SRR7315584	F2S4_160808_004_E01	L5 IT	L5 IT ALM Cbln4 Fezf2
SRR7315586	F2S4_160808_004_G01	L5 IT	L5 IT ALM Cbln4 Fezf2
SRR7315593	F2S4_160808_005_E01	L5 IT	L5 IT ALM Cbln4 Fezf2
SRR7315598	F2S4_160808_006_B01	L2/3 IT	L2/3 IT ALM Sla
SRR7315602	F2S4_160808_006_E01	L5 IT	L5 IT ALM Cbln4 Fezf2
SRR7315603	F2S4_160808_006_F01	L5 IT	L5 IT ALM Cbln4 Fezf2
SRR7315605	F2S4_160808_006_H01	L5 IT	L5 IT ALM Cbln4 Fezf2
SRR7315606	F2S4_160808_015_A01	L5 IT	L5 IT ALM Cbln4 Fezf2
SRR7315608	F2S4_160808_015_C01	L5 IT	L5 IT ALM Cbln4 Fezf2
SRR7315614	F2S4_160808_015_H01	L5 IT	L5 IT ALM Cbln4 Fezf2
SRR7315623	F2S4_160808_016_H01	L5 IT	L5 IT ALM Cbln4 Fezf2
SRR7315626	F2S4_160808_017_C01	L5 IT	L5 IT ALM Cbln4 Fezf2
SRR7315628	F2S4_160808_017_E01	L5 IT	L5 IT ALM Cbln4 Fezf2
SRR7315629	F2S4_160808_017_F01	L5 IT	L5 IT ALM Cbln4 Fezf2
SRR7315638	F2S4_160808_030_F01	L5 IT	L5 IT ALM Cbln4 Fezf2
SRR7315642	F2S4_160808_031_B01	L5 IT	L5 IT ALM Cbln4 Fezf2
SRR7315643	F2S4_160808_031_C01	L5 IT	L5 IT ALM Cbln4 Fezf2
SRR7315646	F2S4_160808_031_D01	L5 IT	L5 IT ALM Cbln4 Fezf2
SRR7315756	F2S4_160808_031_G01	L5 IT	L5 IT ALM Cbln4 Fezf2
SRR7315789	F2S4_160808_007_B01	L6 IT	L6 IT ALM Oprk1
SRR7315701	F2S4_160808_007_F01	L6 IT	L6 IT ALM Oprk1
SRR7315723	F2S4_160808_007_H01	L6 IT	L6 IT ALM Oprk1
SRR7315734	F2S4_160808_008_A01	L5 IT	L5 IT ALM Cbln4 Fezf2
SRR7315750	F2S4_160808_009_D01	L5 IT	L5 IT ALM Cbln4 Fezf2
SRR7315753	F2S4_160808_009_G01	L5 IT	L5 IT ALM Cbln4 Fezf2
SRR7315754	F2S4_160808_009_H01	L5 IT	L5 IT ALM Cbln4 Fezf2
SRR7315762	F2S4_160808_010_G01	L5 IT	L5 IT ALM Cbln4 Fezf2
SRR7315768	F2S4_160808_026_D01	L5 IT	L5 IT ALM Cbln4 Fezf2
SRR7315769	F2S4_160808_026_E01	L5 IT	L5 IT ALM Cbln4 Fezf2
SRR7315770	F2S4_160808_026_F01	L5 IT	L5 IT ALM Cbln4 Fezf2
SRR7315779	F2S4_160808_027_F01	L5 IT	L5 IT ALM Cbln4 Fezf2
SRR7315783	F2S4_160808_028_B01	L5 IT	L5 IT ALM Cbln4 Fezf2
SRR7315787	F2S4_160808_028_F01	L5 IT	L5 IT ALM Cbln4 Fezf2
SRR7315788	F2S4_160808_028_G01	L5 IT	L5 IT ALM Cbln4 Fezf2
SRR7315794	F2S4_160808_029_D01	L5 IT	L5 IT ALM Cbln4 Fezf2
SRR7315795	F2S4_160808_029_E01	L5 IT	L5 IT ALM Cbln4 Fezf2
SRR7315797	F2S4_160808_029_G01	L5 IT	L5 IT ALM Cbln4 Fezf2
SRR7315798	F2S4_160808_029_H01	L5 IT	L5 IT ALM Cbln4 Fezf2
SRR7315802	F2S4_160808_011_C01	L5 IT	L5 IT ALM Cbln4 Fezf2
SRR7315807	F2S4_160808_011_H01	L5 IT	L5 IT ALM Cbln4 Fezf2
SRR7315808	F2S4_160808_012_A01	L5 IT	L5 IT ALM Cbln4 Fezf2
SRR7315810	F2S4_160808_012_C01	L5 IT	L5 IT ALM Cbln4 Fezf2
SRR7315814	F2S4_160808_012_F01	L5 IT	L5 IT ALM Cbln4 Fezf2
SRR7315816	F2S4_160808_012_H01	L5 IT	L5 IT ALM Cbln4 Fezf2
SRR7315817	F2S4_160808_013_A01	L5 IT	L5 IT ALM Cbln4 Fezf2
SRR7315818	F2S4_160808_013_B01	L5 IT	L5 IT ALM Cbln4 Fezf2
SRR7315829	F2S4_160808_014_D01	L5 IT	L5 IT ALM Cbln4 Fezf2
SRR7315831	F2S4_160808_014_F01	L5 IT	L5 IT ALM Cbln4 Fezf2
SRR7315704	F2S4_160808_022_B01	L5 IT	L5 IT ALM Cbln4 Fezf2
SRR7315709	F2S4_160808_022_G01	L5 IT	L5 IT ALM Cbln4 Fezf2
SRR7315710	F2S4_160808_022_H01	L5 IT	L5 IT ALM Cbln4 Fezf2
SRR7315714	F2S4_160808_023_C01	L5 IT	L5 IT ALM Cbln4 Fezf2
SRR7315716	F2S4_160808_023_E01	L5 IT	L5 IT ALM Cbln4 Fezf2
SRR7315725	F2S4_160808_024_E01	L5 IT	L5 IT ALM Cbln4 Fezf2
SRR7315732	F2S4_160808_025_D01	L5 IT	L5 IT ALM Cbln4 Fezf2
SRR7315733	F2S4_160808_025_E01	L5 IT	L5 IT ALM Cbln4 Fezf2
SRR7315735	F2S4_160808_025_F01	L5 IT	L5 IT ALM Cbln4 Fezf2
SRR7315736	F2S4_160808_025_G01	L5 IT	L5 IT ALM Cbln4 Fezf2
SRR7326286	F2S4_160811_002_E01	Pvalb	Pvalb Gabrg1
SRR7326287	F2S4_160811_002_F01	Pvalb	Pvalb Gabrg1
SRR7326288	F2S4_160811_002_G01	Pvalb	Pvalb Gabrg1
SRR7326294	F2S4_160812_001_D01	Pvalb	Pvalb Gabrg1
SRR7326307	F2S4_160812_002_H01	Pvalb	Pvalb Gabrg1
SRR7326309	F2S4_160812_003_B01	Pvalb	Pvalb Gabrg1
SRR7326319	F2S4_160811_003_C01	Pvalb	Pvalb Gabrg1
SRR7326320	F2S4_160811_003_D01	Pvalb	Pvalb Gabrg1
SRR7312554	F2S4_160815_001_C01	Pvalb	Pvalb Gabrg1
SRR7312576	F2S4_160815_001_F01	Pvalb	Pvalb Gabrg1
SRR7312577	F2S4_160815_001_G01	Pvalb	Pvalb Gabrg1
SRR7330642	F2S4_160826_001_F01	Pvalb	Pvalb Gabrg1
SRR7330643	F2S4_160826_001_G01	Pvalb	Pvalb Gabrg1
SRR7313603	F2S4_160819_007_F01	Lamp5	Lamp5 Ntn1 Npy2r
SRR7313606	F2S4_160819_008_A01	Lamp5	Lamp5 Ntn1 Npy2r
SRR7313612	F2S4_160819_008_F01	Lamp5	Lamp5 Ntn1 Npy2r
SRR7313624	F2S4_160819_010_A01	Lamp5	Lamp5 Ntn1 Npy2r
SRR7313627	F2S4_160819_010_D01	L2/3 IT	L2/3 IT ALM Sla
SRR7313649	F2S4_160819_012_G01	Lamp5	Lamp5 Ntn1 Npy2r
SRR7313650	F2S4_160819_012_H01	Lamp5	Lamp5 Ntn1 Npy2r
SRR7313653	F2S4_160819_013_C01	L2/3 IT	L2/3 IT ALM Sla
SRR7311317	F2S4_160830_001_A01	L2/3 IT	L2/3 IT ALM Sla
SRR7311761	F2S4_160830_001_E01	L5 IT	L5 IT ALM Cbln4 Fezf2
SRR7311318	F2S4_160830_002_B01	L6 IT	L6 IT ALM Oprk1
SRR7311340	F2S4_160830_002_D01	L6 IT	L6 IT ALM Oprk1
SRR7311373	F2S4_160830_002_G01	L6 IT	L6 IT ALM Oprk1
SRR7311551	F2S4_160830_004_G01	L6 IT	L6 IT ALM Oprk1
SRR7311562	F2S4_160830_004_H01	L6 IT	L6 IT ALM Oprk1
SRR7311573	F2S4_160830_005_C01	L6 IT	L6 IT ALM Oprk1
SRR7311584	F2S4_160830_005_D01	L6 IT	L6 IT ALM Oprk1
SRR7311628	F2S4_160830_005_H01	L6 IT	L6 IT ALM Oprk1
SRR7311684	F2S4_160831_001_E01	L6 IT	L6 IT ALM Oprk1
SRR7311695	F2S4_160831_001_F01	L6 IT	L6 IT ALM Oprk1
SRR7311717	F2S4_160831_001_H01	L5 IT	L5 IT ALM Cbln4 Fezf2
SRR7311762	F2S4_160831_002_D01	L2/3 IT	L2/3 IT ALM Sla
SRR7311764	F2S4_160831_002_E01	L5 IT	L5 IT ALM Cbln4 Fezf2
SRR7311767	F2S4_160831_002_H01	L2/3 IT	L2/3 IT ALM Sla
SRR7311778	F2S4_160901_019_B01	L6 CT	L6 CT ALM Cpa6
SRR7311779	F2S4_160901_019_C01	L6 CT	L6 CT ALM Cpa6
SRR7311780	F2S4_160901_019_D01	L6 CT	L6 CT ALM Cpa6
SRR7311781	F2S4_160901_019_E01	L6 CT	L6 CT ALM Cpa6
SRR7311782	F2S4_160901_019_F01	L6 CT	L6 CT ALM Cpa6
SRR7311783	F2S4_160901_019_G01	L6 CT	L6 CT ALM Cpa6
SRR7311785	F2S4_160901_019_H01	L6 CT	L6 CT ALM Cpa6
SRR7311786	F2S4_160901_020_A01	L6 CT	L6 CT ALM Cpa6
SRR7311788	F2S4_160901_020_C01	L6 CT	L6 CT ALM Cpa6
SRR7311790	F2S4_160901_020_E01	L6 CT	L6 CT ALM Cpa6
SRR7311791	F2S4_160901_020_F01	L6 CT	L6 CT ALM Cpa6
SRR7311793	F2S4_160901_020_H01	L6 CT	L6 CT ALM Cpa6
SRR7311794	F2S4_160901_021_A01	L6 CT	L6 CT ALM Cpa6
SRR7311796	F2S4_160901_021_B01	L6 CT	L6 CT ALM Cpa6
SRR7311798	F2S4_160901_021_D01	L6 CT	L6 CT ALM Cpa6
SRR7311799	F2S4_160901_021_E01	L6 CT	L6 CT ALM Cpa6
SRR7311800	F2S4_160901_021_F01	L6 CT	L6 CT ALM Cpa6
SRR7311801	F2S4_160901_021_G01	L6 CT	L6 CT ALM Cpa6
SRR7311802	F2S4_160901_021_H01	L6 CT	L6 CT ALM Cpa6
SRR7311803	F2S4_160902_001_A01	L6 CT	L6 CT ALM Cpa6
SRR7311805	F2S4_160902_001_C01	L6 CT	L6 CT ALM Cpa6
SRR7311807	F2S4_160902_001_D01	L6 CT	L6 CT ALM Cpa6
SRR7311320	F2S4_160902_002_G01	L6 CT	L6 CT ALM Cpa6
SRR7311333	F2S4_160901_017_C01	L6 CT	L6 CT ALM Cpa6
SRR7311334	F2S4_160901_017_D01	L6 CT	L6 CT ALM Cpa6
SRR7311335	F2S4_160901_017_E01	L6 CT	L6 CT ALM Cpa6
SRR7311338	F2S4_160901_017_H01	L6 CT	L6 CT ALM Cpa6
SRR7311341	F2S4_160901_018_B01	L6 CT	L6 CT ALM Cpa6
SRR7311342	F2S4_160901_018_C01	L6 CT	L6 CT ALM Cpa6
SRR7311343	F2S4_160901_018_D01	L6 CT	L6 CT ALM Cpa6
SRR7311344	F2S4_160901_018_E01	L6 CT	L6 CT ALM Cpa6
SRR7311345	F2S4_160901_018_F01	L6 CT	L6 CT ALM Cpa6
SRR7311346	F2S4_160901_018_G01	L6 CT	L6 CT ALM Cpa6
SRR7311347	F2S4_160901_018_H01	L6 CT	L6 CT ALM Cpa6
SRR7311349	F2S4_160901_022_B01	L6 CT	L6 CT ALM Cpa6
SRR7311350	F2S4_160901_022_C01	L6 CT	L6 CT ALM Cpa6
SRR7311352	F2S4_160901_022_D01	L6 CT	L6 CT ALM Cpa6
SRR7311353	F2S4_160901_022_E01	L6 CT	L6 CT ALM Cpa6
SRR7311354	F2S4_160901_022_F01	L6 CT	L6 CT ALM Cpa6
SRR7311355	F2S4_160901_022_G01	L6 CT	L6 CT ALM Cpa6
SRR7311357	F2S4_160901_023_A01	L6 CT	L6 CT ALM Cpa6
SRR7311358	F2S4_160901_023_B01	L6 CT	L6 CT ALM Cpa6
SRR7311359	F2S4_160901_023_C01	L6 CT	L6 CT ALM Cpa6
SRR7311360	F2S4_160901_023_D01	L6 CT	L6 CT ALM Cpa6
SRR7311361	F2S4_160901_023_E01	L6 CT	L6 CT ALM Cpa6
SRR7311363	F2S4_160901_023_F01	L6 CT	L6 CT ALM Cpa6
SRR7311364	F2S4_160901_023_G01	L6 CT	L6 CT ALM Cpa6
SRR7311365	F2S4_160901_023_H01	L6 CT	L6 CT ALM Cpa6
SRR7311368	F2S4_160902_003_C01	L5 PT	L5 PT ALM Slco2a1
SRR7311369	F2S4_160902_003_D01	L2/3 IT	L2/3 IT ALM Sla
SRR7311370	F2S4_160902_003_E01	L6 IT	L6 IT ALM Oprk1
SRR7311375	F2S4_160902_004_A01	L6 IT	L6 IT ALM Oprk1
SRR7311381	F2S4_160902_004_G01	L5 PT	L5 PT ALM Slco2a1
SRR7311390	F2S4_160906_001_A01	L5 IT	L5 IT ALM Cbln4 Fezf2
SRR7311391	F2S4_160906_001_B01	L5 IT	L5 IT ALM Cbln4 Fezf2
SRR7311393	F2S4_160906_001_D01	L5 IT	L5 IT ALM Cbln4 Fezf2
SRR7311397	F2S4_160906_001_G01	L5 IT	L5 IT ALM Cbln4 Fezf2
SRR7311403	F2S4_160906_002_E01	L5 IT	L5 IT ALM Cbln4 Fezf2
SRR7311420	F2S4_160906_004_D01	L5 IT	L5 IT ALM Cbln4 Fezf2
SRR7311437	F2S4_160907_002_C01	L2/3 IT	L2/3 IT ALM Sla
SRR7311444	F2S4_160907_008_A01	L5 IT	L5 IT ALM Cbln4 Fezf2
SRR7311445	F2S4_160907_008_B01	L5 IT	L5 IT ALM Cbln4 Fezf2
SRR7311448	F2S4_160907_008_E01	L5 IT	L5 IT ALM Cbln4 Fezf2
SRR7311449	F2S4_160907_008_F01	L2/3 IT	L2/3 IT ALM Sla
SRR7311457	F2S4_160907_009_E01	L5 IT	L5 IT ALM Cbln4 Fezf2
SRR7311472	F2S4_160908_002_C01	L5 IT	L5 IT ALM Cbln4 Fezf2
SRR7311486	F2S4_160908_003_G01	L2/3 IT	L2/3 IT ALM Sla
SRR7311490	F2S4_160906_005_C01	L5 IT	L5 IT ALM Cbln4 Fezf2
SRR7311498	F2S4_160906_006_B01	L5 IT	L5 IT ALM Cbln4 Fezf2
SRR7311509	F2S4_160906_007_D01	L5 IT	L5 IT ALM Cbln4 Fezf2
SRR7311512	F2S4_160906_007_G01	L5 IT	L5 IT ALM Cbln4 Fezf2
SRR7311515	F2S4_160906_008_B01	L5 IT	L5 IT ALM Cbln4 Fezf2
SRR7311533	F2S4_160907_004_B01	L5 IT	L5 IT ALM Cbln4 Fezf2
SRR7311536	F2S4_160907_004_E01	L5 IT	L5 IT ALM Cbln4 Fezf2
SRR7311549	F2S4_160907_010_H01	L5 IT	L5 IT ALM Cbln4 Fezf2
SRR7311561	F2S4_160908_004_C01	L2/3 IT	L2/3 IT ALM Sla
SRR7311571	F2S4_160908_005_D01	L5 IT	L5 IT ALM Cbln4 Fezf2
SRR7311608	F2S4_160906_019_E01	L5 IT	L5 IT ALM Cbln4 Fezf2
SRR7311609	F2S4_160906_019_F01	L2/3 IT	L2/3 IT ALM Sla
SRR7311612	F2S4_160907_005_A01	L5 IT	L5 IT ALM Cbln4 Fezf2
SRR7311618	F2S4_160907_005_F01	L5 IT	L5 IT ALM Cbln4 Fezf2
SRR7311642	F2S4_160907_012_D01	L5 IT	L5 IT ALM Cbln4 Fezf2
SRR7311643	F2S4_160907_012_E01	L5 IT	L5 IT ALM Cbln4 Fezf2
SRR7311669	F2S4_160908_007_D01	L2/3 IT	L2/3 IT ALM Sla
SRR7311678	F2S4_160908_008_D01	L2/3 IT	L2/3 IT ALM Sla
SRR7311679	F2S4_160908_008_E01	L2/3 IT	L2/3 IT ALM Sla
SRR7311686	F2S4_160906_009_C01	L5 IT	L5 IT ALM Cbln4 Fezf2
SRR7311689	F2S4_160906_009_F01	L5 IT	L5 IT ALM Cbln4 Fezf2
SRR7311690	F2S4_160906_009_G01	L5 IT	L5 IT ALM Cbln4 Fezf2
SRR7311696	F2S4_160906_010_D01	L5 IT	L5 IT ALM Cbln4 Fezf2
SRR7311697	F2S4_160906_010_E01	L5 IT	L5 IT ALM Cbln4 Fezf2
SRR7311709	F2S4_160906_011_H01	L5 IT	L5 IT ALM Cbln4 Fezf2
SRR7311724	F2S4_160906_013_F01	L5 IT	L5 IT ALM Cbln4 Fezf2
SRR7311752	F2S4_160907_016_G01	L5 IT	L5 IT ALM Cbln4 Fezf2
SRR7313660	F2S4_160819_001_A01	Lamp5	Lamp5 Ntn1 Npy2r
SRR7313663	F2S4_160819_001_D01	Lamp5	Lamp5 Ntn1 Npy2r
SRR7313672	F2S4_160819_002_D01	Lamp5	Lamp5 Ntn1 Npy2r
SRR7313677	F2S4_160819_002_H01	Lamp5	Lamp5 Ntn1 Npy2r
SRR7313680	F2S4_160819_004_C01	Lamp5	Lamp5 Ntn1 Npy2r
SRR7313681	F2S4_160819_004_D01	Lamp5	Lamp5 Ntn1 Npy2r
SRR7339705	F2S4_160901_006_C01	Sst	Sst Calb2 Pdlim5
SRR7312084	F2S4_160914_001_B01	L6 CT	L6 CT ALM Cpa6
SRR7312095	F2S4_160914_001_C01	L6 CT	L6 CT ALM Cpa6
SRR7312128	F2S4_160914_001_F01	L6 CT	L6 CT ALM Cpa6
SRR7312139	F2S4_160914_001_G01	L6 CT	L6 CT ALM Cpa6
SRR7312151	F2S4_160914_001_H01	L6 CT	L6 CT ALM Cpa6
SRR7312162	F2S4_160914_002_A01	L6 CT	L6 CT ALM Cpa6
SRR7312173	F2S4_160914_002_B01	L6 CT	L6 CT ALM Cpa6
SRR7312184	F2S4_160914_002_C01	L6 CT	L6 CT ALM Cpa6
SRR7312195	F2S4_160914_002_D01	L6 CT	L6 CT ALM Cpa6
SRR7312206	F2S4_160914_002_E01	L6 CT	L6 CT ALM Cpa6
SRR7312262	F2S4_160915_001_E01	L5 IT	L5 IT ALM Cbln4 Fezf2
SRR7312275	F2S4_160915_002_H01	L5 IT	L5 IT ALM Cbln4 Fezf2
SRR7312280	F2S4_160915_003_E01	L6 IT	L6 IT ALM Oprk1
SRR7312298	F2S4_160915_005_E01	L5 IT	L5 IT ALM Cbln4 Fezf2
SRR7312299	F2S4_160915_005_F01	L5 IT	L5 IT ALM Cbln4 Fezf2
SRR7311824	F2S4_160919_002_D01	Sst	Sst Calb2 Pdlim5
SRR7311827	F2S4_160919_002_G01	Sst	Sst Calb2 Pdlim5
SRR7311853	F2S4_160919_005_F01	L5 IT	L5 IT ALM Cbln4 Fezf2
SRR7311863	F2S4_160919_006_G01	Lamp5	Lamp5 Ntn1 Npy2r
SRR7313723	F2S4_160819_016_B01	Sst	Sst Calb2 Pdlim5
SRR7313727	F2S4_160819_016_F01	Lamp5	Lamp5 Ntn1 Npy2r
SRR7313728	F2S4_160819_016_G01	Lamp5	Lamp5 Ntn1 Npy2r
SRR7313744	F2S4_160819_018_D01	Sst	Sst Calb2 Pdlim5
SRR7312360	F2S4_160921_002_D01	L6 IT	L6 IT ALM Oprk1
SRR7312362	F2S4_160921_002_F01	L6 IT	L6 IT ALM Oprk1
SRR7311918	F2S4_160921_003_B01	L5 IT	L5 IT ALM Cbln4 Fezf2
SRR7311938	F2S4_160926_001_F01	L6 IT	L6 IT ALM Oprk1
SRR7311958	F2S4_160926_003_H01	L6 IT	L6 IT ALM Oprk1
SRR7311975	F2S4_160927_003_G01	L5 IT	L5 IT ALM Cbln4 Fezf2
SRR7311993	F2S4_160927_005_H01	L5 IT	L5 IT ALM Cbln4 Fezf2
SRR7311996	F2S4_160927_006_B01	L5 IT	L5 IT ALM Cbln4 Fezf2
SRR7312009	F2S4_160926_005_D01	L5 IT	L5 IT ALM Cbln4 Fezf2
SRR7312010	F2S4_160926_005_E01	L5 IT	L5 IT ALM Cbln4 Fezf2
SRR7312015	F2S4_160926_006_B01	L2/3 IT	L2/3 IT ALM Sla
SRR7312016	F2S4_160926_006_C01	L5 IT	L5 IT ALM Cbln4 Fezf2
SRR7312025	F2S4_160926_007_C01	L6 IT	L6 IT ALM Oprk1
SRR7312026	F2S4_160926_007_D01	L2/3 IT	L2/3 IT ALM Sla
SRR7312030	F2S4_160926_007_G01	L6 IT	L6 IT ALM Oprk1
SRR7312064	F2S4_160928_001_E01	L5 IT	L5 IT ALM Cbln4 Fezf2
SRR7312067	F2S4_160928_001_H01	L6 IT	L6 IT ALM Oprk1
SRR7312074	F2S4_160928_002_F01	L6 IT	L6 IT ALM Oprk1
SRR7312075	F2S4_160928_002_G01	L6 IT	L6 IT ALM Oprk1
SRR7312076	F2S4_160928_002_H01	L5 IT	L5 IT ALM Cbln4 Fezf2
SRR7312081	F2S4_160928_003_E01	L2/3 IT	L2/3 IT ALM Sla
SRR7312083	F2S4_160928_003_G01	L6 IT	L6 IT ALM Oprk1
SRR7312089	F2S4_160928_004_D01	L5 IT	L5 IT ALM Cbln4 Fezf2
SRR7312090	F2S4_160928_004_E01	L6 IT	L6 IT ALM Oprk1
SRR7312091	F2S4_160928_004_F01	L6 IT	L6 IT ALM Oprk1
SRR7312092	F2S4_160928_004_G01	L6 IT	L6 IT ALM Oprk1
SRR7312097	F2S4_160928_011_C01	L6 IT	L6 IT ALM Oprk1
SRR7312102	F2S4_160928_011_H01	L2/3 IT	L2/3 IT ALM Sla
SRR7312105	F2S4_160928_012_C01	L2/3 IT	L2/3 IT ALM Sla
SRR7312107	F2S4_160928_012_D01	L2/3 IT	L2/3 IT ALM Sla
SRR7312110	F2S4_160929_001_A01	L2/3 IT	L2/3 IT ALM Sla
SRR7312122	F2S4_160928_005_B01	NP	L5 NP ALM Trhr Nefl
SRR7312123	F2S4_160928_005_C01	L6 IT	L6 IT ALM Oprk1
SRR7312129	F2S4_160928_005_H01	L5 IT	L5 IT ALM Cbln4 Fezf2
SRR7312133	F2S4_160928_006_D01	L5 IT	L5 IT ALM Cbln4 Fezf2
SRR7312134	F2S4_160928_006_E01	L6 IT	L6 IT ALM Oprk1
SRR7312135	F2S4_160928_006_F01	L6 IT	L6 IT ALM Oprk1
SRR7312137	F2S4_160928_006_H01	L2/3 IT	L2/3 IT ALM Sla
SRR7312138	F2S4_160928_007_A01	L6 IT	L6 IT ALM Oprk1
SRR7312143	F2S4_160928_007_E01	L2/3 IT	L2/3 IT ALM Sla
SRR7312145	F2S4_160928_007_G01	L5 IT	L5 IT ALM Cbln4 Fezf2
SRR7312147	F2S4_160928_008_A01	L6 IT	L6 IT ALM Oprk1
SRR7312149	F2S4_160928_008_C01	L6 IT	L6 IT ALM Oprk1
SRR7312152	F2S4_160928_008_D01	L6 IT	L6 IT ALM Oprk1
SRR7312154	F2S4_160928_008_F01	L5 IT	L5 IT ALM Cbln4 Fezf2
SRR7312158	F2S4_160928_009_B01	L2/3 IT	L2/3 IT ALM Sla
SRR7312160	F2S4_160928_009_D01	L6 IT	L6 IT ALM Oprk1
SRR7312163	F2S4_160928_009_F01	L6 IT	L6 IT ALM Oprk1
SRR7312170	F2S4_160928_010_E01	L6 IT	L6 IT ALM Oprk1
SRR7312175	F2S4_160929_002_A01	L6 IT	L6 IT ALM Oprk1
SRR7312177	F2S4_160929_002_C01	L6 IT	L6 IT ALM Oprk1
SRR7312181	F2S4_160929_002_G01	L6 IT	L6 IT ALM Oprk1
SRR7312183	F2S4_160929_003_A01	L5 IT	L5 IT ALM Cbln4 Fezf2
SRR7312185	F2S4_160929_003_B01	L2/3 IT	L2/3 IT ALM Sla
SRR7312189	F2S4_160929_003_F01	L5 IT	L5 IT ALM Cbln4 Fezf2
SRR7312191	F2S4_160929_003_H01	L2/3 IT	L2/3 IT ALM Sla
SRR7312533	F2S4_161006_001_B01	Pvalb	Pvalb Gabrg1
SRR7312535	F2S4_161006_001_D01	Pvalb	Pvalb Gabrg1
SRR7312536	F2S4_161006_001_E01	Pvalb	Pvalb Gabrg1
SRR7312537	F2S4_161006_001_F01	Pvalb	Pvalb Gabrg1
SRR7312538	F2S4_161006_001_G01	Pvalb	Pvalb Gabrg1
SRR7312539	F2S4_161006_001_H01	Pvalb	Pvalb Gabrg1
SRR7338179	F2S4_161010_002_A01	Sst	Sst Calb2 Pdlim5
SRR7338506	F2S4_161010_002_F01	Sst	Sst Calb2 Pdlim5
SRR7338528	F2S4_161010_002_H01	Sst	Sst Calb2 Pdlim5
SRR7338202	F2S4_161010_003_D01	Sst	Sst Calb2 Pdlim5
SRR7338224	F2S4_161010_003_F01	Sst	Sst Calb2 Pdlim5
SRR7338235	F2S4_161010_003_G01	Sst	Sst Calb2 Pdlim5
SRR7338335	F2S4_161010_004_H01	Sst	Sst Calb2 Pdlim5
SRR7338357	F2S4_161010_005_B01	Sst	Sst Calb2 Pdlim5
SRR7338368	F2S4_161010_005_C01	Sst	Sst Calb2 Pdlim5
SRR7312550	F2S4_161006_003_B01	Pvalb	Pvalb Gabrg1
SRR7312555	F2S4_161006_003_F01	Pvalb	Pvalb Gabrg1
SRR7338489	F2S4_161010_015_D01	Sst	Sst Calb2 Pdlim5
SRR7338494	F2S4_161010_016_A01	Pvalb	Pvalb Gabrg1
SRR7338510	F2S4_161010_022_G01	Pvalb	Pvalb Gabrg1
SRR7338520	F2S4_161010_023_H01	Sst	Sst Calb2 Pdlim5
SRR7338534	F2S4_161010_025_E01	Sst	Sst Calb2 Pdlim5
SRR7338538	F2S4_161010_030_A01	Sst	Sst Calb2 Pdlim5
SRR7338547	F2S4_161010_031_A01	Sst	Sst Calb2 Pdlim5
SRR7338549	F2S4_161010_031_C01	Sst	Sst Calb2 Pdlim5
SRR7338185	F2S4_161010_031_H01	Sst	Sst Calb2 Pdlim5
SRR7338194	F2S4_161010_032_H01	Sst	Sst Calb2 Pdlim5
SRR7338197	F2S4_161010_033_C01	Sst	Sst Calb2 Pdlim5
SRR7338198	F2S4_161010_033_D01	Sst	Sst Calb2 Pdlim5
SRR7338208	F2S4_161010_009_E01	Sst	Sst Calb2 Pdlim5
SRR7338223	F2S4_161010_011_C01	Pvalb	Pvalb Gabrg1
SRR7338267	F2S4_161010_020_C01	Pvalb	Pvalb Gabrg1
SRR7338270	F2S4_161010_020_E01	Pvalb	Pvalb Gabrg1
SRR7312761	F2S4_161014_003_C01	NP	L5 NP ALM Trhr Nefl
SRR7339289	F2S4_161017_022_A01	Vip	Vip Arhgap36 Hmcn1
SRR7339322	F2S4_161017_022_D01	Vip	Vip Arhgap36 Hmcn1
SRR7339345	F2S4_161017_022_F01	Vip	Vip Arhgap36 Hmcn1
SRR7339378	F2S4_161017_023_A01	Vip	Vip Arhgap36 Hmcn1
SRR7339400	F2S4_161017_023_C01	Vip	Vip Arhgap36 Hmcn1
SRR7339405	F2S4_161017_023_E01	Vip	Vip Arhgap36 Hmcn1
SRR7339406	F2S4_161017_023_F01	Vip	Vip Arhgap36 Hmcn1
SRR7339407	F2S4_161017_023_G01	Vip	Vip Arhgap36 Hmcn1
SRR7314268	F2S4_161019_007_E01	Lamp5	Lamp5 Ntn1 Npy2r
SRR7339437	F2S4_161017_024_B01	Vip	Vip Arhgap36 Hmcn1
SRR7339439	F2S4_161017_024_D01	Vip	Vip Arhgap36 Hmcn1
SRR7339440	F2S4_161017_024_E01	Vip	Vip Arhgap36 Hmcn1
SRR7339443	F2S4_161017_024_G01	Vip	Vip Arhgap36 Hmcn1
SRR7339444	F2S4_161017_024_H01	Vip	Vip Arhgap36 Hmcn1
SRR7339445	F2S4_161017_026_A01	Vip	Vip Arhgap36 Hmcn1
SRR7339447	F2S4_161017_026_C01	Vip	Vip Arhgap36 Hmcn1
SRR7339448	F2S4_161017_026_D01	Vip	Vip Arhgap36 Hmcn1
SRR7339449	F2S4_161017_026_E01	Vip	Vip Arhgap36 Hmcn1
SRR7314281	F2S4_161019_002_D01	Lamp5	Lamp5 Ntn1 Npy2r
SRR7314289	F2S4_161019_009_C01	Lamp5	Lamp5 Ntn1 Npy2r
SRR7314300	F2S4_161019_011_E01	Lamp5	Lamp5 Ntn1 Npy2r
SRR7339459	F2S4_161017_013_F01	Vip	Vip Arhgap36 Hmcn1
SRR7339124	F2S4_161017_015_D01	Vip	Vip Arhgap36 Hmcn1
SRR7339127	F2S4_161017_015_G01	Vip	Vip Arhgap36 Hmcn1
SRR7339131	F2S4_161017_016_C01	Vip	Vip Arhgap36 Hmcn1
SRR7339132	F2S4_161017_016_D01	Vip	Vip Arhgap36 Hmcn1
SRR7314309	F2S4_161019_012_E01	Lamp5	Lamp5 Ntn1 Npy2r
SRR7314312	F2S4_161019_012_H01	Lamp5	Lamp5 Ntn1 Npy2r
SRR7314327	F2S4_161020_001_F01	Lamp5	Lamp5 Ntn1 Npy2r
SRR7314337	F2S4_161020_002_G01	Lamp5	Lamp5 Ntn1 Npy2r
SRR7314338	F2S4_161020_002_H01	Lamp5	Lamp5 Ntn1 Npy2r
SRR7314343	F2S4_161020_007_D01	Lamp5	Lamp5 Ntn1 Npy2r
SRR7314265	F2S4_161020_006_F01	Lamp5	Lamp5 Ntn1 Npy2r
SRR7320611	F2S4_161004_029_E01	L5 IT	L5 IT ALM Cbln4 Fezf2
SRR7320555	F2S4_161004_030_B01	L5 IT	L5 IT ALM Cbln4 Fezf2
SRR7338284	F2S4_161010_001_B01	Sst	Sst Calb2 Pdlim5
SRR7338286	F2S4_161010_001_D01	Sst	Sst Calb2 Pdlim5
SRR7338288	F2S4_161010_001_F01	Sst	Sst Calb2 Pdlim5
SRR7338289	F2S4_161010_001_G01	Sst	Sst Calb2 Pdlim5
SRR7338300	F2S4_161010_006_H01	Sst	Sst Calb2 Pdlim5
SRR7312192	F2S4_161024_001_A01	L5 PT	L5 PT ALM Slco2a1
SRR7312193	F2S4_161024_001_B01	L5 PT	L5 PT ALM Slco2a1
SRR7312194	F2S4_161024_001_C01	L5 PT	L5 PT ALM Slco2a1
SRR7312196	F2S4_161024_001_D01	L5 PT	L5 PT ALM Slco2a1
SRR7312197	F2S4_161024_001_E01	L5 PT	L5 PT ALM Slco2a1
SRR7312198	F2S4_161026_001_A01	L5 PT	L5 PT ALM Slco2a1
SRR7338325	F2S4_161028_007_F01	Sst	Sst Calb2 Pdlim5
SRR7312200	F2S4_161031_001_A01	L5 PT	L5 PT ALM Slco2a1
SRR7312201	F2S4_161031_001_B01	L5 PT	L5 PT ALM Slco2a1
SRR7312202	F2S4_161031_001_C01	L5 PT	L5 PT ALM Slco2a1
SRR7339147	F2S4_161107_001_A01	Vip	Vip Arhgap36 Hmcn1
SRR7339148	F2S4_161107_001_B01	Vip	Vip Arhgap36 Hmcn1
SRR7339159	F2S4_161107_002_D01	Vip	Vip Arhgap36 Hmcn1
SRR7339160	F2S4_161107_002_E01	Vip	Vip Arhgap36 Hmcn1
SRR7339162	F2S4_161107_002_G01	Vip	Vip Arhgap36 Hmcn1
SRR7339163	F2S4_161107_002_H01	Vip	Vip Arhgap36 Hmcn1
SRR7339166	F2S4_161107_003_C01	Vip	Vip Arhgap36 Hmcn1
SRR7339170	F2S4_161107_003_F01	Vip	Vip Arhgap36 Hmcn1
SRR7339171	F2S4_161107_003_G01	Vip	Vip Arhgap36 Hmcn1
SRR7339172	F2S4_161107_003_H01	Vip	Vip Arhgap36 Hmcn1
SRR7339212	F2S4_161107_004_D01	Vip	Vip Arhgap36 Hmcn1
SRR7339214	F2S4_161107_004_F01	Vip	Vip Arhgap36 Hmcn1
SRR7339216	F2S4_161107_004_H01	Vip	Vip Arhgap36 Hmcn1
SRR7339226	F2S4_161107_009_A01	Vip	Vip Arhgap36 Hmcn1
SRR7339232	F2S4_161107_009_G01	Vip	Vip Arhgap36 Hmcn1
SRR7339238	F2S4_161107_010_C01	Vip	Vip Arhgap36 Hmcn1
SRR7339239	F2S4_161107_010_D01	Vip	Vip Arhgap36 Hmcn1
SRR7339246	F2S4_161107_016_B01	Vip	Vip Arhgap36 Hmcn1
SRR7324432	F2S4_161109_001_H01	Lamp5	Lamp5 Ntn1 Npy2r
SRR7324454	F2S4_161110_001_B01	Lamp5	Lamp5 Ntn1 Npy2r
SRR7324509	F2S4_161110_001_G01	Sst	Sst Calb2 Pdlim5
SRR7324543	F2S4_161110_002_B01	Sst	Sst Calb2 Pdlim5
SRR7312210	F2S4_160930_001_E01	L2/3 IT	L2/3 IT ALM Sla
SRR7312220	F2S4_160930_002_F01	L2/3 IT	L2/3 IT ALM Sla
SRR7312229	F2S4_160930_003_F01	L2/3 IT	L2/3 IT ALM Sla
SRR7312234	F2S4_160930_004_C01	L2/3 IT	L2/3 IT ALM Sla
SRR7312244	F2S4_160930_005_D01	L2/3 IT	L2/3 IT ALM Sla
SRR7312245	F2S4_160930_005_E01	L2/3 IT	L2/3 IT ALM Sla
SRR7312247	F2S4_160930_005_G01	L5 IT	L5 IT ALM Cbln4 Fezf2
SRR7312255	F2S4_160930_006_F01	L6 IT	L6 IT ALM Oprk1
SRR7312256	F2S4_160930_006_G01	L6 IT	L6 IT ALM Oprk1
SRR7312260	F2S4_160930_007_C01	L2/3 IT	L2/3 IT ALM Sla
SRR7312317	F2S4_160930_007_E01	L6 IT	L6 IT ALM Oprk1
SRR7312325	F2S4_160930_009_E01	L2/3 IT	L2/3 IT ALM Sla
SRR7312326	F2S4_160930_009_F01	L2/3 IT	L2/3 IT ALM Sla
SRR7312329	F2S4_160930_009_H01	L5 IT	L5 IT ALM Cbln4 Fezf2
SRR7312334	F2S4_160930_010_E01	L2/3 IT	L2/3 IT ALM Sla
SRR7312336	F2S4_160930_010_G01	L2/3 IT	L2/3 IT ALM Sla
SRR7312337	F2S4_160930_010_H01	L6 IT	L6 IT ALM Oprk1
SRR7312558	F2S4_161006_004_A01	Pvalb	Pvalb Gabrg1
SRR7339272	F2S4_161107_006_B01	Vip	Vip Arhgap36 Hmcn1
SRR7339277	F2S4_161107_006_G01	Vip	Vip Arhgap36 Hmcn1
SRR7312374	F2S4_161215_001_C01	L5 PT	L5 PT ALM Slco2a1
SRR7338338	F2S4_161010_027_B01	Sst	Sst Calb2 Pdlim5
SRR7338362	F2S4_161028_002_H01	Pvalb	Pvalb Gabrg1
SRR7339316	F2S4_161017_010_B01	Vip	Vip Arhgap36 Hmcn1
SRR7339329	F2S4_161017_011_F01	Vip	Vip Arhgap36 Hmcn1
SRR7338399	F2S4_161028_005_B01	Pvalb	Pvalb Gabrg1
SRR7339352	F2S4_161017_019_B01	Vip	Vip Arhgap36 Hmcn1
SRR7339353	F2S4_161017_019_C01	Vip	Vip Arhgap36 Hmcn1
SRR7339358	F2S4_161017_019_G01	Vip	Vip Arhgap36 Hmcn1
SRR7338417	F2S4_161028_008_A01	Sst	Sst Calb2 Pdlim5
SRR7338418	F2S4_161028_008_B01	Sst	Sst Calb2 Pdlim5
SRR7338421	F2S4_161028_008_E01	Sst	Sst Calb2 Pdlim5
SRR7338427	F2S4_161028_009_B01	Sst	Sst Calb2 Pdlim5
SRR7338428	F2S4_161028_009_C01	Sst	Sst Calb2 Pdlim5
SRR7338429	F2S4_161028_009_D01	Sst	Sst Calb2 Pdlim5
SRR7338430	F2S4_161028_009_E01	Sst	Sst Calb2 Pdlim5
SRR7338433	F2S4_161028_009_H01	Sst	Sst Calb2 Pdlim5
SRR7338437	F2S4_161028_010_C01	Sst	Sst Calb2 Pdlim5
SRR7339362	F2S4_161107_007_C01	Vip	Vip Arhgap36 Hmcn1
SRR7339364	F2S4_161107_007_E01	Vip	Vip Arhgap36 Hmcn1
SRR7339366	F2S4_161107_007_G01	Vip	Vip Arhgap36 Hmcn1
SRR7339368	F2S4_161107_007_H01	Vip	Vip Arhgap36 Hmcn1
SRR7339369	F2S4_161107_011_A01	Vip	Vip Arhgap36 Hmcn1
SRR7339372	F2S4_161107_011_D01	Vip	Vip Arhgap36 Hmcn1
SRR7312383	F2S4_161219_001_B01	L2/3 IT	L2/3 IT ALM Sla
SRR7312384	F2S4_161219_001_C01	L5 PT	L5 PT ALM Slco2a1
SRR7339382	F2S4_161017_020_E01	Vip	Vip Arhgap36 Hmcn1
SRR7339383	F2S4_161017_020_F01	Vip	Vip Arhgap36 Hmcn1
SRR7339393	F2S4_161017_021_G01	Vip	Vip Arhgap36 Hmcn1
SRR7339395	F2S4_161017_025_A01	Vip	Vip Arhgap36 Hmcn1
SRR7338456	F2S4_161028_012_E01	Sst	Sst Calb2 Pdlim5
SRR7338465	F2S4_161028_013_E01	Sst	Sst Calb2 Pdlim5
SRR7324897	F2S4_170104_001_H01	L6 IT	L6 IT ALM Oprk1
SRR7320576	F2S4_161004_024_B01	L2/3 IT	L2/3 IT ALM Sla
SRR7320577	F2S4_161004_024_C01	L2/3 IT	L2/3 IT ALM Sla
SRR7320579	F2S4_161004_024_D01	L2/3 IT	L2/3 IT ALM Sla
SRR7320591	F2S4_161004_025_G01	L2/3 IT	L2/3 IT ALM Sla
SRR7320594	F2S4_161004_026_B01	L2/3 IT	L2/3 IT ALM Sla
SRR7320599	F2S4_161004_026_G01	L2/3 IT	L2/3 IT ALM Sla
SRR7320603	F2S4_161004_027_B01	L2/3 IT	L2/3 IT ALM Sla
SRR7320607	F2S4_161004_027_F01	L2/3 IT	L2/3 IT ALM Sla
SRR7339120	F2S4_161004_021_B01	Vip	Vip Arhgap36 Hmcn1
SRR7320612	F2S4_161004_028_B01	L5 IT	L5 IT ALM Cbln4 Fezf2
SRR7320614	F2S4_161004_028_D01	Lamp5	Lamp5 Ntn1 Npy2r
SRR7320615	F2S4_161004_028_E01	Lamp5	Lamp5 Ntn1 Npy2r
SRR7320616	F2S4_161004_028_F01	Lamp5	Lamp5 Ntn1 Npy2r
SRR7320618	F2S4_161004_028_H01	Lamp5	Lamp5 Ntn1 Npy2r
SRR7320620	F2S4_161004_042_B01	L6 CT	L6 CT ALM Cpa6
SRR7320630	F2S4_161004_043_C01	L6 IT	L6 IT ALM Oprk1
SRR7320631	F2S4_161004_043_D01	L6 CT	L6 CT ALM Cpa6
SRR7320635	F2S4_161004_043_G01	NP	L5 NP ALM Trhr Nefl
SRR7320636	F2S4_161004_043_H01	NP	L5 NP ALM Trhr Nefl
SRR7320637	F2S4_161004_044_A01	NP	L5 NP ALM Trhr Nefl
SRR7320638	F2S4_161004_044_B01	L6 CT	L6 CT ALM Cpa6
SRR7320639	F2S4_161004_044_C01	NP	L5 NP ALM Trhr Nefl
SRR7320640	F2S4_161004_044_D01	NP	L5 NP ALM Trhr Nefl
SRR7320641	F2S4_161004_044_E01	NP	L5 NP ALM Trhr Nefl
SRR7320643	F2S4_161004_044_G01	L6 CT	L6 CT ALM Cpa6
SRR7320650	F2S4_161004_045_E01	L5 IT	L5 IT ALM Cbln4 Fezf2
SRR7320653	F2S4_161004_045_H01	L6 CT	L6 CT ALM Cpa6
SRR7312561	F2S4_170106_001_A01	Pvalb	Pvalb Gabrg1
SRR7312563	F2S4_170106_001_C01	Pvalb	Pvalb Gabrg1
SRR7315833	F2S4_170117_001_A01	L6 CT	L6 CT ALM Cpa6
SRR7315859	F2S4_170117_001_C01	L5 IT	L5 IT ALM Cbln4 Fezf2
SRR7315892	F2S4_170117_001_F01	L6 CT	L6 CT ALM Cpa6
SRR7315842	F2S4_170117_002_F01	L6 CT	L6 CT ALM Cpa6
SRR7320657	F2S4_161004_031_C01	L5 IT	L5 IT ALM Cbln4 Fezf2
SRR7320658	F2S4_161004_031_D01	L5 IT	L5 IT ALM Cbln4 Fezf2
SRR7320661	F2S4_161004_031_G01	L5 IT	L5 IT ALM Cbln4 Fezf2
SRR7320558	F2S4_161004_032_F01	NP	L5 NP ALM Trhr Nefl
SRR7320559	F2S4_161004_032_G01	L5 IT	L5 IT ALM Cbln4 Fezf2
SRR7320562	F2S4_161004_033_B01	L5 IT	L5 IT ALM Cbln4 Fezf2
SRR7320563	F2S4_161004_033_C01	L5 IT	L5 IT ALM Cbln4 Fezf2
SRR7320564	F2S4_161004_033_D01	L5 IT	L5 IT ALM Cbln4 Fezf2
SRR7320567	F2S4_161004_033_F01	L5 IT	L5 IT ALM Cbln4 Fezf2
SRR7320569	F2S4_161004_033_H01	L5 IT	L5 IT ALM Cbln4 Fezf2
SRR7325333	F2S4_170130_008_D01	L2/3 IT	L2/3 IT ALM Sla
SRR7312393	F1S4_161216_001_A01	L5 PT	L5 PT ALM Slco2a1
SRR7314155	F2S4_170210_003_E01	Pvalb	Pvalb Gabrg1
SRR7314166	F2S4_170210_004_G01	Pvalb	Pvalb Gabrg1
SRR7314184	F2S4_170210_012_H01	Pvalb	Pvalb Gabrg1
SRR7338470	F2S4_161010_017_A01	Pvalb	Pvalb Gabrg1
SRR7314194	F2S4_170210_006_A01	Pvalb	Pvalb Gabrg1
SRR7314204	F2S4_170210_007_B01	Pvalb	Pvalb Gabrg1
SRR7314209	F2S4_170210_007_F01	Pvalb	Pvalb Gabrg1
SRR7314210	F2S4_170210_007_G01	Pvalb	Pvalb Gabrg1
SRR7314234	F2S4_170210_010_E01	Pvalb	Pvalb Gabrg1
SRR7321052	FJS4_170131_005_A01	L5 PT	L5 PT ALM Slco2a1
SRR7321163	FJS4_170131_005_B01	L5 PT	L5 PT ALM Slco2a1
SRR7321274	FJS4_170131_005_C01	L5 PT	L5 PT ALM Slco2a1
SRR7321319	FJS4_170131_005_D01	L5 PT	L5 PT ALM Slco2a1
SRR7321330	FJS4_170131_005_E01	L5 PT	L5 PT ALM Slco2a1
SRR7321341	FJS4_170131_005_F01	L5 PT	L5 PT ALM Slco2a1
SRR7321352	FJS4_170131_005_G01	L5 PT	L5 PT ALM Slco2a1
SRR7321374	FJS4_170130_001_A01	L5 PT	L5 PT ALM Slco2a1
SRR7321064	FJS4_170130_001_C01	L5 PT	L5 PT ALM Slco2a1
SRR7321075	FJS4_170130_001_D01	L5 PT	L5 PT ALM Slco2a1
SRR7321086	FJS4_170130_001_E01	L5 PT	L5 PT ALM Slco2a1
SRR7321097	FJS4_170130_001_F01	L5 PT	L5 PT ALM Slco2a1
SRR7321108	FJS4_170130_001_H01	L5 PT	L5 PT ALM Slco2a1
SRR7321119	FJS4_170130_002_A01	L5 PT	L5 PT ALM Slco2a1
SRR7321130	FJS4_170130_002_B01	L5 PT	L5 PT ALM Slco2a1
SRR7321141	FJS4_170130_002_C01	L5 PT	L5 PT ALM Slco2a1
SRR7321152	FJS4_170130_002_D01	L5 PT	L5 PT ALM Slco2a1
SRR7321164	FJS4_170130_002_F01	L5 PT	L5 PT ALM Slco2a1
SRR7321175	FJS4_170130_002_G01	L5 PT	L5 PT ALM Slco2a1
SRR7321186	FJS4_170130_002_H01	L5 PT	L5 PT ALM Slco2a1
SRR7321197	FJS4_170130_003_B01	L5 PT	L5 PT ALM Slco2a1
SRR7321208	FJS4_170130_003_C01	L5 PT	L5 PT ALM Slco2a1
SRR7321219	FJS4_170130_003_D01	L5 PT	L5 PT ALM Slco2a1
SRR7321230	FJS4_170130_003_E01	L5 PT	L5 PT ALM Slco2a1
[truncated: 392 more rows]

## Sheet: Trapnell et al., 2014
file_id	cell_id	cell_type
SRR1032923	SRR1032923_Myoblast_Cell_T0_CT_B	Myoblast_Cell_T0
SRR1032934	SRR1032934_Myoblast_Cell_T0_CT_C	Myoblast_Cell_T0
SRR1033007	SRR1033007_Myoblast_Cell_T24_CT_A	Myoblast_Cell_T24
SRR1033021	SRR1033021_Myoblast_Cell_T24_CT_B	Myoblast_Cell_T24
SRR1033165	SRR1033165_Myoblast_Cell_T48_CT_F	Myoblast_Cell_T48
SRR1033188	SRR1033188_Myoblast_Cell_T48_CT_H	Myoblast_Cell_T48
SRR1032913	SRR1032913_Myoblast_Cell_T0_CT_A	Myoblast_Cell_T0
SRR1032955	SRR1032955_Myoblast_Cell_T0_CT_D	Myoblast_Cell_T0
SRR1032959	SRR1032959_Myoblast_Cell_T0_CT_E	Myoblast_Cell_T0
SRR1032986	SRR1032986_Myoblast_Cell_T0_CT_G	Myoblast_Cell_T0
SRR1033056	SRR1033056_Myoblast_Cell_T24_CT_E	Myoblast_Cell_T24
SRR1033084	SRR1033084_Myoblast_Cell_T24_CT_G	Myoblast_Cell_T24
SRR1033238	SRR1033238_Myoblast_Cell_T72_CT_D	Myoblast_Cell_T72
SRR1032910	SRR1032910_Myoblast_Cell_T0_CT_A	Myoblast_Cell_T0
SRR1032911	SRR1032911_Myoblast_Cell_T0_CT_A	Myoblast_Cell_T0
SRR1032912	SRR1032912_Myoblast_Cell_T0_CT_A	Myoblast_Cell_T0
SRR1032914	SRR1032914_Myoblast_Cell_T0_CT_A	Myoblast_Cell_T0
SRR1032915	SRR1032915_Myoblast_Cell_T0_CT_A	Myoblast_Cell_T0
SRR1032916	SRR1032916_Myoblast_Cell_T0_CT_A	Myoblast_Cell_T0
SRR1032917	SRR1032917_Myoblast_Cell_T0_CT_A	Myoblast_Cell_T0
SRR1032918	SRR1032918_Myoblast_Cell_T0_CT_A	Myoblast_Cell_T0
SRR1032919	SRR1032919_Myoblast_Cell_T0_CT_A	Myoblast_Cell_T0
SRR1032920	SRR1032920_Myoblast_Cell_T0_CT_A	Myoblast_Cell_T0
SRR1032921	SRR1032921_Myoblast_Cell_T0_CT_A	Myoblast_Cell_T0
SRR1032922	SRR1032922_Myoblast_Cell_T0_CT_B	Myoblast_Cell_T0
SRR1032924	SRR1032924_Myoblast_Cell_T0_CT_B	Myoblast_Cell_T0
SRR1032926	SRR1032926_Myoblast_Cell_T0_CT_B	Myoblast_Cell_T0
SRR1032927	SRR1032927_Myoblast_Cell_T0_CT_B	Myoblast_Cell_T0
SRR1032928	SRR1032928_Myoblast_Cell_T0_CT_B	Myoblast_Cell_T0
SRR1032929	SRR1032929_Myoblast_Cell_T0_CT_B	Myoblast_Cell_T0
SRR1032930	SRR1032930_Myoblast_Cell_T0_CT_B	Myoblast_Cell_T0
SRR1032931	SRR1032931_Myoblast_Cell_T0_CT_B	Myoblast_Cell_T0
SRR1032933	SRR1032933_Myoblast_Cell_T0_CT_B	Myoblast_Cell_T0
SRR1032935	SRR1032935_Myoblast_Cell_T0_CT_C	Myoblast_Cell_T0
SRR1032936	SRR1032936_Myoblast_Cell_T0_CT_C	Myoblast_Cell_T0
SRR1032937	SRR1032937_Myoblast_Cell_T0_CT_C	Myoblast_Cell_T0
SRR1032938	SRR1032938_Myoblast_Cell_T0_CT_C	Myoblast_Cell_T0
SRR1032939	SRR1032939_Myoblast_Cell_T0_CT_C	Myoblast_Cell_T0
SRR1032940	SRR1032940_Myoblast_Cell_T0_CT_C	Myoblast_Cell_T0
SRR1032941	SRR1032941_Myoblast_Cell_T0_CT_C	Myoblast_Cell_T0
SRR1032942	SRR1032942_Myoblast_Cell_T0_CT_C	Myoblast_Cell_T0
SRR1032943	SRR1032943_Myoblast_Cell_T0_CT_C	Myoblast_Cell_T0
SRR1032944	SRR1032944_Myoblast_Cell_T0_CT_C	Myoblast_Cell_T0
SRR1032945	SRR1032945_Myoblast_Cell_T0_CT_C	Myoblast_Cell_T0
SRR1032946	SRR1032946_Myoblast_Cell_T0_CT_D	Myoblast_Cell_T0
SRR1032947	SRR1032947_Myoblast_Cell_T0_CT_D	Myoblast_Cell_T0
SRR1032948	SRR1032948_Myoblast_Cell_T0_CT_D	Myoblast_Cell_T0
SRR1032949	SRR1032949_Myoblast_Cell_T0_CT_D	Myoblast_Cell_T0
SRR1032950	SRR1032950_Myoblast_Cell_T0_CT_D	Myoblast_Cell_T0
SRR1032951	SRR1032951_Myoblast_Cell_T0_CT_D	Myoblast_Cell_T0
SRR1032952	SRR1032952_Myoblast_Cell_T0_CT_D	Myoblast_Cell_T0
SRR1032953	SRR1032953_Myoblast_Cell_T0_CT_D	Myoblast_Cell_T0
SRR1032954	SRR1032954_Myoblast_Cell_T0_CT_D	Myoblast_Cell_T0
SRR1032956	SRR1032956_Myoblast_Cell_T0_CT_D	Myoblast_Cell_T0
SRR1032957	SRR1032957_Myoblast_Cell_T0_CT_D	Myoblast_Cell_T0
SRR1032958	SRR1032958_Myoblast_Cell_T0_CT_E	Myoblast_Cell_T0
SRR1032960	SRR1032960_Myoblast_Cell_T0_CT_E	Myoblast_Cell_T0
SRR1032961	SRR1032961_Myoblast_Cell_T0_CT_E	Myoblast_Cell_T0
SRR1032962	SRR1032962_Myoblast_Cell_T0_CT_E	Myoblast_Cell_T0
SRR1032963	SRR1032963_Myoblast_Cell_T0_CT_E	Myoblast_Cell_T0
SRR1032964	SRR1032964_Myoblast_Cell_T0_CT_E	Myoblast_Cell_T0
SRR1032965	SRR1032965_Myoblast_Cell_T0_CT_E	Myoblast_Cell_T0
SRR1032966	SRR1032966_Myoblast_Cell_T0_CT_E	Myoblast_Cell_T0
SRR1032967	SRR1032967_Myoblast_Cell_T0_CT_E	Myoblast_Cell_T0
SRR1032968	SRR1032968_Myoblast_Cell_T0_CT_E	Myoblast_Cell_T0
SRR1032969	SRR1032969_Myoblast_Cell_T0_CT_E	Myoblast_Cell_T0
SRR1032970	SRR1032970_Myoblast_Cell_T0_CT_F	Myoblast_Cell_T0
SRR1032971	SRR1032971_Myoblast_Cell_T0_CT_F	Myoblast_Cell_T0
SRR1032972	SRR1032972_Myoblast_Cell_T0_CT_F	Myoblast_Cell_T0
SRR1032973	SRR1032973_Myoblast_Cell_T0_CT_F	Myoblast_Cell_T0
SRR1032974	SRR1032974_Myoblast_Cell_T0_CT_F	Myoblast_Cell_T0
SRR1032975	SRR1032975_Myoblast_Cell_T0_CT_F	Myoblast_Cell_T0
SRR1032976	SRR1032976_Myoblast_Cell_T0_CT_F	Myoblast_Cell_T0
SRR1032978	SRR1032978_Myoblast_Cell_T0_CT_F	Myoblast_Cell_T0
SRR1032980	SRR1032980_Myoblast_Cell_T0_CT_F	Myoblast_Cell_T0
SRR1032981	SRR1032981_Myoblast_Cell_T0_CT_F	Myoblast_Cell_T0
SRR1032982	SRR1032982_Myoblast_Cell_T0_CT_G	Myoblast_Cell_T0
SRR1032983	SRR1032983_Myoblast_Cell_T0_CT_G	Myoblast_Cell_T0
SRR1032984	SRR1032984_Myoblast_Cell_T0_CT_G	Myoblast_Cell_T0
SRR1032985	SRR1032985_Myoblast_Cell_T0_CT_G	Myoblast_Cell_T0
SRR1032988	SRR1032988_Myoblast_Cell_T0_CT_G	Myoblast_Cell_T0
SRR1032989	SRR1032989_Myoblast_Cell_T0_CT_G	Myoblast_Cell_T0
SRR1032990	SRR1032990_Myoblast_Cell_T0_CT_G	Myoblast_Cell_T0
SRR1032991	SRR1032991_Myoblast_Cell_T0_CT_G	Myoblast_Cell_T0
SRR1032992	SRR1032992_Myoblast_Cell_T0_CT_G	Myoblast_Cell_T0
SRR1032994	SRR1032994_Myoblast_Cell_T0_CT_H	Myoblast_Cell_T0
SRR1032995	SRR1032995_Myoblast_Cell_T0_CT_H	Myoblast_Cell_T0
SRR1032996	SRR1032996_Myoblast_Cell_T0_CT_H	Myoblast_Cell_T0
SRR1032997	SRR1032997_Myoblast_Cell_T0_CT_H	Myoblast_Cell_T0
SRR1032998	SRR1032998_Myoblast_Cell_T0_CT_H	Myoblast_Cell_T0
SRR1032999	SRR1032999_Myoblast_Cell_T0_CT_H	Myoblast_Cell_T0
SRR1033001	SRR1033001_Myoblast_Cell_T0_CT_H	Myoblast_Cell_T0
SRR1033002	SRR1033002_Myoblast_Cell_T0_CT_H	Myoblast_Cell_T0
SRR1033003	SRR1033003_Myoblast_Cell_T0_CT_H	Myoblast_Cell_T0
SRR1033005	SRR1033005_Myoblast_Cell_T0_CT_H	Myoblast_Cell_T0
SRR1033006	SRR1033006_Myoblast_Cell_T24_CT_A	Myoblast_Cell_T24
SRR1033008	SRR1033008_Myoblast_Cell_T24_CT_A	Myoblast_Cell_T24
SRR1033009	SRR1033009_Myoblast_Cell_T24_CT_A	Myoblast_Cell_T24
SRR1033010	SRR1033010_Myoblast_Cell_T24_CT_A	Myoblast_Cell_T24
SRR1033012	SRR1033012_Myoblast_Cell_T24_CT_A	Myoblast_Cell_T24
SRR1033013	SRR1033013_Myoblast_Cell_T24_CT_A	Myoblast_Cell_T24
SRR1033014	SRR1033014_Myoblast_Cell_T24_CT_A	Myoblast_Cell_T24
SRR1033015	SRR1033015_Myoblast_Cell_T24_CT_A	Myoblast_Cell_T24
SRR1033018	SRR1033018_Myoblast_Cell_T24_CT_B	Myoblast_Cell_T24
SRR1033019	SRR1033019_Myoblast_Cell_T24_CT_B	Myoblast_Cell_T24
SRR1033020	SRR1033020_Myoblast_Cell_T24_CT_B	Myoblast_Cell_T24
SRR1033022	SRR1033022_Myoblast_Cell_T24_CT_B	Myoblast_Cell_T24
SRR1033023	SRR1033023_Myoblast_Cell_T24_CT_B	Myoblast_Cell_T24
SRR1033024	SRR1033024_Myoblast_Cell_T24_CT_B	Myoblast_Cell_T24
SRR1033025	SRR1033025_Myoblast_Cell_T24_CT_B	Myoblast_Cell_T24
SRR1033026	SRR1033026_Myoblast_Cell_T24_CT_B	Myoblast_Cell_T24
SRR1033028	SRR1033028_Myoblast_Cell_T24_CT_B	Myoblast_Cell_T24
SRR1033030	SRR1033030_Myoblast_Cell_T24_CT_C	Myoblast_Cell_T24
SRR1033031	SRR1033031_Myoblast_Cell_T24_CT_C	Myoblast_Cell_T24
SRR1033032	SRR1033032_Myoblast_Cell_T24_CT_C	Myoblast_Cell_T24
SRR1033034	SRR1033034_Myoblast_Cell_T24_CT_C	Myoblast_Cell_T24
SRR1033036	SRR1033036_Myoblast_Cell_T24_CT_C	Myoblast_Cell_T24
SRR1033037	SRR1033037_Myoblast_Cell_T24_CT_C	Myoblast_Cell_T24
SRR1033038	SRR1033038_Myoblast_Cell_T24_CT_C	Myoblast_Cell_T24
SRR1033039	SRR1033039_Myoblast_Cell_T24_CT_C	Myoblast_Cell_T24
SRR1033040	SRR1033040_Myoblast_Cell_T24_CT_C	Myoblast_Cell_T24
SRR1033041	SRR1033041_Myoblast_Cell_T24_CT_C	Myoblast_Cell_T24
SRR1033042	SRR1033042_Myoblast_Cell_T24_CT_D	Myoblast_Cell_T24
SRR1033043	SRR1033043_Myoblast_Cell_T24_CT_D	Myoblast_Cell_T24
SRR1033044	SRR1033044_Myoblast_Cell_T24_CT_D	Myoblast_Cell_T24
SRR1033045	SRR1033045_Myoblast_Cell_T24_CT_D	Myoblast_Cell_T24
SRR1033046	SRR1033046_Myoblast_Cell_T24_CT_D	Myoblast_Cell_T24
SRR1033047	SRR1033047_Myoblast_Cell_T24_CT_D	Myoblast_Cell_T24
SRR1033048	SRR1033048_Myoblast_Cell_T24_CT_D	Myoblast_Cell_T24
SRR1033049	SRR1033049_Myoblast_Cell_T24_CT_D	Myoblast_Cell_T24
SRR1033050	SRR1033050_Myoblast_Cell_T24_CT_D	Myoblast_Cell_T24
SRR1033051	SRR1033051_Myoblast_Cell_T24_CT_D	Myoblast_Cell_T24
SRR1033052	SRR1033052_Myoblast_Cell_T24_CT_D	Myoblast_Cell_T24
SRR1033054	SRR1033054_Myoblast_Cell_T24_CT_E	Myoblast_Cell_T24
SRR1033055	SRR1033055_Myoblast_Cell_T24_CT_E	Myoblast_Cell_T24
SRR1033057	SRR1033057_Myoblast_Cell_T24_CT_E	Myoblast_Cell_T24
SRR1033058	SRR1033058_Myoblast_Cell_T24_CT_E	Myoblast_Cell_T24
SRR1033060	SRR1033060_Myoblast_Cell_T24_CT_E	Myoblast_Cell_T24
SRR1033062	SRR1033062_Myoblast_Cell_T24_CT_E	Myoblast_Cell_T24
SRR1033063	SRR1033063_Myoblast_Cell_T24_CT_E	Myoblast_Cell_T24
SRR1033064	SRR1033064_Myoblast_Cell_T24_CT_E	Myoblast_Cell_T24
SRR1033065	SRR1033065_Myoblast_Cell_T24_CT_E	Myoblast_Cell_T24
SRR1033066	SRR1033066_Myoblast_Cell_T24_CT_F	Myoblast_Cell_T24
SRR1033067	SRR1033067_Myoblast_Cell_T24_CT_F	Myoblast_Cell_T24
SRR1033068	SRR1033068_Myoblast_Cell_T24_CT_F	Myoblast_Cell_T24
SRR1033069	SRR1033069_Myoblast_Cell_T24_CT_F	Myoblast_Cell_T24
SRR1033070	SRR1033070_Myoblast_Cell_T24_CT_F	Myoblast_Cell_T24
SRR1033071	SRR1033071_Myoblast_Cell_T24_CT_F	Myoblast_Cell_T24
SRR1033072	SRR1033072_Myoblast_Cell_T24_CT_F	Myoblast_Cell_T24
SRR1033073	SRR1033073_Myoblast_Cell_T24_CT_F	Myoblast_Cell_T24
SRR1033074	SRR1033074_Myoblast_Cell_T24_CT_F	Myoblast_Cell_T24
SRR1033075	SRR1033075_Myoblast_Cell_T24_CT_F	Myoblast_Cell_T24
SRR1033076	SRR1033076_Myoblast_Cell_T24_CT_F	Myoblast_Cell_T24
SRR1033077	SRR1033077_Myoblast_Cell_T24_CT_F	Myoblast_Cell_T24
SRR1033078	SRR1033078_Myoblast_Cell_T24_CT_G	Myoblast_Cell_T24
SRR1033079	SRR1033079_Myoblast_Cell_T24_CT_G	Myoblast_Cell_T24
SRR1033080	SRR1033080_Myoblast_Cell_T24_CT_G	Myoblast_Cell_T24
SRR1033081	SRR1033081_Myoblast_Cell_T24_CT_G	Myoblast_Cell_T24
SRR1033082	SRR1033082_Myoblast_Cell_T24_CT_G	Myoblast_Cell_T24
SRR1033083	SRR1033083_Myoblast_Cell_T24_CT_G	Myoblast_Cell_T24
SRR1033085	SRR1033085_Myoblast_Cell_T24_CT_G	Myoblast_Cell_T24
SRR1033087	SRR1033087_Myoblast_Cell_T24_CT_G	Myoblast_Cell_T24
SRR1033088	SRR1033088_Myoblast_Cell_T24_CT_G	Myoblast_Cell_T24
SRR1033089	SRR1033089_Myoblast_Cell_T24_CT_G	Myoblast_Cell_T24
SRR1033090	SRR1033090_Myoblast_Cell_T24_CT_H	Myoblast_Cell_T24
SRR1033091	SRR1033091_Myoblast_Cell_T24_CT_H	Myoblast_Cell_T24
SRR1033092	SRR1033092_Myoblast_Cell_T24_CT_H	Myoblast_Cell_T24
SRR1033094	SRR1033094_Myoblast_Cell_T24_CT_H	Myoblast_Cell_T24
SRR1033096	SRR1033096_Myoblast_Cell_T24_CT_H	Myoblast_Cell_T24
SRR1033098	SRR1033098_Myoblast_Cell_T24_CT_H	Myoblast_Cell_T24
SRR1033101	SRR1033101_Myoblast_Cell_T24_CT_H	Myoblast_Cell_T24
SRR1033102	SRR1033102_Myoblast_Cell_T48_CT_A	Myoblast_Cell_T48
SRR1033103	SRR1033103_Myoblast_Cell_T48_CT_A	Myoblast_Cell_T48
SRR1033104	SRR1033104_Myoblast_Cell_T48_CT_A	Myoblast_Cell_T48
SRR1033105	SRR1033105_Myoblast_Cell_T48_CT_A	Myoblast_Cell_T48
SRR1033106	SRR1033106_Myoblast_Cell_T48_CT_A	Myoblast_Cell_T48
SRR1033107	SRR1033107_Myoblast_Cell_T48_CT_A	Myoblast_Cell_T48
SRR1033108	SRR1033108_Myoblast_Cell_T48_CT_A	Myoblast_Cell_T48
SRR1033109	SRR1033109_Myoblast_Cell_T48_CT_A	Myoblast_Cell_T48
SRR1033110	SRR1033110_Myoblast_Cell_T48_CT_A	Myoblast_Cell_T48
SRR1033111	SRR1033111_Myoblast_Cell_T48_CT_A	Myoblast_Cell_T48
SRR1033112	SRR1033112_Myoblast_Cell_T48_CT_A	Myoblast_Cell_T48
SRR1033113	SRR1033113_Myoblast_Cell_T48_CT_A	Myoblast_Cell_T48
SRR1033114	SRR1033114_Myoblast_Cell_T48_CT_B	Myoblast_Cell_T48
SRR1033115	SRR1033115_Myoblast_Cell_T48_CT_B	Myoblast_Cell_T48
SRR1033116	SRR1033116_Myoblast_Cell_T48_CT_B	Myoblast_Cell_T48
SRR1033117	SRR1033117_Myoblast_Cell_T48_CT_B	Myoblast_Cell_T48
SRR1033118	SRR1033118_Myoblast_Cell_T48_CT_B	Myoblast_Cell_T48
SRR1033119	SRR1033119_Myoblast_Cell_T48_CT_B	Myoblast_Cell_T48
SRR1033121	SRR1033121_Myoblast_Cell_T48_CT_B	Myoblast_Cell_T48
SRR1033123	SRR1033123_Myoblast_Cell_T48_CT_B	Myoblast_Cell_T48
SRR1033124	SRR1033124_Myoblast_Cell_T48_CT_B	Myoblast_Cell_T48
SRR1033125	SRR1033125_Myoblast_Cell_T48_CT_B	Myoblast_Cell_T48
SRR1033126	SRR1033126_Myoblast_Cell_T48_CT_C	Myoblast_Cell_T48
SRR1033127	SRR1033127_Myoblast_Cell_T48_CT_C	Myoblast_Cell_T48
SRR1033128	SRR1033128_Myoblast_Cell_T48_CT_C	Myoblast_Cell_T48
SRR1033129	SRR1033129_Myoblast_Cell_T48_CT_C	Myoblast_Cell_T48
SRR1033130	SRR1033130_Myoblast_Cell_T48_CT_C	Myoblast_Cell_T48
SRR1033131	SRR1033131_Myoblast_Cell_T48_CT_C	Myoblast_Cell_T48
SRR1033132	SRR1033132_Myoblast_Cell_T48_CT_C	Myoblast_Cell_T48
SRR1033133	SRR1033133_Myoblast_Cell_T48_CT_C	Myoblast_Cell_T48
SRR1033134	SRR1033134_Myoblast_Cell_T48_CT_C	Myoblast_Cell_T48
SRR1033135	SRR1033135_Myoblast_Cell_T48_CT_C	Myoblast_Cell_T48
SRR1033136	SRR1033136_Myoblast_Cell_T48_CT_C	Myoblast_Cell_T48
SRR1033138	SRR1033138_Myoblast_Cell_T48_CT_D	Myoblast_Cell_T48
SRR1033139	SRR1033139_Myoblast_Cell_T48_CT_D	Myoblast_Cell_T48
SRR1033140	SRR1033140_Myoblast_Cell_T48_CT_D	Myoblast_Cell_T48
SRR1033141	SRR1033141_Myoblast_Cell_T48_CT_D	Myoblast_Cell_T48
SRR1033142	SRR1033142_Myoblast_Cell_T48_CT_D	Myoblast_Cell_T48
SRR1033143	SRR1033143_Myoblast_Cell_T48_CT_D	Myoblast_Cell_T48
SRR1033144	SRR1033144_Myoblast_Cell_T48_CT_D	Myoblast_Cell_T48
SRR1033145	SRR1033145_Myoblast_Cell_T48_CT_D	Myoblast_Cell_T48
SRR1033146	SRR1033146_Myoblast_Cell_T48_CT_D	Myoblast_Cell_T48
SRR1033147	SRR1033147_Myoblast_Cell_T48_CT_D	Myoblast_Cell_T48
SRR1033148	SRR1033148_Myoblast_Cell_T48_CT_D	Myoblast_Cell_T48
SRR1033149	SRR1033149_Myoblast_Cell_T48_CT_D	Myoblast_Cell_T48
SRR1033150	SRR1033150_Myoblast_Cell_T48_CT_E	Myoblast_Cell_T48
SRR1033151	SRR1033151_Myoblast_Cell_T48_CT_E	Myoblast_Cell_T48
SRR1033152	SRR1033152_Myoblast_Cell_T48_CT_E	Myoblast_Cell_T48
SRR1033153	SRR1033153_Myoblast_Cell_T48_CT_E	Myoblast_Cell_T48
SRR1033154	SRR1033154_Myoblast_Cell_T48_CT_E	Myoblast_Cell_T48
SRR1033155	SRR1033155_Myoblast_Cell_T48_CT_E	Myoblast_Cell_T48
SRR1033156	SRR1033156_Myoblast_Cell_T48_CT_E	Myoblast_Cell_T48
SRR1033157	SRR1033157_Myoblast_Cell_T48_CT_E	Myoblast_Cell_T48
SRR1033158	SRR1033158_Myoblast_Cell_T48_CT_E	Myoblast_Cell_T48
SRR1033159	SRR1033159_Myoblast_Cell_T48_CT_E	Myoblast_Cell_T48
SRR1033160	SRR1033160_Myoblast_Cell_T48_CT_E	Myoblast_Cell_T48
SRR1033161	SRR1033161_Myoblast_Cell_T48_CT_E	Myoblast_Cell_T48
SRR1033162	SRR1033162_Myoblast_Cell_T48_CT_F	Myoblast_Cell_T48
SRR1033163	SRR1033163_Myoblast_Cell_T48_CT_F	Myoblast_Cell_T48
SRR1033164	SRR1033164_Myoblast_Cell_T48_CT_F	Myoblast_Cell_T48
SRR1033166	SRR1033166_Myoblast_Cell_T48_CT_F	Myoblast_Cell_T48
SRR1033168	SRR1033168_Myoblast_Cell_T48_CT_F	Myoblast_Cell_T48
SRR1033170	SRR1033170_Myoblast_Cell_T48_CT_F	Myoblast_Cell_T48
SRR1033171	SRR1033171_Myoblast_Cell_T48_CT_F	Myoblast_Cell_T48
SRR1033172	SRR1033172_Myoblast_Cell_T48_CT_F	Myoblast_Cell_T48
SRR1033173	SRR1033173_Myoblast_Cell_T48_CT_F	Myoblast_Cell_T48
SRR1033174	SRR1033174_Myoblast_Cell_T48_CT_G	Myoblast_Cell_T48
SRR1033175	SRR1033175_Myoblast_Cell_T48_CT_G	Myoblast_Cell_T48
SRR1033176	SRR1033176_Myoblast_Cell_T48_CT_G	Myoblast_Cell_T48
SRR1033180	SRR1033180_Myoblast_Cell_T48_CT_G	Myoblast_Cell_T48
SRR1033181	SRR1033181_Myoblast_Cell_T48_CT_G	Myoblast_Cell_T48
SRR1033182	SRR1033182_Myoblast_Cell_T48_CT_G	Myoblast_Cell_T48
SRR1033183	SRR1033183_Myoblast_Cell_T48_CT_G	Myoblast_Cell_T48
SRR1033184	SRR1033184_Myoblast_Cell_T48_CT_G	Myoblast_Cell_T48
SRR1033185	SRR1033185_Myoblast_Cell_T48_CT_G	Myoblast_Cell_T48
SRR1033186	SRR1033186_Myoblast_Cell_T48_CT_H	Myoblast_Cell_T48
SRR1033187	SRR1033187_Myoblast_Cell_T48_CT_H	Myoblast_Cell_T48
SRR1033189	SRR1033189_Myoblast_Cell_T48_CT_H	Myoblast_Cell_T48
SRR1033190	SRR1033190_Myoblast_Cell_T48_CT_H	Myoblast_Cell_T48
SRR1033191	SRR1033191_Myoblast_Cell_T48_CT_H	Myoblast_Cell_T48
SRR1033192	SRR1033192_Myoblast_Cell_T48_CT_H	Myoblast_Cell_T48
SRR1033193	SRR1033193_Myoblast_Cell_T48_CT_H	Myoblast_Cell_T48
SRR1033194	SRR1033194_Myoblast_Cell_T48_CT_H	Myoblast_Cell_T48
SRR1033196	SRR1033196_Myoblast_Cell_T48_CT_H	Myoblast_Cell_T48
SRR1033197	SRR1033197_Myoblast_Cell_T48_CT_H	Myoblast_Cell_T48
SRR1033198	SRR1033198_Myoblast_Cell_T72_CT_A	Myoblast_Cell_T72
SRR1033199	SRR1033199_Myoblast_Cell_T72_CT_A	Myoblast_Cell_T72
SRR1033200	SRR1033200_Myoblast_Cell_T72_CT_A	Myoblast_Cell_T72
SRR1033201	SRR1033201_Myoblast_Cell_T72_CT_A	Myoblast_Cell_T72
SRR1033202	SRR1033202_Myoblast_Cell_T72_CT_A	Myoblast_Cell_T72
SRR1033203	SRR1033203_Myoblast_Cell_T72_CT_A	Myoblast_Cell_T72
SRR1033204	SRR1033204_Myoblast_Cell_T72_CT_A	Myoblast_Cell_T72
SRR1033205	SRR1033205_Myoblast_Cell_T72_CT_A	Myoblast_Cell_T72
SRR1033206	SRR1033206_Myoblast_Cell_T72_CT_A	Myoblast_Cell_T72
SRR1033207	SRR1033207_Myoblast_Cell_T72_CT_B	Myoblast_Cell_T72
SRR1033208	SRR1033208_Myoblast_Cell_T72_CT_B	Myoblast_Cell_T72
SRR1033209	SRR1033209_Myoblast_Cell_T72_CT_B	Myoblast_Cell_T72
SRR1033210	SRR1033210_Myoblast_Cell_T72_CT_B	Myoblast_Cell_T72
SRR1033211	SRR1033211_Myoblast_Cell_T72_CT_B	Myoblast_Cell_T72
SRR1033212	SRR1033212_Myoblast_Cell_T72_CT_B	Myoblast_Cell_T72
SRR1033214	SRR1033214_Myoblast_Cell_T72_CT_B	Myoblast_Cell_T72
SRR1033215	SRR1033215_Myoblast_Cell_T72_CT_B	Myoblast_Cell_T72
SRR1033216	SRR1033216_Myoblast_Cell_T72_CT_B	Myoblast_Cell_T72
SRR1033217	SRR1033217_Myoblast_Cell_T72_CT_B	Myoblast_Cell_T72
SRR1033218	SRR1033218_Myoblast_Cell_T72_CT_B	Myoblast_Cell_T72
SRR1033219	SRR1033219_Myoblast_Cell_T72_CT_C	Myoblast_Cell_T72
SRR1033220	SRR1033220_Myoblast_Cell_T72_CT_C	Myoblast_Cell_T72
SRR1033221	SRR1033221_Myoblast_Cell_T72_CT_C	Myoblast_Cell_T72
SRR1033222	SRR1033222_Myoblast_Cell_T72_CT_C	Myoblast_Cell_T72
SRR1033223	SRR1033223_Myoblast_Cell_T72_CT_C	Myoblast_Cell_T72
SRR1033224	SRR1033224_Myoblast_Cell_T72_CT_C	Myoblast_Cell_T72
SRR1033225	SRR1033225_Myoblast_Cell_T72_CT_C	Myoblast_Cell_T72
SRR1033226	SRR1033226_Myoblast_Cell_T72_CT_C	Myoblast_Cell_T72
SRR1033227	SRR1033227_Myoblast_Cell_T72_CT_C	Myoblast_Cell_T72
SRR1033228	SRR1033228_Myoblast_Cell_T72_CT_C	Myoblast_Cell_T72
SRR1033230	SRR1033230_Myoblast_Cell_T72_CT_D	Myoblast_Cell_T72
SRR1033231	SRR1033231_Myoblast_Cell_T72_CT_D	Myoblast_Cell_T72
SRR1033232	SRR1033232_Myoblast_Cell_T72_CT_D	Myoblast_Cell_T72
SRR1033233	SRR1033233_Myoblast_Cell_T72_CT_D	Myoblast_Cell_T72
SRR1033234	SRR1033234_Myoblast_Cell_T72_CT_D	Myoblast_Cell_T72
SRR1033236	SRR1033236_Myoblast_Cell_T72_CT_D	Myoblast_Cell_T72
SRR1033237	SRR1033237_Myoblast_Cell_T72_CT_D	Myoblast_Cell_T72
SRR1033239	SRR1033239_Myoblast_Cell_T72_CT_D	Myoblast_Cell_T72
SRR1033240	SRR1033240_Myoblast_Cell_T72_CT_D	Myoblast_Cell_T72
SRR1033241	SRR1033241_Myoblast_Cell_T72_CT_D	Myoblast_Cell_T72
SRR1033242	SRR1033242_Myoblast_Cell_T72_CT_E	Myoblast_Cell_T72
SRR1033243	SRR1033243_Myoblast_Cell_T72_CT_E	Myoblast_Cell_T72
SRR1033244	SRR1033244_Myoblast_Cell_T72_CT_E	Myoblast_Cell_T72
SRR1033245	SRR1033245_Myoblast_Cell_T72_CT_E	Myoblast_Cell_T72
SRR1033246	SRR1033246_Myoblast_Cell_T72_CT_E	Myoblast_Cell_T72
SRR1033247	SRR1033247_Myoblast_Cell_T72_CT_E	Myoblast_Cell_T72
SRR1033248	SRR1033248_Myoblast_Cell_T72_CT_E	Myoblast_Cell_T72
SRR1033251	SRR1033251_Myoblast_Cell_T72_CT_F	Myoblast_Cell_T72
SRR1033253	SRR1033253_Myoblast_Cell_T72_CT_F	Myoblast_Cell_T72
SRR1033254	SRR1033254_Myoblast_Cell_T72_CT_F	Myoblast_Cell_T72
SRR1033255	SRR1033255_Myoblast_Cell_T72_CT_F	Myoblast_Cell_T72
SRR1033257	SRR1033257_Myoblast_Cell_T72_CT_F	Myoblast_Cell_T72
SRR1033258	SRR1033258_Myoblast_Cell_T72_CT_F	Myoblast_Cell_T72
SRR1033259	SRR1033259_Myoblast_Cell_T72_CT_F	Myoblast_Cell_T72
SRR1033261	SRR1033261_Myoblast_Cell_T72_CT_G	Myoblast_Cell_T72
SRR1033262	SRR1033262_Myoblast_Cell_T72_CT_G	Myoblast_Cell_T72
SRR1033264	SRR1033264_Myoblast_Cell_T72_CT_G	Myoblast_Cell_T72
SRR1033265	SRR1033265_Myoblast_Cell_T72_CT_G	Myoblast_Cell_T72
SRR1033266	SRR1033266_Myoblast_Cell_T72_CT_G	Myoblast_Cell_T72
SRR1033268	SRR1033268_Myoblast_Cell_T72_CT_G	Myoblast_Cell_T72
SRR1033269	SRR1033269_Myoblast_Cell_T72_CT_G	Myoblast_Cell_T72
SRR1033270	SRR1033270_Myoblast_Cell_T72_CT_G	Myoblast_Cell_T72
SRR1033271	SRR1033271_Myoblast_Cell_T72_CT_H	Myoblast_Cell_T72
SRR1033273	SRR1033273_Myoblast_Cell_T72_CT_H	Myoblast_Cell_T72
SRR1033274	SRR1033274_Myoblast_Cell_T72_CT_H	Myoblast_Cell_T72
SRR1033275	SRR1033275_Myoblast_Cell_T72_CT_H	Myoblast_Cell_T72
SRR1033277	SRR1033277_Myoblast_Cell_T72_CT_H	Myoblast_Cell_T72
SRR1033278	SRR1033278_Myoblast_Cell_T72_CT_H	Myoblast_Cell_T72
SRR1033279	SRR1033279_Myoblast_Cell_T72_CT_H	Myoblast_Cell_T72
SRR1033280	SRR1033280_Myoblast_Cell_T72_CT_H	Myoblast_Cell_T72
SRR1033281	SRR1033281_Myoblast_Cell_T72_CT_H	Myoblast_Cell_T72
SRR1032925	SRR1032925_Myoblast_Cell_T0_CT_B	Myoblast_Cell_T0
SRR1032932	SRR1032932_Myoblast_Cell_T0_CT_B	Myoblast_Cell_T0
SRR1032977	SRR1032977_Myoblast_Cell_T0_CT_F	Myoblast_Cell_T0
SRR1032979	SRR1032979_Myoblast_Cell_T0_CT_F	Myoblast_Cell_T0
SRR1032987	SRR1032987_Myoblast_Cell_T0_CT_G	Myoblast_Cell_T0
SRR1032993	SRR1032993_Myoblast_Cell_T0_CT_G	Myoblast_Cell_T0
SRR1033000	SRR1033000_Myoblast_Cell_T0_CT_H	Myoblast_Cell_T0
SRR1033004	SRR1033004_Myoblast_Cell_T0_CT_H	Myoblast_Cell_T0
SRR1033011	SRR1033011_Myoblast_Cell_T24_CT_A	Myoblast_Cell_T24
SRR1033016	SRR1033016_Myoblast_Cell_T24_CT_A	Myoblast_Cell_T24
SRR1033017	SRR1033017_Myoblast_Cell_T24_CT_A	Myoblast_Cell_T24
SRR1033027	SRR1033027_Myoblast_Cell_T24_CT_B	Myoblast_Cell_T24
SRR1033029	SRR1033029_Myoblast_Cell_T24_CT_B	Myoblast_Cell_T24
SRR1033033	SRR1033033_Myoblast_Cell_T24_CT_C	Myoblast_Cell_T24
SRR1033035	SRR1033035_Myoblast_Cell_T24_CT_C	Myoblast_Cell_T24
SRR1033053	SRR1033053_Myoblast_Cell_T24_CT_D	Myoblast_Cell_T24
SRR1033059	SRR1033059_Myoblast_Cell_T24_CT_E	Myoblast_Cell_T24
SRR1033061	SRR1033061_Myoblast_Cell_T24_CT_E	Myoblast_Cell_T24
SRR1033086	SRR1033086_Myoblast_Cell_T24_CT_G	Myoblast_Cell_T24
SRR1033093	SRR1033093_Myoblast_Cell_T24_CT_H	Myoblast_Cell_T24
SRR1033095	SRR1033095_Myoblast_Cell_T24_CT_H	Myoblast_Cell_T24
SRR1033097	SRR1033097_Myoblast_Cell_T24_CT_H	Myoblast_Cell_T24
SRR1033099	SRR1033099_Myoblast_Cell_T24_CT_H	Myoblast_Cell_T24
SRR1033100	SRR1033100_Myoblast_Cell_T24_CT_H	Myoblast_Cell_T24
SRR1033120	SRR1033120_Myoblast_Cell_T48_CT_B	Myoblast_Cell_T48
SRR1033122	SRR1033122_Myoblast_Cell_T48_CT_B	Myoblast_Cell_T48
SRR1033137	SRR1033137_Myoblast_Cell_T48_CT_C	Myoblast_Cell_T48
SRR1033167	SRR1033167_Myoblast_Cell_T48_CT_F	Myoblast_Cell_T48
SRR1033169	SRR1033169_Myoblast_Cell_T48_CT_F	Myoblast_Cell_T48
SRR1033177	SRR1033177_Myoblast_Cell_T48_CT_G	Myoblast_Cell_T48
SRR1033178	SRR1033178_Myoblast_Cell_T48_CT_G	Myoblast_Cell_T48
SRR1033179	SRR1033179_Myoblast_Cell_T48_CT_G	Myoblast_Cell_T48
SRR1033195	SRR1033195_Myoblast_Cell_T48_CT_H	Myoblast_Cell_T48
SRR1033213	SRR1033213_Myoblast_Cell_T72_CT_B	Myoblast_Cell_T72
SRR1033229	SRR1033229_Myoblast_Cell_T72_CT_C	Myoblast_Cell_T72
SRR1033235	SRR1033235_Myoblast_Cell_T72_CT_D	Myoblast_Cell_T72
SRR1033249	SRR1033249_Myoblast_Cell_T72_CT_E	Myoblast_Cell_T72
SRR1033250	SRR1033250_Myoblast_Cell_T72_CT_E	Myoblast_Cell_T72
SRR1033252	SRR1033252_Myoblast_Cell_T72_CT_F	Myoblast_Cell_T72
SRR1033256	SRR1033256_Myoblast_Cell_T72_CT_F	Myoblast_Cell_T72
SRR1033260	SRR1033260_Myoblast_Cell_T72_CT_G	Myoblast_Cell_T72
SRR1033263	SRR1033263_Myoblast_Cell_T72_CT_G	Myoblast_Cell_T72
SRR1033267	SRR1033267_Myoblast_Cell_T72_CT_G	Myoblast_Cell_T72
SRR1033272	SRR1033272_Myoblast_Cell_T72_CT_H	Myoblast_Cell_T72
SRR1033276	SRR1033276_Myoblast_Cell_T72_CT_H	Myoblast_Cell_T72

## Sheet: Song et al., 2017
file_id	cell_id	cell_type
SRR4047279	SRR4047279	Motor_neurons
SRR4047280	SRR4047280	Motor_neurons
SRR4047281	SRR4047281	Motor_neurons
SRR4047282	SRR4047282	Motor_neurons
SRR4047283	SRR4047283	Motor_neurons
SRR4047284	SRR4047284	Motor_neurons
SRR4047285	SRR4047285	Motor_neurons
SRR4047286	SRR4047286	Motor_neurons
SRR4047287	SRR4047287	Motor_neurons
SRR4047288	SRR4047288	Motor_neurons
SRR4047289	SRR4047289	Motor_neurons
SRR4047290	SRR4047290	Motor_neurons
SRR4047291	SRR4047291	Motor_neurons
SRR4047292	SRR4047292	Motor_neurons
SRR4047293	SRR4047293	Motor_neurons
SRR4047294	SRR4047294	Motor_neurons
SRR4047296	SRR4047296	Motor_neurons
SRR4047297	SRR4047297	Motor_neurons
SRR4047298	SRR4047298	Motor_neurons
SRR4047299	SRR4047299	Motor_neurons
SRR4047300	SRR4047300	Motor_neurons
SRR4047301	SRR4047301	Motor_neurons
SRR4047302	SRR4047302	Motor_neurons
SRR4047303	SRR4047303	Motor_neurons
SRR4047304	SRR4047304	Motor_neurons
SRR4047305	SRR4047305	Motor_neurons
SRR4047306	SRR4047306	Motor_neurons
SRR4047307	SRR4047307	Motor_neurons
SRR4047308	SRR4047308	Motor_neurons
SRR4047309	SRR4047309	Motor_neurons
SRR4047318	SRR4047318	Motor_neurons
SRR4047319	SRR4047319	Motor_neurons
SRR4047320	SRR4047320	Motor_neurons
SRR4047321	SRR4047321	Motor_neurons
SRR4047322	SRR4047322	Motor_neurons
SRR4047324	SRR4047324	Motor_neurons
SRR4047325	SRR4047325	Motor_neurons
SRR4047326	SRR4047326	Motor_neurons
SRR4047328	SRR4047328	Motor_neurons
SRR4047329	SRR4047329	Motor_neurons
SRR4047330	SRR4047330	Motor_neurons
SRR4047333	SRR4047333	Motor_neurons
SRR4047334	SRR4047334	Motor_neurons
SRR4047335	SRR4047335	Motor_neurons
SRR4047336	SRR4047336	Motor_neurons
SRR4047338	SRR4047338	Motor_neurons
SRR4047339	SRR4047339	Motor_neurons
SRR4047340	SRR4047340	Motor_neurons
SRR4047341	SRR4047341	Motor_neurons
SRR4047342	SRR4047342	Motor_neurons
SRR4047344	SRR4047344	Motor_neurons
SRR4047345	SRR4047345	Motor_neurons
SRR4047346	SRR4047346	Motor_neurons
SRR4047347	SRR4047347	Motor_neurons
SRR4047348	SRR4047348	Motor_neurons
SRR4047349	SRR4047349	Motor_neurons
SRR4047351	SRR4047351	Motor_neurons
SRR4047352	SRR4047352	Motor_neurons
SRR4047353	SRR4047353	Motor_neurons
SRR4047396	SRR4047396	Induced_pluripotent_cells
SRR4047397	SRR4047397	Induced_pluripotent_cells
SRR4047398	SRR4047398	Induced_pluripotent_cells
SRR4047399	SRR4047399	Induced_pluripotent_cells
SRR4047400	SRR4047400	Induced_pluripotent_cells
SRR4047402	SRR4047402	Induced_pluripotent_cells
SRR4047403	SRR4047403	Induced_pluripotent_cells
SRR4047404	SRR4047404	Induced_pluripotent_cells
SRR4047405	SRR4047405	Induced_pluripotent_cells
SRR4047406	SRR4047406	Induced_pluripotent_cells
SRR4047408	SRR4047408	Induced_pluripotent_cells
SRR4047409	SRR4047409	Induced_pluripotent_cells
SRR4047412	SRR4047412	Induced_pluripotent_cells
SRR4047413	SRR4047413	Induced_pluripotent_cells
SRR4047414	SRR4047414	Induced_pluripotent_cells
SRR4047415	SRR4047415	Induced_pluripotent_cells
SRR4047416	SRR4047416	Induced_pluripotent_cells
SRR4047417	SRR4047417	Induced_pluripotent_cells
SRR4047418	SRR4047418	Induced_pluripotent_cells
SRR4047429	SRR4047429	Induced_pluripotent_cells
SRR4047430	SRR4047430	Induced_pluripotent_cells
SRR4047434	SRR4047434	Induced_pluripotent_cells
SRR4047435	SRR4047435	Induced_pluripotent_cells
SRR4047436	SRR4047436	Induced_pluripotent_cells
SRR4047437	SRR4047437	Induced_pluripotent_cells
SRR4047439	SRR4047439	Induced_pluripotent_cells
SRR4047440	SRR4047440	Induced_pluripotent_cells
SRR4047441	SRR4047441	Induced_pluripotent_cells
SRR4047442	SRR4047442	Induced_pluripotent_cells
SRR4047443	SRR4047443	Induced_pluripotent_cells
SRR4047444	SRR4047444	Induced_pluripotent_cells
SRR4047445	SRR4047445	Induced_pluripotent_cells
SRR4047446	SRR4047446	Induced_pluripotent_cells
SRR4047447	SRR4047447	Induced_pluripotent_cells
SRR4047450	SRR4047450	Induced_pluripotent_cells
SRR4047451	SRR4047451	Induced_pluripotent_cells
SRR4047454	SRR4047454	Induced_pluripotent_cells
SRR4047455	SRR4047455	Induced_pluripotent_cells
SRR4047456	SRR4047456	Induced_pluripotent_cells
SRR4047457	SRR4047457	Induced_pluripotent_cells
SRR4047458	SRR4047458	Induced_pluripotent_cells
SRR4047310	SRR4047310	Motor_neurons
SRR4047311	SRR4047311	Motor_neurons
SRR4047312	SRR4047312	Motor_neurons
SRR4047313	SRR4047313	Motor_neurons
SRR4047314	SRR4047314	Motor_neurons
SRR4047316	SRR4047316	Motor_neurons
SRR4047317	SRR4047317	Motor_neurons
SRR4047327	SRR4047327	Motor_neurons
SRR4047337	SRR4047337	Motor_neurons
SRR4047343	SRR4047343	Motor_neurons
SRR4047350	SRR4047350	Motor_neurons
SRR4047401	SRR4047401	Induced_pluripotent_cells
SRR4047407	SRR4047407	Induced_pluripotent_cells
SRR4047410	SRR4047410	Induced_pluripotent_cells
SRR4047411	SRR4047411	Induced_pluripotent_cells
SRR4047419	SRR4047419	Induced_pluripotent_cells
SRR4047420	SRR4047420	Induced_pluripotent_cells
SRR4047421	SRR4047421	Induced_pluripotent_cells
SRR4047422	SRR4047422	Induced_pluripotent_cells
SRR4047423	SRR4047423	Induced_pluripotent_cells
SRR4047424	SRR4047424	Induced_pluripotent_cells
SRR4047425	SRR4047425	Induced_pluripotent_cells
SRR4047426	SRR4047426	Induced_pluripotent_cells
SRR4047427	SRR4047427	Induced_pluripotent_cells
SRR4047428	SRR4047428	Induced_pluripotent_cells
SRR4047431	SRR4047431	Induced_pluripotent_cells
SRR4047432	SRR4047432	Induced_pluripotent_cells
SRR4047433	SRR4047433	Induced_pluripotent_cells
SRR4047438	SRR4047438	Induced_pluripotent_cells
SRR4047448	SRR4047448	Induced_pluripotent_cells
SRR4047449	SRR4047449	Induced_pluripotent_cells
SRR4047452	SRR4047452	Induced_pluripotent_cells
SRR4047453	SRR4047453	Induced_pluripotent_cells

## Sheet: Aleksandra et al., 2015
file_id	cell_id	cell_type
ERR523122	a2i_1	a2i
ERR523171	a2i_10	a2i
ERR522895	a2i_11	a2i
ERR522845	a2i_12	a2i
ERR523162	a2i_13	a2i
ERR522933	a2i_14	a2i
ERR522827	a2i_15	a2i
ERR522919	a2i_16	a2i
ERR522976	a2i_17	a2i
ERR522947	a2i_18	a2i
ERR523198	a2i_19	a2i
ERR523120	a2i_2	a2i
ERR523078	a2i_20	a2i
ERR523115	a2i_21	a2i
ERR522861	a2i_22	a2i
ERR523022	a2i_23	a2i
ERR523201	a2i_24	a2i
ERR523018	a2i_25	a2i
ERR522990	a2i_26	a2i
ERR523193	a2i_27	a2i
ERR523134	a2i_28	a2i
ERR522926	a2i_29	a2i
ERR523163	a2i_3	a2i
ERR1211272	a2i_3_1	a2i
ERR1211281	a2i_3_10	a2i
ERR1211282	a2i_3_11	a2i
ERR1211283	a2i_3_12	a2i
ERR1211284	a2i_3_13	a2i
ERR1211285	a2i_3_14	a2i
ERR1211286	a2i_3_15	a2i
ERR1211288	a2i_3_17	a2i
ERR1211289	a2i_3_18	a2i
ERR1211290	a2i_3_19	a2i
ERR1211273	a2i_3_2	a2i
ERR1211291	a2i_3_20	a2i
ERR1211292	a2i_3_21	a2i
ERR1211293	a2i_3_22	a2i
ERR1211294	a2i_3_23	a2i
ERR1211295	a2i_3_24	a2i
ERR1211296	a2i_3_25	a2i
ERR1211298	a2i_3_27	a2i
ERR1211299	a2i_3_28	a2i
ERR1211300	a2i_3_29	a2i
ERR1211274	a2i_3_3	a2i
ERR1211301	a2i_3_30	a2i
ERR1211302	a2i_3_31	a2i
ERR1211303	a2i_3_32	a2i
ERR1211304	a2i_3_33	a2i
ERR1211305	a2i_3_34	a2i
ERR1211306	a2i_3_35	a2i
ERR1211308	a2i_3_37	a2i
ERR1211309	a2i_3_38	a2i
ERR1211310	a2i_3_39	a2i
ERR1211275	a2i_3_4	a2i
ERR1211311	a2i_3_40	a2i
ERR1211312	a2i_3_41	a2i
ERR1211313	a2i_3_42	a2i
ERR1211314	a2i_3_43	a2i
ERR1211315	a2i_3_44	a2i
ERR1211316	a2i_3_45	a2i
ERR1211318	a2i_3_47	a2i
ERR1211319	a2i_3_48	a2i
ERR1211320	a2i_3_49	a2i
ERR1211276	a2i_3_5	a2i
ERR1211321	a2i_3_50	a2i
ERR1211322	a2i_3_51	a2i
ERR1211323	a2i_3_52	a2i
ERR1211324	a2i_3_53	a2i
ERR1211325	a2i_3_54	a2i
ERR1211326	a2i_3_55	a2i
ERR1211328	a2i_3_57	a2i
ERR1211329	a2i_3_58	a2i
ERR1211330	a2i_3_59	a2i
ERR1211331	a2i_3_60	a2i
ERR1211332	a2i_3_61	a2i
ERR1211333	a2i_3_62	a2i
ERR1211334	a2i_3_63	a2i
ERR1211335	a2i_3_64	a2i
ERR1211336	a2i_3_65	a2i
ERR1211337	a2i_3_66	a2i
ERR1211338	a2i_3_67	a2i
ERR1211339	a2i_3_68	a2i
ERR1211340	a2i_3_69	a2i
ERR1211278	a2i_3_7	a2i
ERR1211341	a2i_3_70	a2i
ERR1211342	a2i_3_71	a2i
ERR1211343	a2i_3_72	a2i
ERR1211344	a2i_3_73	a2i
ERR1211345	a2i_3_74	a2i
ERR1211346	a2i_3_75	a2i
ERR1211347	a2i_3_76	a2i
ERR1211348	a2i_3_77	a2i
ERR1211349	a2i_3_78	a2i
ERR1211350	a2i_3_79	a2i
ERR1211279	a2i_3_8	a2i
ERR1211351	a2i_3_80	a2i
ERR1211352	a2i_3_81	a2i
ERR1211353	a2i_3_82	a2i
ERR1211354	a2i_3_83	a2i
ERR1211355	a2i_3_84	a2i
ERR1211356	a2i_3_85	a2i
ERR1211357	a2i_3_86	a2i
ERR1211358	a2i_3_87	a2i
ERR1211359	a2i_3_88	a2i
ERR1211360	a2i_3_89	a2i
ERR1211280	a2i_3_9	a2i
ERR1211361	a2i_3_90	a2i
ERR1211362	a2i_3_91	a2i
ERR1211363	a2i_3_92	a2i
ERR1211364	a2i_3_93	a2i
ERR1211365	a2i_3_94	a2i
ERR1211366	a2i_3_95	a2i
ERR1211367	a2i_3_96	a2i
ERR523137	a2i_30	a2i
ERR523042	a2i_31	a2i
ERR522898	a2i_32	a2i
ERR522988	a2i_33	a2i
ERR522936	a2i_34	a2i
ERR523172	a2i_35	a2i
ERR523108	a2i_36	a2i
ERR523101	a2i_37	a2i
ERR522975	a2i_38	a2i
ERR522964	a2i_39	a2i
ERR522856	a2i_4	a2i
ERR522839	a2i_40	a2i
ERR523034	a2i_41	a2i
ERR522978	a2i_42	a2i
ERR522900	a2i_44	a2i
ERR523016	a2i_45	a2i
ERR522970	a2i_46	a2i
ERR522837	a2i_47	a2i
ERR522848	a2i_48	a2i
ERR522846	a2i_49	a2i
ERR523074	a2i_5	a2i
ERR522890	a2i_50	a2i
ERR523110	a2i_52	a2i
ERR522958	a2i_53	a2i
ERR522880	a2i_54	a2i
ERR523054	a2i_55	a2i
ERR522943	a2i_56	a2i
ERR522954	a2i_58	a2i
ERR522826	a2i_59	a2i
ERR522928	a2i_6	a2i
ERR523079	a2i_60	a2i
ERR522894	a2i_61	a2i
ERR522891	a2i_62	a2i
ERR523041	a2i_63	a2i
ERR523055	a2i_64	a2i
ERR523098	a2i_65	a2i
ERR523189	a2i_66	a2i
ERR523187	a2i_67	a2i
ERR522908	a2i_68	a2i
ERR523015	a2i_69	a2i
ERR523190	a2i_70	a2i
ERR522832	a2i_71	a2i
ERR523014	a2i_73	a2i
ERR523025	a2i_74	a2i
ERR522985	a2i_75	a2i
ERR523048	a2i_76	a2i
ERR523147	a2i_77	a2i
ERR522983	a2i_78	a2i
ERR523095	a2i_79	a2i
ERR523052	a2i_80	a2i
ERR523138	a2i_82	a2i
ERR523151	a2i_83	a2i
ERR523003	a2i_84	a2i
ERR523177	a2i_85	a2i
ERR523045	a2i_87	a2i
ERR522977	a2i_88	a2i
ERR523103	a2i_9	a2i
ERR522935	a2i_90	a2i
ERR522915	a2i_91	a2i
ERR523013	a2i_92	a2i
ERR523133	a2i_93	a2i
ERR522914	a2i_94	a2i
ERR523049	a2i_95	a2i
ERR523012	a2i_96	a2i
ERR1211368	serum_3_1	serum
ERR1211377	serum_3_10	serum
ERR1211378	serum_3_11	serum
ERR1211379	serum_3_12	serum
ERR1211380	serum_3_13	serum
ERR1211381	serum_3_14	serum
ERR1211382	serum_3_15	serum
ERR1211383	serum_3_16	serum
ERR1211384	serum_3_17	serum
ERR1211385	serum_3_18	serum
ERR1211386	serum_3_19	serum
ERR1211369	serum_3_2	serum
ERR1211387	serum_3_20	serum
ERR1211388	serum_3_21	serum
ERR1211389	serum_3_22	serum
ERR1211390	serum_3_23	serum
ERR1211391	serum_3_24	serum
ERR1211392	serum_3_25	serum
ERR1211393	serum_3_26	serum
ERR1211394	serum_3_27	serum
ERR1211395	serum_3_28	serum
ERR1211396	serum_3_29	serum
ERR1211370	serum_3_3	serum
ERR1211397	serum_3_30	serum
ERR1211398	serum_3_31	serum
ERR1211399	serum_3_32	serum
ERR1211400	serum_3_33	serum
ERR1211401	serum_3_34	serum
ERR1211402	serum_3_35	serum
ERR1211403	serum_3_36	serum
ERR1211404	serum_3_37	serum
ERR1211405	serum_3_38	serum
ERR1211406	serum_3_39	serum
ERR1211371	serum_3_4	serum
ERR1211407	serum_3_40	serum
ERR1211408	serum_3_41	serum
ERR1211409	serum_3_42	serum
ERR1211410	serum_3_43	serum
ERR1211411	serum_3_44	serum
ERR1211412	serum_3_45	serum
ERR1211413	serum_3_46	serum
ERR1211414	serum_3_47	serum
ERR1211415	serum_3_48	serum
ERR1211416	serum_3_49	serum
ERR1211372	serum_3_5	serum
ERR1211417	serum_3_50	serum
ERR1211418	serum_3_51	serum
ERR1211419	serum_3_52	serum
ERR1211420	serum_3_53	serum
ERR1211421	serum_3_54	serum
ERR1211422	serum_3_55	serum
ERR1211423	serum_3_56	serum
ERR1211424	serum_3_57	serum
ERR1211425	serum_3_58	serum
ERR1211426	serum_3_59	serum
ERR1211373	serum_3_6	serum
ERR1211427	serum_3_60	serum
ERR1211428	serum_3_61	serum
ERR1211429	serum_3_62	serum
ERR1211430	serum_3_63	serum
ERR1211431	serum_3_64	serum
ERR1211432	serum_3_65	serum
ERR1211433	serum_3_66	serum
ERR1211434	serum_3_67	serum
ERR1211435	serum_3_68	serum
ERR1211436	serum_3_69	serum
ERR1211374	serum_3_7	serum
ERR1211437	serum_3_70	serum
ERR1211438	serum_3_71	serum
ERR1211439	serum_3_72	serum
ERR1211440	serum_3_73	serum
ERR1211441	serum_3_74	serum
ERR1211442	serum_3_75	serum
ERR1211443	serum_3_76	serum
ERR1211444	serum_3_77	serum
ERR1211445	serum_3_78	serum
ERR1211446	serum_3_79	serum
ERR1211375	serum_3_8	serum
ERR1211447	serum_3_80	serum
ERR1211448	serum_3_81	serum
ERR1211449	serum_3_82	serum
ERR1211450	serum_3_83	serum
ERR1211451	serum_3_84	serum
ERR1211452	serum_3_85	serum
ERR1211453	serum_3_86	serum
ERR1211454	serum_3_87	serum
ERR1211455	serum_3_88	serum
ERR1211456	serum_3_89	serum
ERR1211376	serum_3_9	serum
ERR1211457	serum_3_90	serum
ERR1211458	serum_3_91	serum
ERR1211459	serum_3_92	serum
ERR1211460	serum_3_93	serum
ERR1211461	serum_3_94	serum
ERR1211462	serum_3_95	serum
ERR1211463	serum_3_96	serum
ERR523033	serum1_1	serum
ERR523196	serum1_10	serum
ERR522893	serum1_11	serum
ERR523200	serum1_12	serum
ERR522971	serum1_13	serum
ERR522945	serum1_14	serum
ERR523152	serum1_15	serum
ERR522967	serum1_16	serum
ERR523129	serum1_17	serum
ERR522877	serum1_18	serum
ERR523047	serum1_19	serum
ERR522972	serum1_2	serum
ERR523166	serum1_20	serum
ERR522854	serum1_21	serum
ERR523023	serum1_22	serum
ERR522923	serum1_23	serum
ERR523099	serum1_24	serum
ERR522897	serum1_25	serum
ERR522942	serum1_26	serum
ERR522905	serum1_27	serum
ERR522916	serum1_28	serum
ERR523071	serum1_29	serum
ERR523021	serum1_3	serum
ERR522968	serum1_30	serum
ERR523043	serum1_31	serum
ERR523182	serum1_32	serum
ERR523085	serum1_33	serum
ERR522903	serum1_34	serum
ERR523139	serum1_35	serum
ERR522951	serum1_36	serum
ERR523086	serum1_37	serum
ERR522993	serum1_38	serum
ERR522904	serum1_39	serum
ERR522981	serum1_4	serum
ERR523053	serum1_40	serum
ERR523069	serum1_42	serum
ERR523173	serum1_43	serum
ERR523128	serum1_44	serum
ERR522982	serum1_45	serum
ERR522840	serum1_46	serum
ERR523148	serum1_47	serum
ERR522980	serum1_48	serum
ERR523146	serum1_49	serum
ERR523038	serum1_5	serum
ERR522835	serum1_50	serum
ERR522836	serum1_51	serum
ERR523192	serum1_52	serum
ERR523117	serum1_53	serum
ERR523131	serum1_54	serum
ERR522867	serum1_55	serum
ERR523083	serum1_56	serum
ERR522969	serum1_57	serum
ERR522896	serum1_58	serum
ERR523165	serum1_6	serum
ERR522859	serum1_60	serum
ERR522913	serum1_61	serum
ERR523010	serum1_62	serum
ERR523008	serum1_63	serum
ERR522961	serum1_64	serum
ERR523164	serum1_65	serum
ERR522844	serum1_66	serum
ERR523082	serum1_67	serum
ERR523145	serum1_68	serum
ERR522960	serum1_69	serum
ERR523149	serum1_7	serum
ERR522875	serum1_70	serum
ERR522997	serum1_71	serum
ERR523088	serum1_72	serum
ERR523150	serum1_73	serum
ERR522899	serum1_74	serum
ERR523019	serum1_75	serum
ERR522843	serum1_76	serum
ERR523028	serum1_77	serum
ERR522994	serum1_78	serum
ERR522887	serum1_79	serum
ERR522910	serum1_8	serum
ERR523205	serum1_80	serum
ERR523144	serum1_81	serum
ERR522965	serum1_82	serum
ERR522866	serum1_83	serum
ERR522940	serum1_84	serum
ERR522944	serum1_85	serum
ERR523157	serum1_86	serum
ERR522872	serum1_87	serum
ERR522822	serum1_88	serum
ERR523176	serum1_89	serum
ERR523184	serum1_9	serum
ERR522996	serum1_90	serum
ERR523159	serum1_91	serum
ERR522979	serum1_93	serum
ERR523091	serum1_94	serum
ERR522821	serum1_95	serum
ERR523168	serum1_96	serum
ERR523127	serum2_1	serum
ERR522963	serum2_10	serum
ERR523000	serum2_11	serum
ERR522917	serum2_12	serum
ERR522918	serum2_13	serum
ERR523089	serum2_14	serum
ERR522912	serum2_15	serum
ERR523104	serum2_16	serum
ERR522884	serum2_17	serum
ERR523032	serum2_18	serum
ERR523121	serum2_19	serum
ERR523077	serum2_2	serum
ERR523140	serum2_20	serum
ERR523132	serum2_21	serum
ERR523017	serum2_22	serum
ERR523167	serum2_23	serum
ERR523075	serum2_24	serum
ERR522939	serum2_25	serum
ERR522863	serum2_26	serum
ERR522989	serum2_27	serum
ERR522991	serum2_28	serum
ERR523112	serum2_29	serum
ERR523001	serum2_3	serum
ERR522857	serum2_30	serum
ERR523155	serum2_31	serum
ERR523141	serum2_32	serum
ERR523107	serum2_33	serum
ERR522824	serum2_34	serum
ERR523002	serum2_35	serum
ERR522841	serum2_37	serum
ERR522992	serum2_38	serum
ERR523170	serum2_39	serum
ERR522937	serum2_4	serum
ERR523191	serum2_40	serum
ERR523114	serum2_41	serum
ERR522922	serum2_42	serum
ERR522925	serum2_43	serum
ERR523087	serum2_44	serum
ERR522870	serum2_45	serum
ERR522949	serum2_47	serum
ERR523004	serum2_48	serum
ERR522927	serum2_5	serum
ERR523070	serum2_50	serum
ERR522957	serum2_51	serum
ERR522849	serum2_52	serum
ERR523186	serum2_53	serum
ERR522858	serum2_55	serum
ERR523036	serum2_56	serum
ERR522879	serum2_58	serum
ERR522938	serum2_59	serum
ERR523050	serum2_6	serum
ERR523183	serum2_60	serum
ERR523076	serum2_61	serum
ERR523181	serum2_62	serum
ERR522962	serum2_63	serum
ERR523024	serum2_64	serum
ERR523105	serum2_65	serum
ERR523109	serum2_66	serum
ERR522888	serum2_67	serum
ERR523179	serum2_68	serum
ERR522851	serum2_69	serum
ERR522886	serum2_7	serum
ERR523116	serum2_70	serum
ERR523156	serum2_71	serum
ERR523094	serum2_72	serum
ERR522987	serum2_73	serum
ERR522852	serum2_74	serum
ERR522974	serum2_75	serum
ERR522825	serum2_76	serum
ERR522842	serum2_77	serum
ERR522907	serum2_78	serum
ERR522889	serum2_79	serum
ERR523106	serum2_8	serum
ERR523039	serum2_80	serum
ERR523202	serum2_81	serum
ERR523081	serum2_82	serum
ERR522862	serum2_83	serum
ERR523011	serum2_84	serum
ERR523119	serum2_85	serum
ERR522966	serum2_86	serum
ERR523161	serum2_87	serum
ERR522820	serum2_88	serum
ERR522833	serum2_89	serum
ERR523154	serum2_9	serum
ERR522882	serum2_90	serum
ERR522911	serum2_91	serum
ERR522853	serum2_93	serum
ERR522873	serum2_94	serum
ERR523102	serum2_95	serum
ERR523123	serum2_96	serum
