# Supplementary material for: Comprehensive assessment of alternative splicing analysis methods for single-cell RNA-seq
Source: iScience. 2026 May 22;29(6):116090. doi: 10.1016/j.isci.2026.116090 (PMC13217931; doi:10.1016/j.isci.2026.116090)
Supplement: Table S2. Parameter sweep for clustering evaluation with optimal settings determined by BCl score — Each row lists the method, dataset, tested parameters (number of features, number of neighbors, PCA components, Leiden clustering resolution), and corresponding evaluation metrics (accuracy, ARI, NMI, silhouette score, and BCI). [file mmc3.xlsx]

## Sheet: Intro.
Supplementary Table 2. Parameter sweep for clustering evaluation with optimal settings determined by BCl score.
Each row lists the method, dataset, tested parameters (number of features, number of neighbors, PCA components, Leiden clustering resolution), and corresponding evaluation metrics (accuracy, ARI, NMI, silhouette score, and BCI).

## Sheet: Table S2
Method	Dataset	n_features	n_neighbors	n_pcs	resolution	accuracy	ARI	NMI	Silhouette	BCI
BRIE2	Camp et al., 2017	all	10	20	1.1	0.888889	0.796793	0.825797	0.519553	0.757758
BRIE2	Camp et al., 2017	all	30	9	1.1	0.862745	0.76033	0.80705	0.569901	0.750006
BRIE2	Camp et al., 2017	all	20	7	1.1	0.860131	0.768871	0.809946	0.558182	0.749282
BRIE2	Camp et al., 2017	all	20	7	0.9	0.860131	0.768871	0.809946	0.558182	0.749282
BRIE2	Camp et al., 2017	all	20	7	1	0.860131	0.768871	0.809946	0.558182	0.749282
BRIE2	Camp et al., 2017	all	15	9	0.9	0.869281	0.775169	0.809696	0.542149	0.749074
BRIE2	Camp et al., 2017	all	10	15	1.1	0.878431	0.777227	0.817395	0.520902	0.748489
BRIE2	Camp et al., 2017	all	15	10	1.1	0.864052	0.765756	0.810679	0.552415	0.748225
BRIE2	Camp et al., 2017	all	30	10	1.1	0.830065	0.758217	0.816204	0.574362	0.744712
BRIE2	Camp et al., 2017	all	20	7	0.6	0.830065	0.763079	0.818027	0.565752	0.744231
BRIE2	Camp et al., 2017	all	20	7	0.8	0.831373	0.763629	0.815533	0.566314	0.744212
BRIE2	Camp et al., 2017	all	20	7	0.7	0.828758	0.762427	0.814963	0.568535	0.743671
BRIE2	Camp et al., 2017	all	20	10	1.1	0.830065	0.756681	0.815815	0.571769	0.743583
BRIE2	Camp et al., 2017	all	20	10	1	0.830065	0.756681	0.815815	0.571769	0.743583
BRIE2	Camp et al., 2017	all	15	7	1	0.858824	0.767872	0.808688	0.537055	0.74311
BRIE2	Camp et al., 2017	all	10	10	1.1	0.861438	0.762494	0.808478	0.539273	0.742921
BRIE2	Camp et al., 2017	all	10	10	1	0.861438	0.762494	0.808478	0.539273	0.742921
BRIE2	Camp et al., 2017	all	20	20	1.1	0.843137	0.780164	0.828327	0.519795	0.742856
BRIE2	Camp et al., 2017	all	15	9	1	0.862745	0.763651	0.805822	0.535161	0.741845
BRIE2	Camp et al., 2017	all	15	9	1.1	0.862745	0.763651	0.805822	0.535161	0.741845
BRIE2	Camp et al., 2017	all	15	7	0.8	0.857516	0.765223	0.811912	0.532554	0.741802
BRIE2	Camp et al., 2017	all	20	9	1.1	0.860131	0.75828	0.802681	0.544522	0.741403
BRIE2	Camp et al., 2017	all	20	9	1	0.860131	0.75828	0.802681	0.544522	0.741403
BRIE2	Camp et al., 2017	all	30	15	1.1	0.836601	0.764412	0.819831	0.539214	0.740015
BRIE2	Camp et al., 2017	all	15	10	1	0.831373	0.758023	0.81548	0.554533	0.739852
BRIE2	Camp et al., 2017	all	15	20	1.1	0.837908	0.771528	0.820201	0.526838	0.739119
BRIE2	Camp et al., 2017	all	40	10	1.1	0.831373	0.75764	0.816855	0.548948	0.738704
BRIE2	Camp et al., 2017	all	40	7	1.1	0.826144	0.7554	0.81242	0.557329	0.737823
BRIE2	Camp et al., 2017	all	40	7	1	0.826144	0.7554	0.81242	0.557329	0.737823
BRIE2	Camp et al., 2017	all	20	15	1	0.836601	0.761317	0.819497	0.528895	0.736578
BRIE2	Camp et al., 2017	all	30	9	1	0.824837	0.748446	0.809705	0.562176	0.736291
BRIE2	Camp et al., 2017	all	30	7	1.1	0.849673	0.751375	0.797443	0.545922	0.736103
BRIE2	Camp et al., 2017	all	15	7	0.7	0.830065	0.760939	0.813179	0.539729	0.735978
BRIE2	Camp et al., 2017	all	40	9	1.1	0.824837	0.748446	0.809705	0.560699	0.735922
BRIE2	Camp et al., 2017	5000	10	7	1.1	0.864052	0.756554	0.800029	0.52084	0.735369
BRIE2	Camp et al., 2017	5000	10	7	1	0.864052	0.756554	0.800029	0.52084	0.735369
BRIE2	Camp et al., 2017	all	10	20	1	0.837908	0.771322	0.819919	0.509891	0.73476
BRIE2	Camp et al., 2017	all	40	5	1	0.828758	0.753803	0.816432	0.539408	0.7346
BRIE2	Camp et al., 2017	all	40	5	0.9	0.828758	0.753803	0.816432	0.539408	0.7346
BRIE2	Camp et al., 2017	all	15	15	1.1	0.833987	0.757234	0.815386	0.530873	0.73437
BRIE2	Camp et al., 2017	all	20	15	1.1	0.835294	0.759089	0.814094	0.528614	0.734273
BRIE2	Camp et al., 2017	all	10	7	1	0.848366	0.74504	0.790869	0.550795	0.733768
BRIE2	Camp et al., 2017	all	10	7	1.1	0.848366	0.747144	0.793901	0.54395	0.73334
BRIE2	Camp et al., 2017	all	40	5	0.7	0.827451	0.751668	0.814537	0.539266	0.73323
BRIE2	Camp et al., 2017	all	40	15	1.1	0.827451	0.756199	0.820769	0.526771	0.732797
BRIE2	Camp et al., 2017	all	20	9	0.9	0.824837	0.748705	0.806454	0.550736	0.732683
BRIE2	Camp et al., 2017	all	40	7	0.9	0.819608	0.747869	0.807033	0.547713	0.730556
BRIE2	Camp et al., 2017	all	30	15	1	0.826144	0.75379	0.814178	0.526158	0.730067
BRIE2	Camp et al., 2017	all	20	10	0.8	0.801307	0.735935	0.808883	0.571141	0.729316
BRIE2	Camp et al., 2017	all	10	15	0.8	0.83268	0.757335	0.813632	0.508447	0.728023
BRIE2	Camp et al., 2017	5000	15	7	1.1	0.858824	0.749171	0.794509	0.509468	0.727993
BRIE2	Camp et al., 2017	all	40	7	0.8	0.801307	0.735241	0.807591	0.567593	0.727933
BRIE2	Camp et al., 2017	all	30	7	0.8	0.818301	0.744982	0.803228	0.540163	0.726668
BRIE2	Camp et al., 2017	all	10	15	0.9	0.831373	0.755221	0.811159	0.507184	0.726234
BRIE2	Camp et al., 2017	5000	10	7	0.9	0.852288	0.744569	0.790325	0.516623	0.725951
BRIE2	Camp et al., 2017	all	10	7	0.6	0.84183	0.748439	0.796302	0.516733	0.725826
BRIE2	Camp et al., 2017	all	30	10	0.9	0.802614	0.731668	0.804758	0.561494	0.725133
BRIE2	Camp et al., 2017	all	10	9	0.9	0.843137	0.738585	0.790411	0.526975	0.724777
BRIE2	Camp et al., 2017	all	30	10	1	0.802614	0.731278	0.804812	0.559917	0.724656
BRIE2	Camp et al., 2017	all	30	10	0.7	0.801307	0.728896	0.803665	0.561612	0.72387
BRIE2	Camp et al., 2017	all	10	9	1.1	0.843137	0.73622	0.78745	0.528102	0.723727
BRIE2	Camp et al., 2017	all	10	9	1	0.843137	0.73622	0.78745	0.528102	0.723727
BRIE2	Camp et al., 2017	all	10	9	0.8	0.843137	0.73622	0.78745	0.528102	0.723727
BRIE2	Camp et al., 2017	all	15	10	0.7	0.8	0.73358	0.807172	0.554061	0.723703
BRIE2	Camp et al., 2017	all	15	10	0.6	0.8	0.73358	0.807172	0.554061	0.723703
BRIE2	Camp et al., 2017	all	30	10	0.8	0.801307	0.729298	0.803035	0.560223	0.723466
BRIE2	Camp et al., 2017	all	10	10	0.9	0.833987	0.736743	0.796139	0.52636	0.723307
BRIE2	Camp et al., 2017	all	40	10	1	0.801307	0.735161	0.808585	0.547066	0.72303
BRIE2	Camp et al., 2017	all	15	10	0.9	0.819608	0.745198	0.806766	0.519893	0.722866
BRIE2	Camp et al., 2017	all	30	7	0.7	0.798693	0.730185	0.799428	0.562901	0.722802
BRIE2	Camp et al., 2017	all	40	5	1.1	0.813072	0.727747	0.798402	0.551516	0.722684
BRIE2	Camp et al., 2017	all	20	10	0.9	0.801307	0.727954	0.802539	0.55891	0.722678
BRIE2	Camp et al., 2017	all	10	15	1	0.848366	0.748508	0.796403	0.495676	0.722238
BRIE2	Camp et al., 2017	5000	20	9	1	0.811765	0.730344	0.794013	0.550596	0.721679
BRIE2	Camp et al., 2017	all	30	5	0.8	0.818301	0.732765	0.804725	0.529737	0.721382
BRIE2	Camp et al., 2017	all	30	5	0.9	0.818301	0.732765	0.804725	0.529737	0.721382
BRIE2	Camp et al., 2017	all	20	10	0.7	0.8	0.725669	0.801394	0.557969	0.721258
BRIE2	Camp et al., 2017	all	20	10	0.6	0.8	0.725669	0.801394	0.557969	0.721258
BRIE2	Camp et al., 2017	5000	30	10	1.1	0.818301	0.741091	0.800337	0.525062	0.721197
BRIE2	Camp et al., 2017	5000	15	7	0.8	0.822222	0.738455	0.800514	0.521717	0.720727
BRIE2	Camp et al., 2017	5000	30	7	1.1	0.814379	0.733821	0.792208	0.542425	0.720708
BRIE2	Camp et al., 2017	all	15	7	0.9	0.831373	0.737057	0.788164	0.5251	0.720423
BRIE2	Camp et al., 2017	all	15	7	1.1	0.831373	0.737057	0.788164	0.5251	0.720423
BRIE2	Camp et al., 2017	all	10	9	0.7	0.840523	0.73111	0.784037	0.525981	0.720413
BRIE2	Camp et al., 2017	all	20	5	0.8	0.811765	0.725836	0.796608	0.544837	0.719762
BRIE2	Camp et al., 2017	all	15	10	0.8	0.8	0.725669	0.801394	0.55114	0.719551
BRIE2	Camp et al., 2017	5000	15	10	1.1	0.814379	0.733126	0.794672	0.535935	0.719528
BRIE2	Camp et al., 2017	5000	20	10	1	0.816993	0.73843	0.798488	0.523929	0.71946
BRIE2	Camp et al., 2017	all	10	7	0.7	0.831373	0.733418	0.78532	0.526594	0.719176
BRIE2	Camp et al., 2017	all	10	7	0.9	0.831373	0.733418	0.78532	0.526594	0.719176
BRIE2	Camp et al., 2017	all	40	15	1	0.801307	0.735398	0.812636	0.526683	0.719006
BRIE2	Camp et al., 2017	all	30	7	1	0.807843	0.730008	0.791314	0.546024	0.718797
BRIE2	Camp et al., 2017	all	30	7	0.9	0.807843	0.730008	0.791314	0.546024	0.718797
BRIE2	Camp et al., 2017	5000	20	10	1.1	0.815686	0.736232	0.796014	0.524657	0.718147
BRIE2	Camp et al., 2017	5000	20	7	0.9	0.813072	0.731734	0.792208	0.534991	0.718001
BRIE2	Camp et al., 2017	5000	20	7	1	0.813072	0.731734	0.792208	0.534991	0.718001
BRIE2	Camp et al., 2017	all	10	7	0.8	0.830065	0.732352	0.783974	0.524177	0.717642
BRIE2	Camp et al., 2017	all	20	5	0.6	0.814379	0.727209	0.797834	0.530107	0.717382
BRIE2	Camp et al., 2017	all	30	5	1	0.80915	0.71933	0.791133	0.547588	0.7168
BRIE2	Camp et al., 2017	all	30	5	1.1	0.80915	0.71933	0.791133	0.547588	0.7168
BRIE2	Camp et al., 2017	all	15	7	0.6	0.824837	0.725175	0.789106	0.527877	0.716749
BRIE2	Camp et al., 2017	all	10	10	0.6	0.798693	0.723391	0.798711	0.545595	0.716597
BRIE2	Camp et al., 2017	all	10	10	0.7	0.798693	0.723391	0.798711	0.545595	0.716597
BRIE2	Camp et al., 2017	5000	20	7	1.1	0.80915	0.73324	0.791965	0.529841	0.716049
BRIE2	Camp et al., 2017	all	20	5	1	0.80915	0.721146	0.790279	0.543173	0.715937
BRIE2	Camp et al., 2017	all	15	5	1	0.848366	0.726063	0.779676	0.509637	0.715935
BRIE2	Camp et al., 2017	all	15	5	1.1	0.848366	0.726063	0.779676	0.509637	0.715935
BRIE2	Camp et al., 2017	5000	10	7	0.7	0.811765	0.730044	0.792322	0.529536	0.715917
BRIE2	Camp et al., 2017	5000	10	7	0.6	0.811765	0.730044	0.792322	0.529536	0.715917
BRIE2	Camp et al., 2017	all	40	10	0.9	0.8	0.724715	0.800474	0.538198	0.715847
BRIE2	Camp et al., 2017	all	40	10	0.8	0.8	0.725541	0.801427	0.536378	0.715836
BRIE2	Camp et al., 2017	all	15	15	1	0.833987	0.734572	0.786887	0.506204	0.715412
BRIE2	Camp et al., 2017	5000	15	9	1.1	0.810458	0.728007	0.792245	0.530055	0.715191
BRIE2	Camp et al., 2017	all	20	5	1.1	0.835294	0.720582	0.780909	0.52293	0.714929
BRIE2	Camp et al., 2017	all	20	5	0.7	0.807843	0.71924	0.788485	0.543753	0.71483
BRIE2	Camp et al., 2017	all	10	10	0.8	0.813072	0.738605	0.805087	0.498909	0.713918
BRIE2	Camp et al., 2017	all	20	5	0.9	0.807843	0.718128	0.788893	0.540015	0.713719
BRIE2	Camp et al., 2017	all	10	5	0.9	0.836601	0.722347	0.784139	0.510331	0.713355
BRIE2	Camp et al., 2017	all	10	5	1.1	0.836601	0.722347	0.784139	0.510331	0.713355
BRIE2	Camp et al., 2017	all	10	5	1	0.836601	0.722347	0.784139	0.510331	0.713355
BRIE2	Camp et al., 2017	all	10	5	0.8	0.836601	0.722347	0.784139	0.510331	0.713355
BRIE2	Camp et al., 2017	5000	10	9	1.1	0.810458	0.728482	0.791175	0.519627	0.712435
BRIE2	Camp et al., 2017	5000	10	7	0.8	0.806536	0.724016	0.791432	0.526912	0.712224
BRIE2	Camp et al., 2017	all	10	5	0.6	0.807843	0.720144	0.791394	0.524349	0.710933
BRIE2	Camp et al., 2017	all	10	5	0.7	0.807843	0.720144	0.791394	0.524349	0.710933
BRIE2	Camp et al., 2017	5000	15	7	1	0.839216	0.729198	0.775582	0.498628	0.710656
BRIE2	Camp et al., 2017	5000	15	10	0.9	0.807843	0.732779	0.79167	0.508585	0.710219
BRIE2	Camp et al., 2017	5000	15	10	1	0.802614	0.726511	0.786403	0.521478	0.709252
BRIE2	Camp et al., 2017	5000	15	10	0.8	0.796078	0.722379	0.796166	0.518886	0.708378
BRIE2	Camp et al., 2017	5000	15	10	0.7	0.796078	0.722379	0.796166	0.518886	0.708378
BRIE2	Camp et al., 2017	5000	40	7	0.8	0.793464	0.715524	0.786893	0.535989	0.707968
BRIE2	Camp et al., 2017	all	15	5	0.6	0.805229	0.715336	0.785151	0.525741	0.707864
BRIE2	Camp et al., 2017	5000	15	7	0.9	0.810458	0.727658	0.790041	0.503241	0.70785
BRIE2	Camp et al., 2017	5000	40	7	0.9	0.789542	0.71284	0.78716	0.541778	0.70783
BRIE2	Camp et al., 2017	all	15	5	0.8	0.810458	0.718619	0.789895	0.512181	0.707788
BRIE2	Camp et al., 2017	all	15	5	0.9	0.810458	0.718619	0.789895	0.512181	0.707788
BRIE2	Camp et al., 2017	all	20	20	1	0.773856	0.709188	0.816911	0.528913	0.707217
BRIE2	Camp et al., 2017	all	20	20	0.9	0.773856	0.709188	0.816911	0.528913	0.707217
BRIE2	Camp et al., 2017	all	40	5	0.8	0.789542	0.717092	0.794853	0.527195	0.707171
BRIE2	Camp et al., 2017	all	30	9	0.7	0.751634	0.703169	0.806499	0.565857	0.70679
BRIE2	Camp et al., 2017	all	30	9	0.8	0.751634	0.703169	0.806499	0.565857	0.70679
BRIE2	Camp et al., 2017	5000	20	7	0.8	0.785621	0.708429	0.788642	0.54368	0.706593
BRIE2	Camp et al., 2017	all	40	5	0.6	0.789542	0.718077	0.794233	0.524215	0.706517
BRIE2	Camp et al., 2017	5000	30	7	1	0.788235	0.70969	0.788645	0.539034	0.706401
BRIE2	Camp et al., 2017	5000	30	7	0.7	0.789542	0.708582	0.786864	0.53901	0.706
BRIE2	Camp et al., 2017	all	15	5	0.7	0.803922	0.711136	0.781996	0.524422	0.705369
BRIE2	Camp et al., 2017	5000	30	7	0.8	0.789542	0.708905	0.7852	0.537668	0.705329
BRIE2	Camp et al., 2017	all	15	20	0.9	0.771242	0.706443	0.812376	0.531237	0.705324
BRIE2	Camp et al., 2017	all	15	20	0.8	0.771242	0.706443	0.812376	0.531237	0.705324
BRIE2	Camp et al., 2017	all	15	20	1	0.771242	0.706443	0.812376	0.531237	0.705324
BRIE2	Camp et al., 2017	5000	20	7	0.7	0.786928	0.705513	0.786757	0.54146	0.705164
BRIE2	Camp et al., 2017	5000	20	7	0.6	0.786928	0.705513	0.786757	0.54146	0.705164
BRIE2	Camp et al., 2017	all	30	9	0.9	0.751634	0.700723	0.802076	0.565477	0.704978
BRIE2	Camp et al., 2017	all	30	20	1.1	0.784314	0.699869	0.808493	0.526776	0.704863
BRIE2	Camp et al., 2017	5000	10	10	0.9	0.801307	0.723309	0.783285	0.511263	0.704791
BRIE2	Camp et al., 2017	5000	10	10	1.1	0.801307	0.723309	0.783285	0.511263	0.704791
BRIE2	Camp et al., 2017	5000	40	7	1	0.788235	0.709718	0.784326	0.53571	0.704497
BRIE2	Camp et al., 2017	5000	40	7	1.1	0.788235	0.709718	0.784326	0.53571	0.704497
BRIE2	Camp et al., 2017	all	40	9	1	0.751634	0.700113	0.803238	0.562198	0.704296
BRIE2	Camp et al., 2017	all	40	9	0.9	0.751634	0.700113	0.803238	0.562198	0.704296
BRIE2	Camp et al., 2017	all	40	9	0.8	0.751634	0.700113	0.803238	0.562198	0.704296
BRIE2	Camp et al., 2017	5000	15	7	0.7	0.806536	0.725768	0.790759	0.493553	0.704154
BRIE2	Camp et al., 2017	all	15	15	0.9	0.802614	0.727271	0.797084	0.48877	0.703935
BRIE2	Camp et al., 2017	all	40	20	1.1	0.773856	0.710145	0.815987	0.515608	0.703899
BRIE2	Camp et al., 2017	all	30	20	1	0.769935	0.705244	0.813294	0.526944	0.703854
BRIE2	Camp et al., 2017	5000	10	10	1	0.8	0.721006	0.782593	0.511642	0.70381
BRIE2	Camp et al., 2017	5000	40	10	0.9	0.793464	0.717553	0.792451	0.510093	0.70339
BRIE2	Camp et al., 2017	5000	40	10	1.1	0.793464	0.717553	0.792451	0.510093	0.70339
BRIE2	Camp et al., 2017	5000	30	7	0.9	0.786928	0.706984	0.782806	0.536464	0.703296
BRIE2	Camp et al., 2017	5000	30	5	0.7	0.803922	0.70656	0.778145	0.524538	0.703291
BRIE2	Camp et al., 2017	all	20	9	0.6	0.751634	0.703806	0.80534	0.552331	0.703278
BRIE2	Camp et al., 2017	all	30	5	0.7	0.801307	0.712476	0.788432	0.507578	0.702448
BRIE2	Camp et al., 2017	5000	15	5	1.1	0.839216	0.713508	0.775812	0.480131	0.702167
BRIE2	Camp et al., 2017	5000	15	5	1	0.839216	0.713508	0.775812	0.480131	0.702167
BRIE2	Camp et al., 2017	5000	20	10	0.9	0.793464	0.716497	0.791307	0.505993	0.701815
BRIE2	Camp et al., 2017	5000	20	10	0.8	0.793464	0.716497	0.791307	0.505993	0.701815
BRIE2	Camp et al., 2017	5000	10	10	0.8	0.8	0.718995	0.779423	0.508314	0.701683
BRIE2	Camp et al., 2017	all	20	9	0.7	0.751634	0.700723	0.802076	0.551966	0.7016
BRIE2	Camp et al., 2017	5000	10	9	0.9	0.798693	0.717512	0.781086	0.508112	0.701351
BRIE2	Camp et al., 2017	all	20	9	0.8	0.751634	0.700993	0.800831	0.54959	0.700762
BRIE2	Camp et al., 2017	all	15	9	0.8	0.754248	0.707751	0.804308	0.536734	0.700761
BRIE2	Camp et al., 2017	all	15	9	0.6	0.754248	0.707751	0.804308	0.536734	0.700761
BRIE2	Camp et al., 2017	all	15	9	0.7	0.754248	0.707751	0.804308	0.536734	0.700761
BRIE2	Camp et al., 2017	5000	30	5	1.1	0.801307	0.700755	0.776214	0.52422	0.700624
BRIE2	Camp et al., 2017	5000	40	5	1	0.798693	0.698494	0.772552	0.532077	0.700454
BRIE2	Camp et al., 2017	5000	40	5	0.7	0.798693	0.698494	0.772552	0.532077	0.700454
BRIE2	Camp et al., 2017	5000	40	5	1.1	0.798693	0.698494	0.772552	0.532077	0.700454
BRIE2	Camp et al., 2017	5000	10	9	0.8	0.797386	0.715985	0.778988	0.509223	0.700395
BRIE2	Camp et al., 2017	5000	15	9	0.9	0.796078	0.71435	0.77845	0.512611	0.700372
BRIE2	Camp et al., 2017	5000	10	9	0.7	0.797386	0.716136	0.780054	0.507734	0.700327
BRIE2	Camp et al., 2017	5000	30	10	0.9	0.793464	0.716031	0.792013	0.499087	0.700149
BRIE2	Camp et al., 2017	5000	40	5	0.9	0.8	0.699264	0.775347	0.525575	0.700046
BRIE2	Camp et al., 2017	5000	10	5	0.9	0.836601	0.707353	0.772044	0.483671	0.699917
BRIE2	Camp et al., 2017	5000	10	5	1	0.836601	0.708136	0.772627	0.481628	0.699748
BRIE2	Camp et al., 2017	5000	10	5	1.1	0.836601	0.708136	0.772627	0.481628	0.699748
BRIE2	Camp et al., 2017	5000	20	9	1.1	0.784314	0.703719	0.786895	0.521605	0.699133
BRIE2	Camp et al., 2017	5000	30	5	1	0.8	0.699264	0.775347	0.521313	0.698981
BRIE2	Camp et al., 2017	5000	30	5	0.8	0.8	0.699264	0.775347	0.521313	0.698981
BRIE2	Camp et al., 2017	5000	30	5	0.9	0.8	0.699264	0.775347	0.521313	0.698981
BRIE2	Camp et al., 2017	5000	20	5	0.8	0.8	0.698821	0.776557	0.518945	0.698581
BRIE2	Camp et al., 2017	5000	10	5	0.8	0.835294	0.707033	0.771855	0.478487	0.698167
BRIE2	Camp et al., 2017	all	10	20	0.7	0.777778	0.688831	0.8012	0.524724	0.698133
BRIE2	Camp et al., 2017	5000	20	5	1.1	0.798693	0.696264	0.775046	0.520338	0.697585
BRIE2	Camp et al., 2017	all	10	20	0.8	0.76732	0.698249	0.804572	0.519294	0.697359
BRIE2	Camp et al., 2017	5000	20	5	0.9	0.798693	0.69605	0.77507	0.519493	0.697326
BRIE2	Camp et al., 2017	5000	20	5	1	0.798693	0.69605	0.77507	0.519493	0.697326
BRIE2	Camp et al., 2017	5000	15	5	0.9	0.801307	0.701395	0.778303	0.507382	0.697097
BRIE2	Camp et al., 2017	5000	15	5	0.8	0.801307	0.701395	0.778303	0.507382	0.697097
BRIE2	Camp et al., 2017	5000	15	5	0.7	0.801307	0.701509	0.777984	0.506018	0.696705
BRIE2	Camp et al., 2017	5000	10	20	1	0.826144	0.713652	0.779159	0.467705	0.696665
BRIE2	Camp et al., 2017	all	10	20	0.9	0.766013	0.696556	0.803054	0.518954	0.696144
BRIE2	Camp et al., 2017	2000	20	9	1.1	0.816993	0.713727	0.773615	0.475652	0.694997
BRIE2	Camp et al., 2017	5000	10	10	0.7	0.786928	0.701043	0.781129	0.509693	0.694698
BRIE2	Camp et al., 2017	5000	15	9	1	0.781699	0.698762	0.784269	0.50982	0.693638
BRIE2	Camp et al., 2017	all	10	9	0.6	0.756863	0.689353	0.791628	0.535771	0.693404
BRIE2	Camp et al., 2017	5000	10	9	1	0.773856	0.696047	0.783652	0.519623	0.693295
BRIE2	Camp et al., 2017	5000	40	9	0.8	0.746405	0.696241	0.791482	0.538813	0.693236
BRIE2	Camp et al., 2017	2000	15	9	1.1	0.815686	0.711978	0.770548	0.471362	0.692394
BRIE2	Camp et al., 2017	2000	15	9	1	0.815686	0.711978	0.770548	0.471362	0.692394
BRIE2	Camp et al., 2017	5000	30	9	1.1	0.74902	0.691812	0.783495	0.543869	0.692049
BRIE2	Camp et al., 2017	5000	40	10	1	0.74902	0.696216	0.787377	0.535436	0.692012
BRIE2	Camp et al., 2017	5000	40	9	1	0.747712	0.690471	0.782981	0.545468	0.691658
BRIE2	Camp et al., 2017	5000	20	20	1.1	0.786928	0.70727	0.793172	0.478168	0.691384
BRIE2	Camp et al., 2017	5000	40	9	1.1	0.747712	0.692026	0.781742	0.543959	0.69136
BRIE2	Camp et al., 2017	5000	15	20	1.1	0.8	0.714209	0.782992	0.467936	0.691284
BRIE2	Camp et al., 2017	5000	30	9	1	0.747712	0.690383	0.782759	0.543121	0.690994
BRIE2	Camp et al., 2017	5000	40	9	0.9	0.746405	0.689061	0.782292	0.546099	0.690964
BRIE2	Camp et al., 2017	5000	10	20	1.1	0.8	0.712797	0.77889	0.471809	0.690874
BRIE2	Camp et al., 2017	2000	20	10	0.8	0.784314	0.706989	0.782824	0.488762	0.690722
BRIE2	Camp et al., 2017	2000	20	10	1	0.784314	0.706989	0.782824	0.488762	0.690722
BRIE2	Camp et al., 2017	2000	40	9	0.9	0.781699	0.70532	0.781427	0.493924	0.690593
BRIE2	Camp et al., 2017	all	30	7	0.6	0.743791	0.69585	0.801314	0.520431	0.690347
BRIE2	Camp et al., 2017	5000	30	9	0.9	0.746405	0.689061	0.782292	0.543141	0.690225
BRIE2	Camp et al., 2017	2000	20	10	0.7	0.784314	0.708349	0.782629	0.484955	0.690062
BRIE2	Camp et al., 2017	5000	10	15	1.1	0.797386	0.713266	0.784914	0.463734	0.689825
BRIE2	Camp et al., 2017	2000	40	7	1.1	0.797386	0.701715	0.768081	0.489164	0.689086
BRIE2	Camp et al., 2017	5000	30	9	0.8	0.745098	0.687179	0.781808	0.542252	0.689085
BRIE2	Camp et al., 2017	2000	15	9	0.7	0.783007	0.701956	0.778903	0.490632	0.688624
BRIE2	Camp et al., 2017	2000	20	9	1	0.784314	0.704879	0.781709	0.483173	0.688519
BRIE2	Camp et al., 2017	2000	20	9	0.8	0.784314	0.704879	0.781709	0.483173	0.688519
BRIE2	Camp et al., 2017	2000	20	9	0.9	0.784314	0.705114	0.780885	0.48067	0.687746
BRIE2	Camp et al., 2017	2000	10	10	1.1	0.827451	0.707682	0.758669	0.457099	0.687725
BRIE2	Camp et al., 2017	2000	40	9	1.1	0.779085	0.700115	0.776589	0.494479	0.687567
BRIE2	Camp et al., 2017	2000	40	10	1.1	0.783007	0.702686	0.779835	0.483799	0.687332
BRIE2	Camp et al., 2017	2000	20	9	0.7	0.784314	0.704177	0.780333	0.480338	0.68729
BRIE2	Camp et al., 2017	5000	10	5	0.6	0.79085	0.684644	0.765929	0.507714	0.687284
BRIE2	Camp et al., 2017	5000	30	10	1	0.747712	0.693054	0.785478	0.522633	0.687219
BRIE2	Camp et al., 2017	2000	10	9	0.9	0.815686	0.704603	0.760303	0.467504	0.687024
BRIE2	Camp et al., 2017	5000	20	5	0.7	0.785621	0.686268	0.770034	0.505429	0.686838
BRIE2	Camp et al., 2017	2000	40	10	0.9	0.783007	0.702952	0.778772	0.482543	0.686818
BRIE2	Camp et al., 2017	2000	30	7	1	0.796078	0.700515	0.766137	0.484481	0.686803
BRIE2	Camp et al., 2017	2000	30	7	1.1	0.796078	0.700515	0.766137	0.484481	0.686803
BRIE2	Camp et al., 2017	2000	15	10	1.1	0.816993	0.709034	0.771969	0.448509	0.686626
BRIE2	Camp et al., 2017	2000	20	10	0.9	0.780392	0.698141	0.780205	0.487603	0.686585
BRIE2	Camp et al., 2017	all	30	5	0.6	0.780392	0.698848	0.784345	0.482674	0.686565
BRIE2	Camp et al., 2017	2000	30	9	0.8	0.781699	0.699831	0.776562	0.487673	0.686441
BRIE2	Camp et al., 2017	2000	30	10	1.1	0.781699	0.699966	0.776837	0.486873	0.686344
BRIE2	Camp et al., 2017	2000	30	10	0.9	0.781699	0.699966	0.776837	0.486873	0.686344
BRIE2	Camp et al., 2017	2000	30	10	0.8	0.781699	0.699966	0.776837	0.486873	0.686344
BRIE2	Camp et al., 2017	2000	40	10	1	0.781699	0.699966	0.776837	0.485085	0.685897
BRIE2	Camp et al., 2017	2000	30	10	1	0.781699	0.70023	0.775774	0.485707	0.685852
BRIE2	Camp et al., 2017	all	40	10	0.7	0.735948	0.673284	0.790932	0.542867	0.685758
BRIE2	Camp et al., 2017	all	30	9	0.6	0.713725	0.651749	0.782876	0.592075	0.685106
BRIE2	Camp et al., 2017	5000	40	10	0.8	0.737255	0.689331	0.789301	0.522503	0.684597
BRIE2	Camp et al., 2017	2000	15	9	0.8	0.779085	0.695731	0.773691	0.487938	0.684111
BRIE2	Camp et al., 2017	2000	15	9	0.9	0.779085	0.695731	0.773691	0.487938	0.684111
BRIE2	Camp et al., 2017	all	40	9	0.6	0.713725	0.648804	0.780843	0.592676	0.684012
BRIE2	Camp et al., 2017	2000	30	9	0.9	0.779085	0.694332	0.772402	0.489619	0.68386
BRIE2	Camp et al., 2017	all	40	9	0.7	0.713725	0.648798	0.779527	0.593056	0.683777
BRIE2	Camp et al., 2017	2000	20	7	0.8	0.775163	0.690626	0.770658	0.495487	0.682984
BRIE2	Camp et al., 2017	5000	15	9	0.7	0.742484	0.681271	0.778415	0.529235	0.682851
BRIE2	Camp et al., 2017	5000	15	9	0.8	0.742484	0.681271	0.778415	0.529235	0.682851
BRIE2	Camp et al., 2017	2000	20	10	1.1	0.797386	0.715875	0.787726	0.42918	0.682542
BRIE2	Camp et al., 2017	all	40	7	0.7	0.734641	0.688678	0.794803	0.508907	0.681757
BRIE2	Camp et al., 2017	all	40	7	0.6	0.71634	0.655796	0.781066	0.573785	0.681747
BRIE2	Camp et al., 2017	2000	40	9	1	0.779085	0.694991	0.771833	0.480189	0.681525
BRIE2	Camp et al., 2017	5000	20	15	1.1	0.741176	0.691661	0.78352	0.508609	0.681242
BRIE2	Camp et al., 2017	5000	20	9	0.9	0.745098	0.677269	0.776398	0.525661	0.681107
BRIE2	Camp et al., 2017	5000	20	9	0.8	0.745098	0.677269	0.776398	0.525661	0.681107
BRIE2	Camp et al., 2017	2000	30	9	1.1	0.776471	0.689137	0.768494	0.489031	0.680783
BRIE2	Camp et al., 2017	2000	10	7	0.9	0.822222	0.696886	0.752234	0.45146	0.680701
BRIE2	Camp et al., 2017	2000	30	9	1	0.776471	0.689333	0.767626	0.48918	0.680652
BRIE2	Camp et al., 2017	2000	10	7	1	0.822222	0.697464	0.751887	0.45096	0.680633
BRIE2	Camp et al., 2017	2000	15	10	0.8	0.793464	0.709468	0.783205	0.435722	0.680465
BRIE2	Camp et al., 2017	5000	40	5	0.6	0.768627	0.672964	0.768143	0.510286	0.680005
BRIE2	Camp et al., 2017	all	30	20	0.9	0.732026	0.653337	0.793272	0.539108	0.679436
BRIE2	Camp et al., 2017	2000	10	9	1.1	0.810458	0.696335	0.754094	0.456623	0.679377
BRIE2	Camp et al., 2017	2000	10	9	1	0.810458	0.696335	0.754094	0.456623	0.679377
BRIE2	Camp et al., 2017	5000	40	9	0.7	0.717647	0.654041	0.780477	0.564192	0.679089
BRIE2	Camp et al., 2017	5000	30	10	0.8	0.734641	0.686975	0.787684	0.505992	0.678823
BRIE2	Camp et al., 2017	5000	30	9	0.6	0.717647	0.652544	0.778979	0.565459	0.678657
BRIE2	Camp et al., 2017	5000	30	9	0.7	0.717647	0.652544	0.778979	0.565459	0.678657
BRIE2	Camp et al., 2017	5000	30	15	1.1	0.739869	0.687804	0.783439	0.502277	0.678347
BRIE2	Camp et al., 2017	all	20	15	0.9	0.743791	0.68142	0.791993	0.496146	0.678338
BRIE2	Camp et al., 2017	2000	10	15	1.1	0.798693	0.707239	0.767026	0.440098	0.678264
BRIE2	Camp et al., 2017	5000	15	5	0.6	0.783007	0.682399	0.764376	0.482258	0.67801
BRIE2	Camp et al., 2017	5000	10	5	0.7	0.811765	0.686077	0.758019	0.4553	0.67779
BRIE2	Camp et al., 2017	2000	40	7	1	0.772549	0.683308	0.762783	0.491515	0.677539
BRIE2	Camp et al., 2017	2000	15	10	0.9	0.79085	0.703678	0.779017	0.43611	0.677414
BRIE2	Camp et al., 2017	2000	10	9	0.7	0.775163	0.689887	0.769627	0.473304	0.676995
BRIE2	Camp et al., 2017	2000	20	5	1.1	0.815686	0.676663	0.746369	0.468522	0.67681
BRIE2	Camp et al., 2017	2000	10	10	1	0.819608	0.698792	0.764764	0.423578	0.676685
BRIE2	Camp et al., 2017	all	40	20	0.9	0.732026	0.653337	0.793272	0.527432	0.676517
BRIE2	Camp et al., 2017	2000	15	10	1	0.789542	0.70477	0.780043	0.430826	0.676296
BRIE2	Camp et al., 2017	all	40	20	1	0.733333	0.655787	0.790149	0.525262	0.676133
BRIE2	Camp et al., 2017	5000	40	5	0.8	0.766013	0.668697	0.764993	0.503489	0.675798
BRIE2	Camp et al., 2017	5000	30	7	0.6	0.713725	0.650821	0.775358	0.563075	0.675745
BRIE2	Camp et al., 2017	2000	20	7	1	0.788235	0.685236	0.747285	0.481893	0.675662
BRIE2	Camp et al., 2017	5000	20	5	0.6	0.766013	0.668648	0.770763	0.496624	0.675512
BRIE2	Camp et al., 2017	2000	30	7	0.9	0.771242	0.681643	0.76096	0.486988	0.675208
BRIE2	Camp et al., 2017	2000	15	7	0.9	0.772549	0.68658	0.767451	0.473885	0.675116
BRIE2	Camp et al., 2017	2000	10	9	0.6	0.771242	0.682576	0.76529	0.480891	0.675
BRIE2	Camp et al., 2017	5000	15	10	0.6	0.71634	0.652149	0.775994	0.554777	0.674815
BRIE2	Camp et al., 2017	5000	10	10	0.6	0.732026	0.676792	0.783994	0.506313	0.674781
BRIE2	Camp et al., 2017	5000	20	9	0.6	0.717647	0.652535	0.77889	0.549696	0.674692
BRIE2	Camp et al., 2017	5000	40	7	0.7	0.732026	0.681397	0.778127	0.505439	0.674247
BRIE2	Camp et al., 2017	5000	15	15	1	0.735948	0.691049	0.785857	0.483817	0.674168
BRIE2	Camp et al., 2017	2000	10	5	0.9	0.814379	0.675789	0.744291	0.46186	0.67408
BRIE2	Camp et al., 2017	2000	15	5	1	0.810458	0.669157	0.74255	0.472929	0.673773
BRIE2	Camp et al., 2017	2000	10	5	1.1	0.813072	0.680858	0.746933	0.453933	0.673699
BRIE2	Camp et al., 2017	2000	10	5	1	0.813072	0.674239	0.7433	0.463528	0.673535
BRIE2	Camp et al., 2017	5000	40	7	0.6	0.713725	0.651646	0.774718	0.553353	0.673361
BRIE2	Camp et al., 2017	5000	20	9	0.7	0.71634	0.650663	0.7765	0.549228	0.673183
BRIE2	Camp et al., 2017	5000	20	15	1	0.730719	0.683732	0.781031	0.495856	0.672835
BRIE2	Camp et al., 2017	all	15	15	0.8	0.738562	0.674098	0.788199	0.490384	0.672811
BRIE2	Camp et al., 2017	5000	20	10	0.7	0.728105	0.679502	0.789444	0.492536	0.672397
BRIE2	Camp et al., 2017	5000	15	9	0.6	0.717647	0.652544	0.778979	0.538508	0.671919
BRIE2	Camp et al., 2017	2000	40	7	0.9	0.75817	0.672254	0.757893	0.494874	0.670798
BRIE2	Camp et al., 2017	5000	20	20	1	0.732026	0.663463	0.786011	0.499863	0.670341
BRIE2	Camp et al., 2017	2000	20	5	1	0.806536	0.66855	0.738371	0.46686	0.670079
BRIE2	Camp et al., 2017	5000	40	10	0.7	0.71634	0.649877	0.773601	0.540096	0.669979
BRIE2	Camp et al., 2017	2000	15	5	1.1	0.807843	0.665757	0.739272	0.466845	0.669929
BRIE2	Camp et al., 2017	2000	10	10	0.9	0.783007	0.69479	0.770925	0.430801	0.669881
BRIE2	Camp et al., 2017	5000	10	9	0.6	0.715033	0.646748	0.772699	0.541567	0.669012
BRIE2	Camp et al., 2017	2000	15	7	0.8	0.756863	0.675783	0.763476	0.478854	0.668744
BRIE2	Camp et al., 2017	2000	20	7	1.1	0.794771	0.68785	0.744857	0.446114	0.668398
BRIE2	Camp et al., 2017	all	20	20	0.8	0.694118	0.663502	0.798307	0.516834	0.66819
BRIE2	Camp et al., 2017	2000	30	7	0.8	0.756863	0.670264	0.755969	0.488861	0.667989
BRIE2	Camp et al., 2017	2000	15	9	0.6	0.734641	0.684213	0.782391	0.469548	0.667698
BRIE2	Camp et al., 2017	5000	30	5	0.6	0.732026	0.668883	0.775094	0.494756	0.66769
BRIE2	Camp et al., 2017	5000	15	15	1.1	0.72549	0.675024	0.775741	0.493834	0.667522
BRIE2	Camp et al., 2017	5000	15	20	1	0.746405	0.675964	0.78081	0.466553	0.667433
BRIE2	Camp et al., 2017	2000	10	5	0.7	0.805229	0.66942	0.740914	0.453177	0.667185
BRIE2	Camp et al., 2017	2000	15	5	0.9	0.801307	0.662694	0.735619	0.46636	0.666495
BRIE2	Camp et al., 2017	2000	10	7	0.8	0.785621	0.682193	0.743643	0.452082	0.665885
BRIE2	Camp et al., 2017	2000	15	7	1.1	0.794771	0.691091	0.748307	0.42932	0.665872
BRIE2	Camp et al., 2017	2000	10	5	0.8	0.802614	0.663033	0.735619	0.461443	0.665677
BRIE2	Camp et al., 2017	5000	30	10	0.7	0.715033	0.648783	0.77287	0.524578	0.665316
BRIE2	Camp et al., 2017	2000	15	7	1	0.796078	0.692509	0.749087	0.421725	0.66485
BRIE2	Camp et al., 2017	all	15	20	0.7	0.691503	0.660418	0.793517	0.51345	0.664722
BRIE2	Camp et al., 2017	2000	20	20	1.1	0.788235	0.686362	0.739482	0.442894	0.664244
BRIE2	Camp et al., 2017	2000	40	5	1.1	0.769935	0.654828	0.74642	0.485482	0.664166
BRIE2	Camp et al., 2017	5000	30	20	1.1	0.733333	0.66708	0.786487	0.468868	0.663942
BRIE2	Camp et al., 2017	2000	40	5	1	0.754248	0.64848	0.752446	0.498388	0.663391
BRIE2	Camp et al., 2017	5000	15	7	0.6	0.709804	0.645937	0.770567	0.526332	0.66316
BRIE2	Camp et al., 2017	5000	30	15	1	0.711111	0.646398	0.770821	0.524097	0.663107
BRIE2	Camp et al., 2017	5000	40	15	1	0.712418	0.648079	0.771777	0.520073	0.663087
BRIE2	Camp et al., 2017	5000	40	15	1.1	0.712418	0.648079	0.771777	0.520073	0.663087
BRIE2	Camp et al., 2017	2000	30	5	1	0.768627	0.654597	0.743514	0.485046	0.662946
BRIE2	Camp et al., 2017	2000	30	5	1.1	0.768627	0.654477	0.742605	0.486017	0.662932
BRIE2	Camp et al., 2017	2000	20	7	0.7	0.734641	0.676165	0.77231	0.467992	0.662777
BRIE2	Camp et al., 2017	2000	20	7	0.6	0.734641	0.675657	0.772601	0.468201	0.662775
BRIE2	Camp et al., 2017	2000	20	15	0.9	0.737255	0.671882	0.777485	0.464322	0.662736
BRIE2	Camp et al., 2017	5000	10	15	1	0.720261	0.665769	0.772764	0.4917	0.662624
BRIE2	Camp et al., 2017	2000	30	5	0.7	0.75817	0.65297	0.756509	0.482216	0.662466
BRIE2	Camp et al., 2017	5000	10	15	0.9	0.722876	0.670266	0.776615	0.47882	0.662144
BRIE2	Camp et al., 2017	2000	30	5	0.9	0.752941	0.646681	0.751907	0.495545	0.661769
BRIE2	Camp et al., 2017	5000	10	20	0.9	0.729412	0.672341	0.773982	0.471308	0.661761
BRIE2	Camp et al., 2017	2000	40	5	0.8	0.754248	0.648314	0.751891	0.492526	0.661745
BRIE2	Camp et al., 2017	2000	20	5	0.9	0.769935	0.657467	0.74296	0.474912	0.661319
BRIE2	Camp et al., 2017	2000	20	5	0.8	0.769935	0.657467	0.74296	0.474912	0.661319
BRIE2	Camp et al., 2017	all	30	10	0.6	0.65098	0.612885	0.770225	0.608919	0.660752
BRIE2	Camp et al., 2017	2000	15	5	0.8	0.769935	0.657881	0.746119	0.467458	0.660348
BRIE2	Camp et al., 2017	all	40	10	0.6	0.658824	0.620352	0.787025	0.575146	0.660337
BRIE2	Camp et al., 2017	2000	40	7	0.8	0.729412	0.669043	0.765681	0.475884	0.660005
BRIE2	Camp et al., 2017	2000	40	9	0.8	0.717647	0.651171	0.781411	0.485959	0.659047
BRIE2	Camp et al., 2017	2000	15	7	0.7	0.733333	0.674786	0.771324	0.456661	0.659026
BRIE2	Camp et al., 2017	2000	15	7	0.6	0.733333	0.674786	0.771324	0.456661	0.659026
BRIE2	Camp et al., 2017	2000	10	7	0.6	0.730719	0.678481	0.769173	0.457516	0.658972
BRIE2	Camp et al., 2017	2000	10	7	0.7	0.730719	0.678481	0.769173	0.457516	0.658972
BRIE2	Camp et al., 2017	2000	40	5	0.9	0.754248	0.644012	0.74949	0.487459	0.658802
BRIE2	Camp et al., 2017	2000	10	7	1.1	0.802614	0.676967	0.745583	0.409971	0.658784
BRIE2	Camp et al., 2017	2000	20	5	0.7	0.754248	0.647957	0.748132	0.478037	0.657094
BRIE2	Camp et al., 2017	2000	10	10	0.6	0.729412	0.669894	0.768335	0.457942	0.656396
BRIE2	Camp et al., 2017	2000	15	20	1.1	0.780392	0.672689	0.73229	0.439441	0.656203
BRIE2	Camp et al., 2017	all	15	15	0.6	0.65098	0.609166	0.770431	0.59338	0.65599
BRIE2	Camp et al., 2017	all	15	15	0.7	0.65098	0.609166	0.770431	0.59338	0.65599
BRIE2	Camp et al., 2017	2000	20	7	0.9	0.726797	0.661822	0.750562	0.482717	0.655475
BRIE2	Camp et al., 2017	2000	10	10	0.7	0.728105	0.668842	0.76638	0.458388	0.655429
BRIE2	Camp et al., 2017	2000	10	10	0.8	0.728105	0.668842	0.76638	0.458388	0.655429
BRIE2	Camp et al., 2017	2000	20	9	0.6	0.71634	0.644085	0.778238	0.479309	0.654493
BRIE2	Camp et al., 2017	2000	10	20	1	0.780392	0.665725	0.725988	0.445255	0.65434
BRIE2	Camp et al., 2017	all	30	15	0.9	0.673203	0.640802	0.789696	0.512476	0.654044
BRIE2	Camp et al., 2017	all	30	15	0.8	0.649673	0.606507	0.77007	0.589057	0.653827
BRIE2	Camp et al., 2017	all	30	15	0.7	0.649673	0.606507	0.77007	0.589057	0.653827
BRIE2	Camp et al., 2017	all	40	15	0.8	0.65098	0.609497	0.773418	0.580409	0.653576
BRIE2	Camp et al., 2017	all	40	15	0.9	0.65098	0.609497	0.773418	0.580409	0.653576
BRIE2	Camp et al., 2017	2000	10	9	0.8	0.726797	0.65965	0.74652	0.480598	0.653391
BRIE2	Camp et al., 2017	2000	10	20	1.1	0.776471	0.665309	0.738107	0.431033	0.65273
BRIE2	Camp et al., 2017	all	30	15	0.6	0.647059	0.600378	0.764528	0.588372	0.650084
BRIE2	Camp et al., 2017	2000	15	5	0.7	0.777778	0.641141	0.728325	0.452781	0.650006
BRIE2	Camp et al., 2017	all	40	15	0.6	0.648366	0.60312	0.767731	0.580618	0.649959
BRIE2	Camp et al., 2017	all	20	15	0.7	0.648366	0.605207	0.766498	0.578717	0.649697
BRIE2	Camp et al., 2017	all	20	20	0.6	0.649673	0.612436	0.776146	0.560013	0.649567
BRIE2	Camp et al., 2017	all	20	20	0.7	0.649673	0.612436	0.776146	0.560013	0.649567
BRIE2	Camp et al., 2017	all	20	15	0.8	0.671895	0.639329	0.784938	0.498655	0.648704
BRIE2	Camp et al., 2017	2000	30	20	1.1	0.728105	0.651466	0.75326	0.460928	0.648439
BRIE2	Camp et al., 2017	2000	30	20	1	0.728105	0.651466	0.75326	0.460928	0.648439
BRIE2	Camp et al., 2017	all	30	20	0.6	0.649673	0.608302	0.771299	0.564207	0.64837
BRIE2	Camp et al., 2017	all	30	20	0.7	0.649673	0.608302	0.771299	0.564207	0.64837
BRIE2	Camp et al., 2017	5000	40	10	0.6	0.65098	0.606237	0.766193	0.569789	0.6483
BRIE2	Camp et al., 2017	all	30	20	0.8	0.649673	0.607854	0.770877	0.56455	0.648238
BRIE2	Camp et al., 2017	all	15	20	0.6	0.649673	0.61086	0.772156	0.559346	0.648009
BRIE2	Camp et al., 2017	all	40	15	0.7	0.647059	0.600378	0.764528	0.579334	0.647825
BRIE2	Camp et al., 2017	2000	40	7	0.6	0.701961	0.627318	0.754037	0.507898	0.647804
BRIE2	Camp et al., 2017	2000	40	7	0.7	0.701961	0.627318	0.754037	0.507898	0.647804
BRIE2	Camp et al., 2017	2000	15	10	0.7	0.712418	0.64243	0.774264	0.461311	0.647606
BRIE2	Camp et al., 2017	5000	40	9	0.6	0.648366	0.601581	0.76219	0.575918	0.647014
BRIE2	Camp et al., 2017	2000	15	20	1	0.763399	0.655584	0.736754	0.431345	0.646771
BRIE2	Camp et al., 2017	5000	20	10	0.6	0.65098	0.606566	0.765011	0.563933	0.646622
BRIE2	Camp et al., 2017	2000	30	20	0.9	0.726797	0.648127	0.750482	0.460528	0.646484
BRIE2	Camp et al., 2017	all	40	20	0.6	0.649673	0.608785	0.771783	0.554744	0.646246
BRIE2	Camp et al., 2017	all	40	20	0.8	0.649673	0.608785	0.771783	0.554744	0.646246
BRIE2	Camp et al., 2017	all	40	20	0.7	0.649673	0.608785	0.771783	0.554744	0.646246
BRIE2	Camp et al., 2017	all	20	15	0.6	0.645752	0.59909	0.76096	0.577323	0.645781
BRIE2	Camp et al., 2017	5000	30	10	0.6	0.65098	0.606237	0.766193	0.554646	0.644514
BRIE2	Camp et al., 2017	2000	30	7	0.7	0.700654	0.626904	0.75073	0.49695	0.643809
BRIE2	Camp et al., 2017	2000	20	20	0.9	0.724183	0.64304	0.747793	0.456126	0.642785
BRIE2	Camp et al., 2017	2000	40	20	1.1	0.726797	0.647759	0.749533	0.442024	0.641528
BRIE2	Camp et al., 2017	2000	15	15	1.1	0.715033	0.647463	0.75302	0.445896	0.640353
BRIE2	Camp et al., 2017	2000	15	15	1	0.715033	0.647463	0.75302	0.445896	0.640353
BRIE2	Camp et al., 2017	all	10	20	0.6	0.645752	0.599234	0.762781	0.55147	0.639809
BRIE2	Camp et al., 2017	2000	40	20	1	0.72549	0.644054	0.746331	0.442057	0.639483
BRIE2	Camp et al., 2017	2000	20	15	1	0.71634	0.649125	0.756026	0.436364	0.639464
BRIE2	Camp et al., 2017	all	10	15	0.6	0.665359	0.634856	0.780235	0.47553	0.638995
BRIE2	Camp et al., 2017	all	10	15	0.7	0.665359	0.634856	0.780235	0.47553	0.638995
BRIE2	Camp et al., 2017	2000	40	20	0.9	0.72549	0.643082	0.746001	0.440536	0.638777
BRIE2	Camp et al., 2017	5000	30	15	0.9	0.647059	0.600818	0.759407	0.54543	0.638178
BRIE2	Camp et al., 2017	5000	30	15	0.8	0.647059	0.600818	0.759407	0.54543	0.638178
BRIE2	Camp et al., 2017	5000	30	15	0.7	0.647059	0.600818	0.759407	0.54543	0.638178
BRIE2	Camp et al., 2017	5000	30	15	0.6	0.647059	0.600818	0.759407	0.54543	0.638178
BRIE2	Camp et al., 2017	5000	40	15	0.6	0.647059	0.600818	0.759407	0.541018	0.637075
BRIE2	Camp et al., 2017	5000	40	15	0.7	0.647059	0.600818	0.759407	0.541018	0.637075
BRIE2	Camp et al., 2017	5000	40	15	0.8	0.647059	0.600818	0.759407	0.541018	0.637075
BRIE2	Camp et al., 2017	5000	40	15	0.9	0.647059	0.600818	0.759407	0.541018	0.637075
BRIE2	Camp et al., 2017	5000	20	15	0.6	0.645752	0.597612	0.755848	0.548698	0.636977
BRIE2	Camp et al., 2017	5000	20	15	0.7	0.645752	0.597612	0.755848	0.548698	0.636977
BRIE2	Camp et al., 2017	5000	20	15	0.8	0.645752	0.597612	0.755848	0.548698	0.636977
BRIE2	Camp et al., 2017	5000	20	15	0.9	0.645752	0.597612	0.755848	0.548698	0.636977
BRIE2	Camp et al., 2017	5000	20	20	0.8	0.648366	0.602441	0.767429	0.527878	0.636529
BRIE2	Camp et al., 2017	5000	20	20	0.9	0.648366	0.602441	0.767429	0.527878	0.636529
BRIE2	Camp et al., 2017	5000	20	20	0.7	0.648366	0.602441	0.767429	0.527878	0.636529
BRIE2	Camp et al., 2017	2000	10	15	0.9	0.712418	0.642819	0.747483	0.440992	0.635928
BRIE2	Camp et al., 2017	2000	10	15	1	0.712418	0.642819	0.747483	0.440992	0.635928
BRIE2	Camp et al., 2017	5000	15	15	0.9	0.665359	0.62935	0.767038	0.481656	0.635851
BRIE2	Camp et al., 2017	5000	10	15	0.8	0.661438	0.626283	0.764962	0.489667	0.635587
BRIE2	Camp et al., 2017	5000	10	15	0.6	0.645752	0.599362	0.757326	0.536053	0.634623
BRIE2	Camp et al., 2017	5000	10	15	0.7	0.645752	0.599362	0.757326	0.536053	0.634623
BRIE2	Camp et al., 2017	5000	40	20	1	0.649673	0.606313	0.767792	0.513563	0.634335
BRIE2	Camp et al., 2017	5000	40	20	0.8	0.649673	0.606313	0.767792	0.513563	0.634335
BRIE2	Camp et al., 2017	5000	40	20	0.6	0.649673	0.606313	0.767792	0.513563	0.634335
BRIE2	Camp et al., 2017	5000	40	20	0.9	0.649673	0.606313	0.767792	0.513563	0.634335
BRIE2	Camp et al., 2017	2000	40	9	0.6	0.656209	0.604402	0.766741	0.50993	0.634321
BRIE2	Camp et al., 2017	2000	15	5	0.6	0.705882	0.633953	0.749117	0.444833	0.633446
BRIE2	Camp et al., 2017	2000	30	5	0.8	0.704575	0.624399	0.741827	0.46146	0.633065
BRIE2	Camp et al., 2017	2000	10	5	0.6	0.705882	0.63444	0.743088	0.44807	0.63287
BRIE2	Camp et al., 2017	5000	15	15	0.8	0.643137	0.592736	0.749458	0.545974	0.632826
BRIE2	Camp et al., 2017	5000	15	15	0.7	0.643137	0.592736	0.749458	0.545974	0.632826
BRIE2	Camp et al., 2017	5000	15	15	0.6	0.643137	0.592736	0.749458	0.545974	0.632826
BRIE2	Camp et al., 2017	5000	30	20	0.8	0.649673	0.606313	0.767792	0.506942	0.63268
BRIE2	Camp et al., 2017	2000	40	10	0.8	0.656209	0.602703	0.767093	0.504622	0.632657
BRIE2	Camp et al., 2017	5000	40	20	0.7	0.648366	0.602393	0.7641	0.514545	0.632351
BRIE2	Camp et al., 2017	2000	30	9	0.7	0.656209	0.604521	0.763309	0.505214	0.632313
BRIE2	Camp et al., 2017	5000	20	20	0.6	0.645752	0.595692	0.759515	0.527564	0.632131
BRIE2	Camp et al., 2017	2000	40	10	0.6	0.656209	0.603419	0.765436	0.503323	0.632097
BRIE2	Camp et al., 2017	2000	40	10	0.7	0.656209	0.603419	0.765436	0.503323	0.632097
BRIE2	Camp et al., 2017	2000	40	9	0.7	0.656209	0.604998	0.764002	0.501536	0.631686
BRIE2	Camp et al., 2017	2000	30	9	0.6	0.654902	0.601694	0.761808	0.507353	0.631439
BRIE2	Camp et al., 2017	2000	20	5	0.6	0.705882	0.625823	0.74692	0.446777	0.631351
BRIE2	Camp et al., 2017	2000	30	10	0.6	0.656209	0.603419	0.765436	0.500106	0.631293
BRIE2	Camp et al., 2017	2000	20	10	0.6	0.656209	0.602825	0.764055	0.500403	0.630873
BRIE2	Camp et al., 2017	5000	15	20	0.7	0.647059	0.598823	0.761721	0.515774	0.630844
BRIE2	Camp et al., 2017	5000	15	20	0.6	0.647059	0.598823	0.761721	0.515774	0.630844
BRIE2	Camp et al., 2017	5000	30	20	0.7	0.648366	0.602581	0.767271	0.504996	0.630803
BRIE2	Camp et al., 2017	5000	40	20	1.1	0.647059	0.599555	0.759883	0.513596	0.630023
BRIE2	Camp et al., 2017	2000	15	20	0.9	0.715033	0.625591	0.734699	0.443314	0.629659
BRIE2	Camp et al., 2017	2000	15	20	0.8	0.715033	0.625591	0.734699	0.443314	0.629659
BRIE2	Camp et al., 2017	5000	15	20	0.8	0.647059	0.597086	0.756507	0.516502	0.629289
BRIE2	Camp et al., 2017	5000	15	20	0.9	0.647059	0.597086	0.756507	0.516502	0.629289
BRIE2	Camp et al., 2017	2000	20	15	1.1	0.70719	0.632633	0.733182	0.444059	0.629266
BRIE2	Camp et al., 2017	5000	10	20	0.8	0.645752	0.594765	0.755069	0.518344	0.628483
BRIE2	Camp et al., 2017	5000	10	20	0.7	0.645752	0.593989	0.754314	0.519005	0.628265
BRIE2	Camp et al., 2017	5000	10	20	0.6	0.645752	0.593989	0.754314	0.519005	0.628265
BRIE2	Camp et al., 2017	5000	30	20	1	0.647059	0.599555	0.759883	0.505813	0.628077
BRIE2	Camp et al., 2017	5000	30	20	0.9	0.647059	0.599555	0.759883	0.505813	0.628077
BRIE2	Camp et al., 2017	2000	30	10	0.7	0.652288	0.595898	0.760025	0.49985	0.627015
BRIE2	Camp et al., 2017	5000	30	20	0.6	0.645752	0.59642	0.757678	0.50525	0.626275
BRIE2	Camp et al., 2017	2000	15	10	0.6	0.652288	0.599057	0.762102	0.487101	0.625137
BRIE2	Camp et al., 2017	2000	15	15	0.9	0.686275	0.60547	0.736513	0.471702	0.62499
BRIE2	Camp et al., 2017	2000	30	5	0.6	0.682353	0.594334	0.732395	0.486605	0.623922
BRIE2	Camp et al., 2017	2000	30	15	1.1	0.687582	0.607423	0.739256	0.45865	0.623228
BRIE2	Camp et al., 2017	2000	20	15	0.8	0.647059	0.591878	0.744031	0.508222	0.622797
BRIE2	Camp et al., 2017	2000	20	15	0.7	0.647059	0.591878	0.744031	0.508222	0.622797
BRIE2	Camp et al., 2017	2000	20	15	0.6	0.647059	0.593278	0.741402	0.508632	0.622593
BRIE2	Camp et al., 2017	2000	40	15	0.9	0.648366	0.597502	0.748019	0.494862	0.622187
BRIE2	Camp et al., 2017	2000	30	15	0.6	0.648366	0.594884	0.748787	0.493272	0.621327
BRIE2	Camp et al., 2017	2000	30	15	0.7	0.648366	0.594884	0.748787	0.493272	0.621327
BRIE2	Camp et al., 2017	2000	40	15	0.6	0.648366	0.595586	0.746993	0.493815	0.62119
BRIE2	Camp et al., 2017	2000	40	15	0.7	0.648366	0.595586	0.746993	0.493815	0.62119
BRIE2	Camp et al., 2017	2000	40	15	0.8	0.648366	0.595586	0.746993	0.493815	0.62119
BRIE2	Camp et al., 2017	2000	40	5	0.7	0.679739	0.584927	0.72981	0.486667	0.620286
BRIE2	Camp et al., 2017	2000	30	20	0.8	0.649673	0.595651	0.751653	0.481569	0.619637
BRIE2	Camp et al., 2017	2000	30	15	0.8	0.647059	0.592465	0.745279	0.492542	0.619336
BRIE2	Camp et al., 2017	2000	30	15	0.9	0.647059	0.592465	0.745279	0.492542	0.619336
BRIE2	Camp et al., 2017	2000	30	7	0.6	0.644444	0.586262	0.73739	0.507342	0.618859
BRIE2	Camp et al., 2017	2000	10	15	0.8	0.645752	0.589316	0.736887	0.502865	0.618705
BRIE2	Camp et al., 2017	2000	15	15	0.7	0.647059	0.59129	0.740396	0.494861	0.618401
BRIE2	Camp et al., 2017	2000	15	15	0.6	0.647059	0.59129	0.740396	0.494861	0.618401
BRIE2	Camp et al., 2017	2000	10	15	0.6	0.644444	0.588121	0.73809	0.501411	0.618017
BRIE2	Camp et al., 2017	2000	15	15	0.8	0.647059	0.591971	0.73949	0.493173	0.617923
BRIE2	Camp et al., 2017	2000	40	15	1.1	0.647059	0.592551	0.739792	0.49222	0.617905
BRIE2	Camp et al., 2017	2000	40	5	0.6	0.677124	0.580424	0.727268	0.485428	0.617561
BRIE2	Camp et al., 2017	2000	40	15	1	0.647059	0.592136	0.739204	0.491504	0.617476
BRIE2	Camp et al., 2017	2000	30	15	1	0.647059	0.59269	0.740254	0.489651	0.617413
BRIE2	Camp et al., 2017	2000	10	15	0.7	0.643137	0.585514	0.735643	0.500861	0.616289
BRIE2	Camp et al., 2017	2000	20	20	1	0.664052	0.605816	0.72152	0.460499	0.612972
BRIE2	Camp et al., 2017	2000	30	20	0.7	0.643137	0.578562	0.736308	0.478493	0.609125
BRIE2	Camp et al., 2017	2000	10	20	0.9	0.691503	0.604114	0.704983	0.431219	0.607955
BRIE2	Camp et al., 2017	2000	40	20	0.7	0.643137	0.582319	0.743036	0.462913	0.607852
BRIE2	Camp et al., 2017	2000	20	20	0.6	0.64183	0.577685	0.735124	0.472464	0.606776
BRIE2	Camp et al., 2017	2000	20	20	0.8	0.637908	0.573028	0.721404	0.486126	0.604617
BRIE2	Camp et al., 2017	2000	20	20	0.7	0.636601	0.570683	0.720554	0.48466	0.603125
BRIE2	Camp et al., 2017	2000	40	20	0.8	0.636601	0.569971	0.719473	0.47128	0.599331
BRIE2	Camp et al., 2017	2000	15	20	0.6	0.628758	0.555604	0.705381	0.479828	0.592393
BRIE2	Camp et al., 2017	2000	15	20	0.7	0.628758	0.553977	0.700638	0.482064	0.591359
BRIE2	Camp et al., 2017	2000	10	20	0.8	0.630065	0.555435	0.704069	0.471612	0.590295
BRIE2	Camp et al., 2017	2000	10	20	0.6	0.630065	0.555514	0.704354	0.470986	0.59023
BRIE2	Camp et al., 2017	2000	10	20	0.7	0.628758	0.553295	0.703191	0.471011	0.589064
BRIE2	Camp et al., 2017	2000	40	20	0.6	0.551634	0.52535	0.702665	0.459875	0.559881
BRIE2	Camp et al., 2017	2000	30	20	0.6	0.551634	0.521055	0.693492	0.451638	0.554455
BRIE2	Wang et al., 2021	all	10	20	1.1	0.75351	0.559585	0.611633	0.336097	0.565206
BRIE2	Wang et al., 2021	all	10	20	0.9	0.74415	0.541851	0.60545	0.363573	0.563756
BRIE2	Wang et al., 2021	5000	15	10	0.7	0.675507	0.516114	0.580125	0.463894	0.55891
BRIE2	Wang et al., 2021	all	10	20	1	0.73791	0.530367	0.607124	0.354679	0.55752
BRIE2	Wang et al., 2021	all	10	15	0.8	0.709828	0.52052	0.587038	0.4094	0.556697
BRIE2	Wang et al., 2021	all	10	15	0.9	0.714509	0.523741	0.593331	0.394024	0.556401
BRIE2	Wang et al., 2021	5000	40	10	1.1	0.673947	0.510748	0.581945	0.45212	0.55469
BRIE2	Wang et al., 2021	5000	40	10	0.9	0.673947	0.514225	0.57996	0.447955	0.554022
BRIE2	Wang et al., 2021	all	10	15	1	0.719189	0.536937	0.591976	0.366983	0.553771
BRIE2	Wang et al., 2021	5000	15	10	0.8	0.670827	0.508818	0.576229	0.457597	0.553368
BRIE2	Wang et al., 2021	5000	40	10	1	0.672387	0.507689	0.579735	0.453299	0.553277
BRIE2	Wang et al., 2021	all	20	20	1.1	0.700468	0.544049	0.608271	0.358514	0.552826
BRIE2	Wang et al., 2021	all	20	15	0.7	0.711388	0.520453	0.58352	0.395218	0.552645
BRIE2	Wang et al., 2021	all	20	15	1.1	0.705148	0.518206	0.590155	0.392871	0.551595
BRIE2	Wang et al., 2021	all	15	15	1	0.711388	0.526514	0.58731	0.37955	0.551191
BRIE2	Wang et al., 2021	all	10	15	0.7	0.692668	0.50435	0.57764	0.422505	0.54929
BRIE2	Wang et al., 2021	5000	20	20	0.7	0.678627	0.528751	0.579552	0.401513	0.547111
BRIE2	Wang et al., 2021	all	15	20	1.1	0.726989	0.52372	0.594735	0.341917	0.54684
BRIE2	Wang et al., 2021	5000	30	20	1.1	0.691108	0.541241	0.582049	0.368592	0.545747
BRIE2	Wang et al., 2021	all	15	15	1.1	0.714509	0.524241	0.579659	0.362937	0.545336
BRIE2	Wang et al., 2021	5000	20	20	0.9	0.686427	0.537158	0.574534	0.382485	0.545151
BRIE2	Wang et al., 2021	all	15	15	0.7	0.686427	0.495559	0.568809	0.428288	0.544771
BRIE2	Wang et al., 2021	all	15	15	0.8	0.686427	0.495559	0.568809	0.428288	0.544771
BRIE2	Wang et al., 2021	5000	40	20	0.7	0.681747	0.533695	0.58919	0.373707	0.544585
BRIE2	Wang et al., 2021	5000	20	20	0.8	0.684867	0.533918	0.573796	0.385319	0.544475
BRIE2	Wang et al., 2021	5000	15	15	0.9	0.712949	0.513764	0.563049	0.387497	0.544315
BRIE2	Wang et al., 2021	5000	10	20	0.7	0.687988	0.531058	0.586671	0.371534	0.544313
BRIE2	Wang et al., 2021	5000	40	20	0.9	0.691108	0.539689	0.585358	0.360861	0.544254
BRIE2	Wang et al., 2021	5000	40	20	1	0.684867	0.541483	0.588766	0.359961	0.54377
BRIE2	Wang et al., 2021	5000	30	20	0.8	0.687988	0.537633	0.582679	0.365122	0.543356
BRIE2	Wang et al., 2021	5000	20	10	0.8	0.663027	0.485125	0.571729	0.452598	0.54312
BRIE2	Wang et al., 2021	5000	15	15	1	0.716069	0.505176	0.559489	0.391326	0.543015
BRIE2	Wang et al., 2021	5000	20	15	1.1	0.722309	0.50556	0.56772	0.376204	0.542948
BRIE2	Wang et al., 2021	5000	10	20	0.8	0.687988	0.530664	0.583977	0.367883	0.542628
BRIE2	Wang et al., 2021	5000	30	15	1.1	0.717629	0.520409	0.56584	0.366374	0.542563
BRIE2	Wang et al., 2021	5000	30	20	0.9	0.687988	0.533493	0.58315	0.364936	0.542392
BRIE2	Wang et al., 2021	5000	20	20	0.6	0.670827	0.513531	0.579662	0.404326	0.542086
BRIE2	Wang et al., 2021	all	30	15	1.1	0.697348	0.508419	0.577536	0.384425	0.541932
BRIE2	Wang et al., 2021	5000	40	20	0.8	0.675507	0.527988	0.589754	0.373614	0.541716
BRIE2	Wang et al., 2021	all	20	20	1	0.694228	0.533775	0.594436	0.342605	0.541261
BRIE2	Wang et al., 2021	all	20	15	0.9	0.677067	0.492494	0.569851	0.422502	0.540478
BRIE2	Wang et al., 2021	all	40	20	1.1	0.689548	0.521909	0.597147	0.351501	0.540026
BRIE2	Wang et al., 2021	all	30	15	0.8	0.675507	0.491399	0.569957	0.422217	0.53977
BRIE2	Wang et al., 2021	5000	15	15	1.1	0.714509	0.500336	0.559229	0.383838	0.539478
BRIE2	Wang et al., 2021	5000	20	20	1	0.686427	0.529018	0.570019	0.372368	0.539458
BRIE2	Wang et al., 2021	5000	15	20	0.7	0.687988	0.522748	0.570091	0.376461	0.539322
BRIE2	Wang et al., 2021	all	20	15	1	0.719189	0.520455	0.574704	0.342793	0.539285
BRIE2	Wang et al., 2021	all	15	20	1	0.711388	0.501259	0.580288	0.364202	0.539284
BRIE2	Wang et al., 2021	all	40	20	1	0.689548	0.518939	0.597533	0.350563	0.539146
BRIE2	Wang et al., 2021	5000	40	15	0.9	0.678627	0.527655	0.572692	0.376441	0.538854
BRIE2	Wang et al., 2021	5000	30	10	0.9	0.658346	0.479959	0.565361	0.450944	0.538653
BRIE2	Wang et al., 2021	5000	20	15	1	0.708268	0.509234	0.558711	0.377458	0.538418
BRIE2	Wang et al., 2021	5000	15	20	0.8	0.684867	0.522275	0.568931	0.376087	0.53804
BRIE2	Wang et al., 2021	5000	10	10	0.7	0.666147	0.491805	0.560527	0.429433	0.536978
BRIE2	Wang et al., 2021	5000	15	15	0.8	0.700468	0.48493	0.555231	0.407212	0.53696
BRIE2	Wang et al., 2021	5000	20	15	0.6	0.663027	0.500779	0.563551	0.419876	0.536808
BRIE2	Wang et al., 2021	all	10	15	1.1	0.691108	0.518633	0.58245	0.354426	0.536654
BRIE2	Wang et al., 2021	5000	30	20	0.6	0.672387	0.51682	0.585525	0.371771	0.536626
BRIE2	Wang et al., 2021	5000	20	10	0.6	0.648986	0.47341	0.560118	0.463934	0.536612
BRIE2	Wang et al., 2021	all	10	15	0.6	0.650546	0.491228	0.572015	0.431461	0.536313
BRIE2	Wang et al., 2021	all	30	20	1	0.687988	0.515736	0.588234	0.353058	0.536254
BRIE2	Wang et al., 2021	5000	15	20	0.6	0.669267	0.504386	0.571875	0.39837	0.535974
BRIE2	Wang et al., 2021	5000	15	20	0.9	0.683307	0.521383	0.563099	0.375514	0.535826
BRIE2	Wang et al., 2021	all	40	15	1.1	0.677067	0.497921	0.56027	0.407851	0.535777
BRIE2	Wang et al., 2021	all	40	10	0.8	0.669267	0.501996	0.584815	0.385247	0.535331
BRIE2	Wang et al., 2021	all	15	15	0.9	0.661466	0.487825	0.567681	0.423386	0.53509
BRIE2	Wang et al., 2021	5000	40	15	0.8	0.661466	0.499187	0.570937	0.408194	0.534946
BRIE2	Wang et al., 2021	all	30	15	1	0.675507	0.499251	0.564441	0.400306	0.534876
BRIE2	Wang et al., 2021	5000	10	15	1	0.717629	0.507279	0.564912	0.347948	0.534442
BRIE2	Wang et al., 2021	5000	30	10	0.8	0.650546	0.473253	0.559374	0.454448	0.534405
BRIE2	Wang et al., 2021	all	20	20	0.9	0.678627	0.492494	0.588436	0.375517	0.533769
BRIE2	Wang et al., 2021	5000	40	15	0.7	0.659906	0.496613	0.569801	0.40843	0.533688
BRIE2	Wang et al., 2021	5000	40	10	0.8	0.644306	0.456928	0.55647	0.476068	0.533443
BRIE2	Wang et al., 2021	5000	40	10	0.6	0.644306	0.455267	0.557193	0.476035	0.5332
BRIE2	Wang et al., 2021	5000	40	10	0.7	0.644306	0.455267	0.557193	0.476035	0.5332
BRIE2	Wang et al., 2021	all	20	10	1	0.694228	0.497371	0.573246	0.367524	0.533092
BRIE2	Wang et al., 2021	all	30	20	0.9	0.680187	0.501241	0.583265	0.364526	0.532305
BRIE2	Wang et al., 2021	5000	30	20	1	0.675507	0.52181	0.5754	0.356367	0.532271
BRIE2	Wang et al., 2021	5000	20	10	0.7	0.645866	0.46297	0.558764	0.460519	0.53203
BRIE2	Wang et al., 2021	5000	20	10	0.9	0.648986	0.47609	0.558261	0.443598	0.531734
BRIE2	Wang et al., 2021	5000	30	10	0.7	0.642746	0.451549	0.557727	0.474798	0.531705
BRIE2	Wang et al., 2021	5000	10	15	0.9	0.716069	0.506206	0.555948	0.34842	0.531661
BRIE2	Wang et al., 2021	5000	40	20	1.1	0.672387	0.525172	0.581628	0.345531	0.53118
BRIE2	Wang et al., 2021	5000	10	15	1.1	0.714509	0.499318	0.558509	0.351023	0.53084
BRIE2	Wang et al., 2021	5000	30	10	0.6	0.641186	0.448647	0.556388	0.474762	0.530245
BRIE2	Wang et al., 2021	5000	30	15	0.6	0.655226	0.489508	0.573061	0.401985	0.529945
BRIE2	Wang et al., 2021	5000	30	10	1.1	0.661466	0.483476	0.543213	0.43147	0.529906
BRIE2	Wang et al., 2021	5000	15	15	0.7	0.669267	0.507455	0.555231	0.386364	0.529579
BRIE2	Wang et al., 2021	5000	40	9	1	0.642746	0.473907	0.563209	0.438041	0.529476
BRIE2	Wang et al., 2021	5000	30	20	0.7	0.664587	0.505662	0.576185	0.371166	0.5294
BRIE2	Wang et al., 2021	5000	30	15	0.7	0.656786	0.490401	0.56899	0.40048	0.529164
BRIE2	Wang et al., 2021	all	15	10	0.8	0.666147	0.49125	0.577921	0.377551	0.528217
BRIE2	Wang et al., 2021	5000	40	15	1.1	0.673947	0.504865	0.567751	0.365952	0.528129
BRIE2	Wang et al., 2021	5000	10	20	0.6	0.672387	0.507896	0.562493	0.366227	0.527251
BRIE2	Wang et al., 2021	all	10	10	0.6	0.675507	0.473673	0.555683	0.404043	0.527226
BRIE2	Wang et al., 2021	all	30	9	1.1	0.689548	0.495981	0.564985	0.358024	0.527134
BRIE2	Wang et al., 2021	5000	40	20	0.6	0.658346	0.494068	0.58027	0.375227	0.526978
BRIE2	Wang et al., 2021	5000	40	9	0.8	0.638066	0.466702	0.559765	0.443199	0.526933
BRIE2	Wang et al., 2021	5000	40	9	0.7	0.638066	0.466702	0.559765	0.443199	0.526933
BRIE2	Wang et al., 2021	5000	40	9	0.6	0.638066	0.466702	0.559765	0.443199	0.526933
BRIE2	Wang et al., 2021	all	40	10	0.9	0.678627	0.471794	0.562366	0.394145	0.526733
BRIE2	Wang et al., 2021	all	10	10	0.9	0.686427	0.487792	0.565347	0.366471	0.526509
BRIE2	Wang et al., 2021	all	30	9	1	0.672387	0.495054	0.561289	0.376667	0.526349
BRIE2	Wang et al., 2021	5000	30	15	0.9	0.663027	0.500609	0.565902	0.375382	0.52623
BRIE2	Wang et al., 2021	5000	40	9	0.9	0.638066	0.465384	0.558278	0.441899	0.525907
BRIE2	Wang et al., 2021	5000	10	10	1.1	0.681747	0.502589	0.546335	0.372424	0.525774
BRIE2	Wang et al., 2021	5000	10	10	0.6	0.650546	0.467096	0.547003	0.438105	0.525687
BRIE2	Wang et al., 2021	5000	10	9	0.6	0.636505	0.4658	0.557675	0.442585	0.525641
BRIE2	Wang et al., 2021	5000	20	9	1.1	0.683307	0.495241	0.558103	0.365287	0.525485
BRIE2	Wang et al., 2021	5000	20	20	1.1	0.678627	0.521179	0.560247	0.341795	0.525462
BRIE2	Wang et al., 2021	5000	10	20	1.1	0.691108	0.509305	0.561408	0.340017	0.52546
BRIE2	Wang et al., 2021	all	15	15	0.6	0.633385	0.459191	0.564586	0.444103	0.525316
BRIE2	Wang et al., 2021	all	15	10	1.1	0.686427	0.486538	0.563502	0.363915	0.525096
BRIE2	Wang et al., 2021	all	20	20	0.8	0.653666	0.496576	0.565095	0.384148	0.524871
BRIE2	Wang et al., 2021	5000	10	20	0.9	0.663027	0.510561	0.565035	0.359594	0.524554
BRIE2	Wang et al., 2021	5000	15	9	0.6	0.631825	0.462707	0.557155	0.446412	0.524525
BRIE2	Wang et al., 2021	all	30	20	1.1	0.677067	0.504299	0.582967	0.333735	0.524517
BRIE2	Wang et al., 2021	5000	30	15	1	0.663027	0.49851	0.560813	0.37569	0.52451
BRIE2	Wang et al., 2021	5000	20	10	1	0.678627	0.491229	0.545836	0.381525	0.524304
BRIE2	Wang et al., 2021	5000	15	10	0.6	0.633385	0.43623	0.543807	0.483665	0.524272
BRIE2	Wang et al., 2021	5000	20	9	0.7	0.638066	0.467348	0.557605	0.433915	0.524233
BRIE2	Wang et al., 2021	5000	10	15	0.6	0.661466	0.502218	0.55441	0.377875	0.523993
BRIE2	Wang et al., 2021	5000	40	15	1	0.663027	0.497962	0.559973	0.374788	0.523938
BRIE2	Wang et al., 2021	all	10	10	0.7	0.666147	0.483386	0.570852	0.375219	0.523901
BRIE2	Wang et al., 2021	5000	30	10	1	0.648986	0.467987	0.534577	0.443799	0.523837
BRIE2	Wang et al., 2021	all	15	20	0.8	0.666147	0.49101	0.579796	0.358158	0.523778
BRIE2	Wang et al., 2021	5000	20	9	0.8	0.648986	0.473094	0.539179	0.433319	0.523645
BRIE2	Wang et al., 2021	all	10	10	0.8	0.680187	0.492285	0.560326	0.361749	0.523637
BRIE2	Wang et al., 2021	all	10	9	0.9	0.680187	0.485413	0.564503	0.363729	0.523458
BRIE2	Wang et al., 2021	all	40	9	0.9	0.650546	0.473523	0.5734	0.395294	0.523191
BRIE2	Wang et al., 2021	all	20	10	0.9	0.672387	0.472594	0.55278	0.39467	0.523108
BRIE2	Wang et al., 2021	all	15	9	0.8	0.664587	0.480631	0.569021	0.37803	0.523067
BRIE2	Wang et al., 2021	all	15	9	0.9	0.677067	0.483591	0.559186	0.372333	0.523044
BRIE2	Wang et al., 2021	all	20	9	1	0.663027	0.483864	0.572509	0.372481	0.52297
BRIE2	Wang et al., 2021	all	40	15	0.8	0.633385	0.460733	0.564276	0.433298	0.522923
BRIE2	Wang et al., 2021	5000	15	10	1.1	0.677067	0.485374	0.539247	0.38981	0.522874
BRIE2	Wang et al., 2021	5000	20	9	0.6	0.634945	0.463648	0.557641	0.434398	0.522658
BRIE2	Wang et al., 2021	5000	10	9	0.9	0.669267	0.487808	0.550265	0.383239	0.522645
BRIE2	Wang et al., 2021	5000	20	10	1.1	0.675507	0.485545	0.543596	0.385214	0.522466
BRIE2	Wang et al., 2021	all	15	9	1.1	0.658346	0.477451	0.570465	0.382941	0.522301
BRIE2	Wang et al., 2021	all	10	9	1.1	0.678627	0.483653	0.562418	0.364438	0.522284
BRIE2	Wang et al., 2021	all	10	9	1	0.678627	0.483489	0.563604	0.363283	0.522251
BRIE2	Wang et al., 2021	all	30	20	0.8	0.645866	0.473671	0.570546	0.398402	0.522121
BRIE2	Wang et al., 2021	all	30	15	0.9	0.638066	0.47889	0.566449	0.40497	0.522093
BRIE2	Wang et al., 2021	5000	20	15	0.7	0.659906	0.491115	0.556194	0.380564	0.521945
BRIE2	Wang et al., 2021	all	40	10	1.1	0.675507	0.493329	0.5641	0.353721	0.521664
BRIE2	Wang et al., 2021	5000	10	20	1	0.675507	0.501924	0.564125	0.345089	0.521661
BRIE2	Wang et al., 2021	all	30	10	0.8	0.648986	0.469607	0.574521	0.392798	0.521478
BRIE2	Wang et al., 2021	all	15	9	1	0.661466	0.47937	0.567162	0.37728	0.521319
BRIE2	Wang et al., 2021	all	10	9	0.8	0.687988	0.500504	0.562601	0.333912	0.521251
BRIE2	Wang et al., 2021	5000	20	9	1	0.644306	0.467126	0.534352	0.439081	0.521216
BRIE2	Wang et al., 2021	all	30	15	0.7	0.634945	0.462544	0.564116	0.422174	0.520945
BRIE2	Wang et al., 2021	all	40	15	0.9	0.633385	0.469681	0.56255	0.41694	0.520639
BRIE2	Wang et al., 2021	all	40	9	1	0.661466	0.475404	0.560078	0.38559	0.520635
BRIE2	Wang et al., 2021	5000	15	9	1.1	0.664587	0.479039	0.546279	0.392455	0.52059
BRIE2	Wang et al., 2021	all	20	9	1.1	0.663027	0.489288	0.564019	0.365938	0.520568
BRIE2	Wang et al., 2021	all	40	20	0.9	0.652106	0.499469	0.57025	0.359458	0.520321
BRIE2	Wang et al., 2021	5000	30	15	0.8	0.658346	0.488744	0.558022	0.373534	0.519662
BRIE2	Wang et al., 2021	5000	30	9	1.1	0.648986	0.451771	0.531313	0.44638	0.519612
BRIE2	Wang et al., 2021	all	20	15	0.8	0.636505	0.468046	0.563344	0.410524	0.519605
BRIE2	Wang et al., 2021	5000	15	10	1	0.673947	0.480867	0.535952	0.385768	0.519134
BRIE2	Wang et al., 2021	5000	15	20	1	0.678627	0.502699	0.556264	0.338328	0.518979
BRIE2	Wang et al., 2021	all	20	9	0.9	0.661466	0.486197	0.559871	0.366715	0.518562
BRIE2	Wang et al., 2021	5000	15	10	0.9	0.641186	0.45103	0.527329	0.452585	0.518032
BRIE2	Wang et al., 2021	all	20	9	0.7	0.638066	0.46074	0.571218	0.401653	0.517919
BRIE2	Wang et al., 2021	5000	10	9	0.8	0.647426	0.470243	0.536085	0.417673	0.517857
BRIE2	Wang et al., 2021	all	40	15	1	0.633385	0.471289	0.554482	0.412063	0.517805
BRIE2	Wang et al., 2021	5000	15	20	1.1	0.677067	0.496425	0.556829	0.338622	0.517236
BRIE2	Wang et al., 2021	all	10	10	1.1	0.666147	0.479345	0.556019	0.365934	0.516861
BRIE2	Wang et al., 2021	all	10	20	0.8	0.650546	0.479099	0.579666	0.356665	0.516494
BRIE2	Wang et al., 2021	5000	30	9	1	0.645866	0.446647	0.527616	0.445722	0.516463
BRIE2	Wang et al., 2021	5000	15	15	0.6	0.639626	0.465076	0.544782	0.415861	0.516336
BRIE2	Wang et al., 2021	5000	20	9	0.9	0.673947	0.469109	0.553087	0.368147	0.516073
BRIE2	Wang et al., 2021	all	20	10	1.1	0.663027	0.482295	0.55646	0.362266	0.516012
BRIE2	Wang et al., 2021	all	10	10	1	0.664587	0.474568	0.552892	0.368605	0.515163
BRIE2	Wang et al., 2021	5000	10	15	0.7	0.659906	0.49373	0.549287	0.356864	0.514947
BRIE2	Wang et al., 2021	all	40	9	1.1	0.673947	0.488084	0.561251	0.334969	0.514563
BRIE2	Wang et al., 2021	5000	10	9	1	0.659906	0.4719	0.542763	0.382482	0.514263
BRIE2	Wang et al., 2021	5000	10	10	0.8	0.663027	0.479583	0.538078	0.374884	0.513893
BRIE2	Wang et al., 2021	5000	10	9	0.7	0.639626	0.462168	0.532197	0.420785	0.513694
BRIE2	Wang et al., 2021	5000	10	10	0.9	0.661466	0.469812	0.530074	0.391124	0.513119
BRIE2	Wang et al., 2021	all	20	10	0.6	0.613105	0.442741	0.55239	0.44127	0.512376
BRIE2	Wang et al., 2021	all	15	10	1	0.659906	0.475282	0.551085	0.363143	0.512354
BRIE2	Wang et al., 2021	5000	10	15	0.8	0.656786	0.489839	0.547251	0.354154	0.512007
BRIE2	Wang et al., 2021	all	20	10	0.8	0.639626	0.456289	0.562184	0.388277	0.511594
BRIE2	Wang et al., 2021	5000	15	9	0.8	0.636505	0.450726	0.546134	0.410084	0.510862
BRIE2	Wang et al., 2021	5000	10	9	1.1	0.694228	0.476738	0.543167	0.3291	0.510808
BRIE2	Wang et al., 2021	5000	10	10	1	0.655226	0.469244	0.522547	0.396082	0.510775
BRIE2	Wang et al., 2021	all	15	10	0.9	0.656786	0.472723	0.549025	0.363352	0.510471
BRIE2	Wang et al., 2021	5000	40	7	0.8	0.638066	0.454969	0.535188	0.411626	0.509962
BRIE2	Wang et al., 2021	all	40	10	1	0.653666	0.461422	0.547965	0.376132	0.509796
BRIE2	Wang et al., 2021	all	10	20	0.7	0.614665	0.46138	0.555515	0.405233	0.509198
BRIE2	Wang et al., 2021	5000	20	15	0.8	0.648986	0.474579	0.540348	0.372544	0.509114
BRIE2	Wang et al., 2021	5000	20	15	0.9	0.672387	0.48174	0.536811	0.344645	0.508896
BRIE2	Wang et al., 2021	all	15	10	0.7	0.634945	0.45279	0.561452	0.385305	0.508623
BRIE2	Wang et al., 2021	5000	30	9	0.8	0.617785	0.420442	0.535961	0.457882	0.508017
BRIE2	Wang et al., 2021	5000	30	9	0.9	0.617785	0.420442	0.535961	0.457882	0.508017
BRIE2	Wang et al., 2021	5000	40	9	1.1	0.628705	0.44308	0.524187	0.435854	0.507957
BRIE2	Wang et al., 2021	all	15	20	0.9	0.650546	0.468056	0.565557	0.346367	0.507632
BRIE2	Wang et al., 2021	all	20	15	0.6	0.622465	0.449014	0.551849	0.406855	0.507546
BRIE2	Wang et al., 2021	5000	30	9	0.7	0.616225	0.41918	0.536404	0.458371	0.507545
BRIE2	Wang et al., 2021	all	30	9	0.9	0.672387	0.462796	0.559708	0.333786	0.507169
BRIE2	Wang et al., 2021	all	30	10	0.9	0.664587	0.467925	0.550853	0.34447	0.506959
BRIE2	Wang et al., 2021	all	10	9	0.7	0.645866	0.457513	0.549726	0.374414	0.50688
BRIE2	Wang et al., 2021	5000	30	9	0.6	0.614665	0.416465	0.535456	0.460258	0.506711
BRIE2	Wang et al., 2021	all	15	9	0.7	0.625585	0.44763	0.558821	0.389589	0.505406
BRIE2	Wang et al., 2021	all	30	10	1.1	0.658346	0.465558	0.545957	0.349531	0.504848
BRIE2	Wang et al., 2021	5000	15	9	1	0.647426	0.450855	0.530558	0.385887	0.503681
BRIE2	Wang et al., 2021	all	15	10	0.6	0.630265	0.446051	0.554874	0.379806	0.502749
BRIE2	Wang et al., 2021	all	30	10	1	0.658346	0.463821	0.544964	0.342893	0.502506
BRIE2	Wang et al., 2021	5000	40	7	0.9	0.630265	0.442544	0.527011	0.406361	0.501545
BRIE2	Wang et al., 2021	all	10	20	0.6	0.625585	0.454061	0.574278	0.350907	0.501208
BRIE2	Wang et al., 2021	5000	15	7	1	0.652106	0.443297	0.526854	0.382288	0.501136
BRIE2	Wang et al., 2021	5000	15	9	0.7	0.608424	0.409537	0.530732	0.454417	0.500778
BRIE2	Wang et al., 2021	5000	40	7	1	0.628705	0.440443	0.524618	0.407245	0.500253
BRIE2	Wang et al., 2021	5000	15	9	0.9	0.645866	0.446449	0.527265	0.380463	0.500011
BRIE2	Wang et al., 2021	all	40	9	0.8	0.647426	0.438163	0.540031	0.373893	0.499878
BRIE2	Wang et al., 2021	all	10	9	0.6	0.638066	0.43395	0.540784	0.384447	0.499312
BRIE2	Wang et al., 2021	all	20	9	0.8	0.666147	0.446863	0.561502	0.314987	0.497375
BRIE2	Wang et al., 2021	5000	15	7	1.1	0.655226	0.43361	0.537838	0.359489	0.496541
BRIE2	Wang et al., 2021	all	20	10	0.7	0.633385	0.439413	0.554134	0.359067	0.4965
BRIE2	Wang et al., 2021	5000	15	7	0.8	0.644306	0.439811	0.528465	0.367147	0.494932
BRIE2	Wang et al., 2021	5000	20	7	0.7	0.620905	0.431239	0.524744	0.401495	0.494596
BRIE2	Wang et al., 2021	5000	15	7	0.7	0.614665	0.427955	0.519644	0.41609	0.494588
BRIE2	Wang et al., 2021	5000	15	7	0.6	0.644306	0.438693	0.529379	0.361838	0.493554
BRIE2	Wang et al., 2021	5000	20	7	0.9	0.616225	0.424099	0.519042	0.413611	0.493244
BRIE2	Wang et al., 2021	5000	30	7	0.9	0.619345	0.429248	0.518898	0.398619	0.491527
BRIE2	Wang et al., 2021	5000	30	5	0.8	0.634945	0.423881	0.496232	0.410956	0.491503
BRIE2	Wang et al., 2021	5000	40	5	0.9	0.634945	0.422305	0.500213	0.40707	0.491133
BRIE2	Wang et al., 2021	5000	20	7	0.6	0.605304	0.399132	0.533453	0.423272	0.49029
BRIE2	Wang et al., 2021	5000	30	7	0.7	0.616225	0.426924	0.51576	0.401504	0.490103
BRIE2	Wang et al., 2021	all	40	9	0.6	0.552262	0.45314	0.548889	0.40214	0.489108
BRIE2	Wang et al., 2021	all	40	20	0.8	0.581903	0.431652	0.537974	0.403213	0.488685
BRIE2	Wang et al., 2021	all	40	15	0.7	0.572543	0.42398	0.531644	0.421543	0.487428
BRIE2	Wang et al., 2021	all	30	10	0.7	0.597504	0.393879	0.537833	0.413741	0.485739
BRIE2	Wang et al., 2021	all	15	20	0.7	0.553822	0.441323	0.549923	0.397551	0.485655
BRIE2	Wang et al., 2021	5000	40	7	1.1	0.616225	0.425981	0.518766	0.38074	0.485428
BRIE2	Wang et al., 2021	all	30	9	0.7	0.594384	0.392726	0.532367	0.420939	0.485104
BRIE2	Wang et al., 2021	5000	30	7	1.1	0.638066	0.432336	0.532963	0.331313	0.483669
BRIE2	Wang et al., 2021	5000	20	7	1.1	0.622465	0.427421	0.516755	0.367193	0.483458
BRIE2	Wang et al., 2021	5000	15	7	0.9	0.634945	0.422768	0.521299	0.354662	0.483419
BRIE2	Wang et al., 2021	5000	10	7	0.8	0.645866	0.415595	0.527825	0.344084	0.483343
BRIE2	Wang et al., 2021	5000	10	7	1.1	0.628705	0.408681	0.504072	0.390626	0.483021
BRIE2	Wang et al., 2021	5000	30	7	1	0.617785	0.427583	0.519616	0.365019	0.482501
BRIE2	Wang et al., 2021	5000	10	7	0.9	0.611544	0.423689	0.510629	0.382052	0.481979
BRIE2	Wang et al., 2021	all	20	20	0.7	0.547582	0.436142	0.543861	0.399632	0.481804
BRIE2	Wang et al., 2021	5000	15	5	1	0.633385	0.415088	0.501591	0.375663	0.481432
BRIE2	Wang et al., 2021	5000	10	5	1.1	0.634945	0.412193	0.500061	0.376403	0.480901
BRIE2	Wang et al., 2021	all	15	9	0.6	0.589704	0.379759	0.526576	0.42327	0.479827
BRIE2	Wang et al., 2021	5000	15	5	0.8	0.628705	0.41136	0.498895	0.378652	0.479403
BRIE2	Wang et al., 2021	all	15	7	1.1	0.631825	0.40964	0.518786	0.354037	0.478572
BRIE2	Wang et al., 2021	5000	20	7	1	0.605304	0.410789	0.508212	0.387347	0.477913
BRIE2	Wang et al., 2021	5000	10	5	0.8	0.624025	0.405862	0.499987	0.381676	0.477888
BRIE2	Wang et al., 2021	all	10	7	1	0.655226	0.439405	0.534878	0.271501	0.475253
BRIE2	Wang et al., 2021	5000	20	5	0.9	0.625585	0.406405	0.500461	0.367534	0.474996
BRIE2	Wang et al., 2021	5000	30	5	0.6	0.591264	0.38388	0.479532	0.44384	0.474629
BRIE2	Wang et al., 2021	all	30	9	0.8	0.634945	0.411407	0.529491	0.320265	0.474027
BRIE2	Wang et al., 2021	all	10	7	0.7	0.613105	0.41754	0.51753	0.346582	0.473689
BRIE2	Wang et al., 2021	all	15	7	1	0.594384	0.385458	0.507793	0.402534	0.472542
BRIE2	Wang et al., 2021	all	15	20	0.6	0.535101	0.382762	0.53947	0.431655	0.472247
BRIE2	Wang et al., 2021	all	40	7	1	0.588144	0.382295	0.509113	0.405208	0.47119
BRIE2	Wang et al., 2021	all	30	7	1.1	0.603744	0.394691	0.507503	0.378041	0.470995
BRIE2	Wang et al., 2021	all	10	7	1.1	0.650546	0.433484	0.527563	0.272281	0.470969
BRIE2	Wang et al., 2021	5000	40	5	0.8	0.602184	0.375671	0.472556	0.431909	0.47058
BRIE2	Wang et al., 2021	all	20	7	1.1	0.611544	0.39984	0.503864	0.365799	0.470262
BRIE2	Wang et al., 2021	5000	10	5	0.7	0.614665	0.404884	0.49342	0.366053	0.469755
BRIE2	Wang et al., 2021	5000	20	5	0.7	0.599064	0.378605	0.467131	0.433652	0.469613
BRIE2	Wang et al., 2021	2000	30	10	0.9	0.619345	0.383962	0.472736	0.401121	0.469291
BRIE2	Wang et al., 2021	all	30	7	1	0.597504	0.39287	0.511442	0.372655	0.468618
BRIE2	Wang et al., 2021	5000	40	7	0.6	0.524181	0.376101	0.522338	0.451787	0.468602
BRIE2	Wang et al., 2021	5000	10	7	1	0.608424	0.38964	0.509895	0.365293	0.468313
BRIE2	Wang et al., 2021	2000	30	10	0.8	0.619345	0.383968	0.471445	0.398357	0.468279
BRIE2	Wang et al., 2021	all	20	9	0.6	0.524181	0.361303	0.519623	0.467185	0.468073
BRIE2	Wang et al., 2021	all	10	7	0.9	0.624025	0.421586	0.51454	0.307613	0.466941
BRIE2	Wang et al., 2021	all	40	7	0.7	0.569423	0.356065	0.50801	0.433922	0.466855
BRIE2	Wang et al., 2021	5000	30	7	0.8	0.605304	0.399271	0.499254	0.362411	0.46656
BRIE2	Wang et al., 2021	5000	15	5	0.7	0.594384	0.383087	0.472994	0.415422	0.466472
BRIE2	Wang et al., 2021	all	10	7	0.8	0.622465	0.422543	0.517741	0.302874	0.466406
BRIE2	Wang et al., 2021	all	20	7	0.9	0.588144	0.38107	0.503959	0.391831	0.466251
BRIE2	Wang et al., 2021	all	40	7	1.1	0.595944	0.382213	0.516407	0.370085	0.466162
BRIE2	Wang et al., 2021	5000	30	7	0.6	0.521061	0.363031	0.519506	0.460587	0.466046
BRIE2	Wang et al., 2021	all	30	7	0.7	0.575663	0.3629	0.490918	0.434406	0.465972
BRIE2	Wang et al., 2021	all	20	7	0.8	0.564743	0.369374	0.486052	0.443305	0.465868
BRIE2	Wang et al., 2021	all	40	9	0.7	0.522621	0.363857	0.520283	0.456541	0.465826
BRIE2	Wang et al., 2021	all	30	7	0.8	0.572543	0.363892	0.484514	0.44138	0.465582
BRIE2	Wang et al., 2021	all	20	7	0.6	0.566303	0.354222	0.502603	0.43846	0.465397
BRIE2	Wang et al., 2021	all	40	10	0.7	0.525741	0.367318	0.52446	0.443864	0.465346
BRIE2	Wang et al., 2021	all	15	7	0.8	0.597504	0.376142	0.519604	0.367328	0.465144
BRIE2	Wang et al., 2021	all	40	10	0.6	0.525741	0.367431	0.520016	0.447346	0.465133
BRIE2	Wang et al., 2021	all	30	7	0.9	0.566303	0.364812	0.482766	0.44622	0.465025
BRIE2	Wang et al., 2021	all	15	7	0.9	0.597504	0.375593	0.518529	0.368423	0.465012
BRIE2	Wang et al., 2021	5000	20	5	1.1	0.616225	0.405792	0.4965	0.341004	0.46488
BRIE2	Wang et al., 2021	all	15	7	0.7	0.569423	0.36629	0.481481	0.441453	0.464661
BRIE2	Wang et al., 2021	2000	30	10	0.7	0.600624	0.388022	0.483658	0.385134	0.464359
BRIE2	Wang et al., 2021	all	40	7	0.8	0.575663	0.366807	0.49661	0.418349	0.464357
BRIE2	Wang et al., 2021	5000	10	7	0.7	0.627145	0.407588	0.495826	0.3262	0.46419
BRIE2	Wang et al., 2021	5000	20	7	0.8	0.602184	0.393749	0.477681	0.383132	0.464186
BRIE2	Wang et al., 2021	5000	20	5	0.6	0.586583	0.372244	0.461165	0.436376	0.464092
BRIE2	Wang et al., 2021	5000	15	5	0.9	0.619345	0.404655	0.493489	0.337122	0.463653
BRIE2	Wang et al., 2021	all	40	7	0.6	0.561622	0.351665	0.500964	0.440148	0.4636
BRIE2	Wang et al., 2021	5000	10	7	0.6	0.597504	0.390317	0.47885	0.387559	0.463558
BRIE2	Wang et al., 2021	all	30	9	0.6	0.522621	0.359936	0.517979	0.452593	0.463282
BRIE2	Wang et al., 2021	all	20	7	1	0.609984	0.406063	0.50761	0.328906	0.463141
BRIE2	Wang et al., 2021	all	15	7	0.6	0.567863	0.366516	0.487896	0.429636	0.462978
BRIE2	Wang et al., 2021	5000	40	7	0.7	0.519501	0.361532	0.51288	0.457886	0.46295
BRIE2	Wang et al., 2021	all	20	7	0.7	0.564743	0.357684	0.478129	0.449529	0.462521
BRIE2	Wang et al., 2021	5000	40	5	0.6	0.564743	0.371436	0.490342	0.422686	0.462302
BRIE2	Wang et al., 2021	all	20	20	0.6	0.536661	0.387555	0.529082	0.395183	0.46212
BRIE2	Wang et al., 2021	all	40	7	0.9	0.574103	0.36565	0.490899	0.416417	0.461767
BRIE2	Wang et al., 2021	5000	40	5	1.1	0.592824	0.367386	0.496397	0.389704	0.461578
BRIE2	Wang et al., 2021	5000	40	5	0.7	0.583463	0.36046	0.463013	0.439114	0.461513
BRIE2	Wang et al., 2021	all	30	10	0.6	0.521061	0.360362	0.520695	0.443846	0.461491
BRIE2	Wang et al., 2021	5000	30	5	1	0.589704	0.361814	0.494207	0.399619	0.461336
BRIE2	Wang et al., 2021	5000	30	5	0.7	0.585023	0.363606	0.462614	0.433588	0.461208
BRIE2	Wang et al., 2021	all	30	7	0.6	0.564743	0.350353	0.491102	0.438593	0.461198
BRIE2	Wang et al., 2021	5000	30	5	1.1	0.589704	0.360271	0.492826	0.401333	0.461033
BRIE2	Wang et al., 2021	5000	40	5	1	0.581903	0.362081	0.460837	0.438189	0.460753
BRIE2	Wang et al., 2021	5000	10	5	0.6	0.589704	0.366978	0.484997	0.400058	0.460434
BRIE2	Wang et al., 2021	2000	20	9	1	0.620905	0.383853	0.473921	0.360802	0.45987
BRIE2	Wang et al., 2021	2000	30	9	0.8	0.608424	0.380974	0.468668	0.381089	0.459789
BRIE2	Wang et al., 2021	all	40	5	0.9	0.575663	0.368143	0.480283	0.41494	0.459757
BRIE2	Wang et al., 2021	all	10	5	1.1	0.606864	0.40721	0.509417	0.315149	0.45966
BRIE2	Wang et al., 2021	5000	30	5	0.9	0.588144	0.358088	0.492471	0.399795	0.459625
BRIE2	Wang et al., 2021	2000	30	9	1.1	0.620905	0.385574	0.478333	0.353214	0.459506
BRIE2	Wang et al., 2021	all	10	5	1	0.605304	0.406596	0.508983	0.316745	0.459407
BRIE2	Wang et al., 2021	5000	20	5	1	0.614665	0.401663	0.494633	0.323904	0.458716
BRIE2	Wang et al., 2021	2000	20	9	0.9	0.608424	0.381529	0.473882	0.371026	0.458715
BRIE2	Wang et al., 2021	all	20	5	0.8	0.575663	0.379245	0.477582	0.397902	0.457598
BRIE2	Wang et al., 2021	5000	15	5	0.6	0.567863	0.358716	0.464272	0.438001	0.457213
BRIE2	Wang et al., 2021	all	10	5	0.8	0.602184	0.402736	0.505586	0.317077	0.456896
BRIE2	Wang et al., 2021	5000	40	15	0.6	0.531981	0.378398	0.52358	0.393504	0.456866
BRIE2	Wang et al., 2021	all	20	5	1	0.597504	0.37305	0.488283	0.368105	0.456735
BRIE2	Wang et al., 2021	2000	20	9	0.8	0.606864	0.378758	0.459988	0.377382	0.455748
BRIE2	Wang et al., 2021	all	30	5	1.1	0.591264	0.366201	0.493476	0.36991	0.455213
BRIE2	Wang et al., 2021	2000	10	20	1.1	0.653666	0.418101	0.470111	0.277913	0.454948
BRIE2	Wang et al., 2021	all	40	5	0.6	0.555382	0.336279	0.472631	0.454062	0.454588
BRIE2	Wang et al., 2021	5000	20	5	0.8	0.569423	0.35788	0.474926	0.408707	0.452734
BRIE2	Wang et al., 2021	all	40	5	0.7	0.563183	0.350201	0.465359	0.429314	0.452014
BRIE2	Wang et al., 2021	all	40	5	1.1	0.578783	0.370638	0.481448	0.37582	0.451672
BRIE2	Wang et al., 2021	2000	30	10	1.1	0.631825	0.3837	0.467101	0.323329	0.451489
BRIE2	Wang et al., 2021	5000	10	5	1	0.624025	0.3998	0.500306	0.281059	0.451298
BRIE2	Wang et al., 2021	all	10	5	0.9	0.581903	0.357943	0.469544	0.394002	0.450848
BRIE2	Wang et al., 2021	all	20	5	1.1	0.589704	0.37317	0.496176	0.341877	0.450232
BRIE2	Wang et al., 2021	2000	10	10	0.9	0.630265	0.386894	0.467132	0.314149	0.44961
BRIE2	Wang et al., 2021	all	30	5	0.6	0.553822	0.333915	0.467816	0.44263	0.449546
BRIE2	Wang et al., 2021	all	10	7	0.6	0.581903	0.366564	0.493756	0.355944	0.449542
BRIE2	Wang et al., 2021	2000	40	10	1.1	0.627145	0.379392	0.463938	0.326876	0.449338
BRIE2	Wang et al., 2021	all	15	5	1	0.583463	0.35921	0.494591	0.359198	0.449116
BRIE2	Wang et al., 2021	2000	15	9	0.9	0.599064	0.389489	0.462828	0.344859	0.44906
BRIE2	Wang et al., 2021	all	40	5	1	0.560062	0.34981	0.474134	0.411791	0.448949
BRIE2	Wang et al., 2021	2000	15	7	0.8	0.583463	0.351813	0.448176	0.41232	0.448943
BRIE2	Wang et al., 2021	2000	20	7	0.8	0.599064	0.360536	0.475933	0.359346	0.44872
BRIE2	Wang et al., 2021	2000	15	7	0.9	0.581903	0.349511	0.442999	0.418381	0.448198
BRIE2	Wang et al., 2021	all	30	5	0.7	0.546022	0.342658	0.460043	0.442722	0.447861
BRIE2	Wang et al., 2021	2000	40	20	0.9	0.605304	0.380584	0.452785	0.352513	0.447797
BRIE2	Wang et al., 2021	all	30	5	1	0.577223	0.358431	0.488983	0.36622	0.447714
BRIE2	Wang et al., 2021	5000	15	5	1.1	0.600624	0.392917	0.496245	0.298348	0.447034
BRIE2	Wang et al., 2021	all	30	20	0.7	0.478939	0.375062	0.508804	0.42329	0.446524
BRIE2	Wang et al., 2021	2000	30	15	0.9	0.600624	0.363509	0.466457	0.35543	0.446505
BRIE2	Wang et al., 2021	2000	10	9	0.9	0.614665	0.389832	0.469593	0.311738	0.446457
BRIE2	Wang et al., 2021	2000	20	15	0.9	0.599064	0.363291	0.463203	0.360228	0.446447
BRIE2	Wang et al., 2021	all	30	5	0.8	0.556942	0.354645	0.459301	0.413642	0.446132
BRIE2	Wang et al., 2021	2000	15	7	1	0.577223	0.344143	0.440847	0.421824	0.446009
BRIE2	Wang et al., 2021	2000	30	20	1.1	0.613105	0.395756	0.466988	0.307823	0.445918
BRIE2	Wang et al., 2021	2000	20	7	0.9	0.575663	0.344191	0.441248	0.422079	0.445795
BRIE2	Wang et al., 2021	all	30	20	0.6	0.477379	0.373305	0.50933	0.422629	0.445661
BRIE2	Wang et al., 2021	all	40	5	0.8	0.556942	0.355437	0.461388	0.408591	0.44559
BRIE2	Wang et al., 2021	2000	10	10	0.7	0.627145	0.390339	0.454011	0.309476	0.445243
BRIE2	Wang et al., 2021	all	15	5	1.1	0.588144	0.367415	0.493497	0.331697	0.445188
BRIE2	Wang et al., 2021	2000	15	10	0.6	0.603744	0.395342	0.466061	0.31518	0.445082
BRIE2	Wang et al., 2021	2000	10	9	0.7	0.606864	0.378605	0.479938	0.314429	0.444959
BRIE2	Wang et al., 2021	2000	30	15	1	0.599064	0.361468	0.463626	0.35378	0.444484
BRIE2	Wang et al., 2021	2000	15	10	1	0.627145	0.382339	0.457702	0.310629	0.444454
BRIE2	Wang et al., 2021	2000	15	9	0.7	0.599064	0.381034	0.466444	0.331073	0.444404
BRIE2	Wang et al., 2021	2000	40	9	1	0.591264	0.350276	0.466187	0.368634	0.44409
BRIE2	Wang et al., 2021	2000	10	9	1.1	0.616225	0.384071	0.468959	0.306523	0.443944
BRIE2	Wang et al., 2021	2000	40	20	1	0.600624	0.37221	0.449211	0.352058	0.443526
BRIE2	Wang et al., 2021	2000	20	15	1.1	0.606864	0.358101	0.479722	0.329116	0.443451
BRIE2	Wang et al., 2021	5000	10	5	0.9	0.616225	0.38447	0.498128	0.273375	0.44305
BRIE2	Wang et al., 2021	all	10	5	0.6	0.561622	0.339231	0.476538	0.394182	0.442893
BRIE2	Wang et al., 2021	2000	40	10	0.8	0.588144	0.365647	0.455119	0.362161	0.442768
BRIE2	Wang et al., 2021	all	15	5	0.9	0.580343	0.364059	0.481125	0.345051	0.442645
BRIE2	Wang et al., 2021	2000	10	9	1	0.625585	0.402991	0.470734	0.271106	0.442604
BRIE2	Wang et al., 2021	2000	30	9	0.9	0.591264	0.349602	0.462144	0.367371	0.442595
BRIE2	Wang et al., 2021	2000	30	9	1	0.591264	0.349602	0.462144	0.367371	0.442595
BRIE2	Wang et al., 2021	all	20	5	0.6	0.544462	0.339194	0.453127	0.432611	0.442348
BRIE2	Wang et al., 2021	2000	40	9	1.1	0.591264	0.351493	0.450361	0.375828	0.442237
BRIE2	Wang et al., 2021	2000	40	7	1.1	0.577223	0.348183	0.448899	0.394637	0.442236
BRIE2	Wang et al., 2021	2000	40	9	0.8	0.588144	0.348434	0.460362	0.371925	0.442216
BRIE2	Wang et al., 2021	2000	40	9	0.9	0.591264	0.348467	0.465048	0.363948	0.442182
BRIE2	Wang et al., 2021	all	10	5	0.7	0.560062	0.343141	0.472487	0.390364	0.441514
BRIE2	Wang et al., 2021	2000	20	15	0.8	0.595944	0.354838	0.460656	0.354095	0.441383
BRIE2	Wang et al., 2021	2000	30	20	1	0.599064	0.373222	0.44495	0.347018	0.441063
BRIE2	Wang et al., 2021	2000	10	15	0.9	0.591264	0.347175	0.45987	0.364791	0.440775
BRIE2	Wang et al., 2021	2000	20	20	1.1	0.605304	0.387892	0.457835	0.311241	0.440568
BRIE2	Wang et al., 2021	2000	10	15	0.8	0.594384	0.349324	0.457655	0.359847	0.440303
BRIE2	Wang et al., 2021	2000	15	7	0.6	0.577223	0.342034	0.435497	0.404013	0.439692
BRIE2	Wang et al., 2021	all	40	20	0.7	0.472699	0.362186	0.497337	0.42508	0.439325
BRIE2	Wang et al., 2021	2000	15	10	1.1	0.622465	0.378663	0.453678	0.302122	0.439232
BRIE2	Wang et al., 2021	all	15	5	0.7	0.558502	0.340764	0.472595	0.384595	0.439114
BRIE2	Wang et al., 2021	2000	30	15	1.1	0.608424	0.370441	0.475897	0.301661	0.439106
BRIE2	Wang et al., 2021	2000	20	15	1	0.606864	0.373631	0.470406	0.303755	0.438664
BRIE2	Wang et al., 2021	2000	30	20	0.9	0.595944	0.372556	0.443205	0.341927	0.438408
BRIE2	Wang et al., 2021	all	40	20	0.6	0.471139	0.359114	0.494506	0.426017	0.437694
BRIE2	Wang et al., 2021	2000	10	15	1	0.597504	0.349029	0.458946	0.344991	0.437617
BRIE2	Wang et al., 2021	2000	20	10	1.1	0.628705	0.377791	0.464818	0.278559	0.437468
BRIE2	Wang et al., 2021	2000	15	7	0.7	0.572543	0.334711	0.432311	0.410282	0.437462
BRIE2	Wang et al., 2021	2000	10	15	0.7	0.586583	0.350306	0.450534	0.362125	0.437387
BRIE2	Wang et al., 2021	2000	40	20	1.1	0.595944	0.36482	0.440806	0.347894	0.437366
BRIE2	Wang et al., 2021	2000	15	20	0.8	0.599064	0.368449	0.441816	0.33974	0.437267
BRIE2	Wang et al., 2021	all	20	5	0.9	0.547582	0.337584	0.476055	0.386596	0.436954
BRIE2	Wang et al., 2021	2000	20	9	1.1	0.614665	0.368029	0.461245	0.303792	0.436933
BRIE2	Wang et al., 2021	2000	30	15	0.7	0.592824	0.351397	0.450545	0.352289	0.436764
BRIE2	Wang et al., 2021	all	15	5	0.6	0.550702	0.335042	0.473654	0.386655	0.436513
BRIE2	Wang et al., 2021	2000	10	10	1.1	0.617785	0.370394	0.448898	0.308278	0.436339
BRIE2	Wang et al., 2021	2000	10	10	1	0.617785	0.372104	0.455897	0.297545	0.435833
BRIE2	Wang et al., 2021	2000	30	10	1	0.595944	0.351898	0.462293	0.332546	0.43567
BRIE2	Wang et al., 2021	all	15	5	0.8	0.550702	0.336575	0.470836	0.384149	0.435566
BRIE2	Wang et al., 2021	2000	30	7	1	0.574103	0.338675	0.436315	0.392065	0.435289
BRIE2	Wang et al., 2021	2000	40	20	0.8	0.597504	0.366252	0.436079	0.340986	0.435205
BRIE2	Wang et al., 2021	2000	15	15	1.1	0.602184	0.376164	0.456856	0.305242	0.435111
BRIE2	Wang et al., 2021	2000	30	7	0.7	0.574103	0.343327	0.439784	0.383163	0.435094
BRIE2	Wang et al., 2021	2000	20	7	1.1	0.569423	0.334061	0.431854	0.40482	0.435039
BRIE2	Wang et al., 2021	2000	15	9	0.6	0.585023	0.361094	0.442508	0.351373	0.435
BRIE2	Wang et al., 2021	2000	20	7	1	0.566303	0.33406	0.434979	0.40445	0.434948
BRIE2	Wang et al., 2021	2000	40	15	1.1	0.608424	0.37262	0.471814	0.2857	0.43464
BRIE2	Wang et al., 2021	2000	20	7	0.7	0.566303	0.332991	0.434608	0.404039	0.434485
BRIE2	Wang et al., 2021	all	40	15	0.6	0.464899	0.352287	0.489429	0.431292	0.434477
BRIE2	Wang et al., 2021	2000	30	7	1.1	0.572543	0.333551	0.433578	0.397439	0.434278
BRIE2	Wang et al., 2021	2000	15	5	1	0.569423	0.343803	0.441712	0.381629	0.434142
BRIE2	Wang et al., 2021	all	30	5	0.9	0.564743	0.346574	0.464023	0.358789	0.433532
BRIE2	Wang et al., 2021	2000	40	7	0.8	0.572543	0.339562	0.439115	0.381236	0.433114
BRIE2	Wang et al., 2021	2000	10	9	0.8	0.589704	0.354909	0.449834	0.336632	0.43277
BRIE2	Wang et al., 2021	2000	40	15	1	0.603744	0.363218	0.469499	0.293809	0.432568
BRIE2	Wang et al., 2021	all	20	5	0.7	0.530421	0.328203	0.451778	0.419495	0.432474
BRIE2	Wang et al., 2021	2000	15	20	1.1	0.602184	0.366272	0.437057	0.323732	0.432311
BRIE2	Wang et al., 2021	2000	40	7	0.7	0.572543	0.338285	0.437697	0.380259	0.432196
BRIE2	Wang et al., 2021	2000	30	20	0.8	0.588144	0.36065	0.432234	0.346596	0.431906
BRIE2	Wang et al., 2021	2000	20	20	0.8	0.594384	0.373724	0.436808	0.322065	0.431745
BRIE2	Wang et al., 2021	2000	40	7	0.9	0.572543	0.339205	0.440717	0.373376	0.43146
BRIE2	Wang et al., 2021	2000	30	15	0.8	0.585023	0.343332	0.453203	0.343626	0.431296
BRIE2	Wang et al., 2021	all	30	15	0.6	0.463339	0.347016	0.489002	0.425753	0.431277
BRIE2	Wang et al., 2021	2000	10	20	1	0.611544	0.391133	0.44003	0.281827	0.431134
BRIE2	Wang et al., 2021	2000	40	10	1	0.589704	0.337099	0.439869	0.357246	0.43098
BRIE2	Wang et al., 2021	2000	40	15	0.9	0.589704	0.350729	0.440005	0.341319	0.430439
BRIE2	Wang et al., 2021	2000	15	5	0.7	0.560062	0.329969	0.437003	0.392802	0.429959
BRIE2	Wang et al., 2021	2000	15	15	0.9	0.595944	0.359654	0.452447	0.3116	0.429911
BRIE2	Wang et al., 2021	2000	15	20	0.9	0.595944	0.357293	0.433381	0.332105	0.429681
BRIE2	Wang et al., 2021	2000	10	20	0.8	0.591264	0.360958	0.437919	0.328427	0.429642
BRIE2	Wang et al., 2021	2000	10	20	0.9	0.600624	0.363972	0.442089	0.310261	0.429236
BRIE2	Wang et al., 2021	2000	20	20	0.9	0.586583	0.360537	0.429704	0.339951	0.429194
BRIE2	Wang et al., 2021	2000	10	15	0.6	0.580343	0.332594	0.436145	0.366663	0.428936
BRIE2	Wang et al., 2021	2000	15	9	1	0.616225	0.362382	0.4701	0.265638	0.428586
BRIE2	Wang et al., 2021	2000	15	7	1.1	0.563183	0.32523	0.423351	0.401662	0.428356
BRIE2	Wang et al., 2021	2000	15	5	1.1	0.567863	0.337311	0.437893	0.369224	0.428073
BRIE2	Wang et al., 2021	2000	20	10	1	0.617785	0.361628	0.454235	0.27722	0.427717
BRIE2	Wang et al., 2021	2000	20	20	1	0.595944	0.352205	0.434199	0.320584	0.425733
BRIE2	Wang et al., 2021	2000	10	7	0.7	0.575663	0.341555	0.439855	0.344293	0.425342
BRIE2	Wang et al., 2021	2000	15	9	0.8	0.588144	0.338073	0.47008	0.301573	0.424467
BRIE2	Wang et al., 2021	2000	15	15	1	0.589704	0.35134	0.451674	0.304169	0.424221
BRIE2	Wang et al., 2021	2000	15	15	0.8	0.588144	0.350246	0.442633	0.314682	0.423926
BRIE2	Wang et al., 2021	2000	15	20	1	0.602184	0.357621	0.433822	0.300182	0.423452
BRIE2	Wang et al., 2021	2000	20	10	0.9	0.616225	0.359182	0.454156	0.262272	0.422959
BRIE2	Wang et al., 2021	2000	40	10	0.9	0.575663	0.327743	0.433091	0.354801	0.422825
BRIE2	Wang et al., 2021	2000	30	7	0.9	0.574103	0.324926	0.449294	0.336303	0.421157
BRIE2	Wang et al., 2021	2000	20	10	0.7	0.586583	0.336919	0.432481	0.328035	0.421005
BRIE2	Wang et al., 2021	2000	20	10	0.8	0.572543	0.335243	0.437461	0.338404	0.420913
BRIE2	Wang et al., 2021	2000	40	15	0.8	0.575663	0.328785	0.435193	0.342531	0.420543
BRIE2	Wang et al., 2021	2000	15	20	0.7	0.574103	0.345869	0.420456	0.339827	0.420064
BRIE2	Wang et al., 2021	2000	10	20	0.6	0.586583	0.348388	0.419174	0.325428	0.419893
BRIE2	Wang et al., 2021	2000	30	7	0.8	0.572543	0.327903	0.444709	0.334116	0.419818
BRIE2	Wang et al., 2021	2000	10	15	1.1	0.585023	0.325693	0.449349	0.314919	0.418746
BRIE2	Wang et al., 2021	2000	20	5	0.6	0.533541	0.297632	0.404648	0.433838	0.417415
BRIE2	Wang et al., 2021	2000	40	20	0.6	0.525741	0.341028	0.426492	0.375389	0.417163
BRIE2	Wang et al., 2021	2000	40	7	1	0.569423	0.318645	0.444076	0.336069	0.417053
BRIE2	Wang et al., 2021	2000	15	9	1.1	0.605304	0.360111	0.442482	0.257549	0.416361
BRIE2	Wang et al., 2021	2000	15	10	0.9	0.585023	0.334393	0.434955	0.309621	0.415998
BRIE2	Wang et al., 2021	2000	15	5	0.9	0.575663	0.343171	0.434759	0.304959	0.414638
BRIE2	Wang et al., 2021	2000	20	5	1.1	0.572543	0.342006	0.433387	0.310452	0.414597
BRIE2	Wang et al., 2021	2000	10	7	0.6	0.564743	0.331258	0.433347	0.328674	0.414506
BRIE2	Wang et al., 2021	2000	10	10	0.8	0.589704	0.334002	0.429577	0.303931	0.414304
BRIE2	Wang et al., 2021	2000	20	5	0.7	0.525741	0.291822	0.402501	0.435038	0.413776
BRIE2	Wang et al., 2021	2000	10	7	1.1	0.566303	0.326641	0.420112	0.336101	0.412289
BRIE2	Wang et al., 2021	2000	10	5	0.7	0.585023	0.356637	0.446675	0.259298	0.411908
BRIE2	Wang et al., 2021	2000	10	20	0.7	0.569423	0.342651	0.425519	0.309918	0.411878
BRIE2	Wang et al., 2021	2000	15	10	0.7	0.533541	0.325617	0.411226	0.374764	0.411287
BRIE2	Wang et al., 2021	2000	10	7	0.9	0.566303	0.327633	0.417193	0.332627	0.410939
BRIE2	Wang et al., 2021	2000	10	7	0.8	0.564743	0.327484	0.416791	0.334537	0.410889
BRIE2	Wang et al., 2021	2000	40	5	0.6	0.528861	0.295278	0.397666	0.420131	0.410484
BRIE2	Wang et al., 2021	2000	10	5	0.9	0.583463	0.353948	0.444619	0.259078	0.410277
BRIE2	Wang et al., 2021	2000	20	5	0.8	0.538222	0.305973	0.412858	0.383313	0.410091
BRIE2	Wang et al., 2021	2000	20	7	0.6	0.533541	0.32609	0.420477	0.358967	0.409769
BRIE2	Wang et al., 2021	2000	30	5	0.7	0.525741	0.295281	0.398075	0.418886	0.409496
BRIE2	Wang et al., 2021	2000	20	15	0.6	0.517941	0.326795	0.419638	0.373522	0.409474
BRIE2	Wang et al., 2021	2000	40	5	0.7	0.527301	0.293202	0.396963	0.417928	0.408849
BRIE2	Wang et al., 2021	2000	30	20	0.6	0.519501	0.331559	0.418985	0.362698	0.408186
BRIE2	Wang et al., 2021	2000	15	5	0.8	0.536661	0.30162	0.402821	0.391399	0.408125
BRIE2	Wang et al., 2021	2000	15	10	0.8	0.574103	0.319746	0.418586	0.319976	0.408103
BRIE2	Wang et al., 2021	2000	20	20	0.6	0.538222	0.328234	0.416108	0.349634	0.408049
BRIE2	Wang et al., 2021	2000	10	5	0.8	0.578783	0.349014	0.441561	0.257151	0.406627
BRIE2	Wang et al., 2021	2000	10	5	0.6	0.552262	0.315255	0.416523	0.341699	0.406435
BRIE2	Wang et al., 2021	2000	10	5	1	0.580343	0.347976	0.440568	0.256326	0.406303
BRIE2	Wang et al., 2021	2000	10	5	1.1	0.578783	0.346756	0.440004	0.259022	0.406141
BRIE2	Wang et al., 2021	2000	30	20	0.7	0.536661	0.286464	0.407238	0.393614	0.405994
BRIE2	Wang et al., 2021	2000	10	7	1	0.585023	0.32578	0.43623	0.276519	0.405888
BRIE2	Wang et al., 2021	2000	40	5	0.8	0.521061	0.290034	0.393233	0.417336	0.405416
BRIE2	Wang et al., 2021	2000	15	20	0.6	0.531981	0.326443	0.400533	0.361613	0.405143
BRIE2	Wang et al., 2021	2000	30	5	0.6	0.521061	0.290471	0.394407	0.412098	0.404509
BRIE2	Wang et al., 2021	2000	20	5	1	0.577223	0.332329	0.427077	0.280297	0.404232
BRIE2	Wang et al., 2021	2000	10	10	0.6	0.570983	0.316331	0.41138	0.316243	0.403734
BRIE2	Wang et al., 2021	2000	30	5	1	0.574103	0.33327	0.420427	0.284474	0.403069
BRIE2	Wang et al., 2021	2000	15	5	0.6	0.50702	0.280364	0.396977	0.423831	0.402048
BRIE2	Wang et al., 2021	2000	30	5	1.1	0.575663	0.335652	0.41996	0.27655	0.401956
BRIE2	Wang et al., 2021	2000	40	5	0.9	0.517941	0.286376	0.388406	0.411071	0.400948
BRIE2	Wang et al., 2021	2000	20	9	0.7	0.51014	0.298384	0.415931	0.375271	0.399931
BRIE2	Wang et al., 2021	2000	10	9	0.6	0.528861	0.312401	0.413733	0.344262	0.399814
BRIE2	Wang et al., 2021	2000	15	15	0.6	0.50234	0.302064	0.404878	0.381681	0.397741
BRIE2	Wang et al., 2021	2000	20	10	0.6	0.5039	0.296337	0.40981	0.376606	0.396663
BRIE2	Wang et al., 2021	2000	30	7	0.6	0.530421	0.309573	0.41938	0.325018	0.396098
BRIE2	Wang et al., 2021	2000	30	5	0.9	0.5117	0.284277	0.38677	0.394859	0.394402
BRIE2	Wang et al., 2021	2000	20	5	0.9	0.556942	0.316331	0.418006	0.285785	0.394266
BRIE2	Wang et al., 2021	2000	40	15	0.6	0.50078	0.302993	0.402531	0.369962	0.394067
BRIE2	Wang et al., 2021	2000	20	9	0.6	0.5039	0.289828	0.409372	0.365387	0.392122
BRIE2	Wang et al., 2021	2000	20	15	0.7	0.524181	0.279936	0.399669	0.355778	0.389891
BRIE2	Wang et al., 2021	2000	40	7	0.6	0.5117	0.29955	0.42513	0.323085	0.389866
BRIE2	Wang et al., 2021	2000	30	10	0.6	0.50858	0.301437	0.422517	0.30834	0.385219
BRIE2	Wang et al., 2021	2000	30	5	0.8	0.530421	0.285623	0.407054	0.301419	0.381129
BRIE2	Wang et al., 2021	2000	40	9	0.7	0.50078	0.296743	0.418941	0.304242	0.380176
BRIE2	Wang et al., 2021	2000	40	5	1.1	0.527301	0.280671	0.40391	0.307928	0.379952
BRIE2	Wang et al., 2021	2000	40	20	0.7	0.535101	0.281262	0.406073	0.296888	0.379831
BRIE2	Wang et al., 2021	2000	20	20	0.7	0.531981	0.281713	0.400558	0.301995	0.379062
BRIE2	Wang et al., 2021	2000	30	9	0.7	0.5039	0.296036	0.414624	0.300251	0.378703
BRIE2	Wang et al., 2021	2000	30	9	0.6	0.50234	0.294664	0.412222	0.299963	0.377297
BRIE2	Wang et al., 2021	2000	40	15	0.7	0.50858	0.258549	0.385362	0.354831	0.376831
BRIE2	Wang et al., 2021	2000	40	9	0.6	0.50234	0.295384	0.411456	0.296712	0.376473
BRIE2	Wang et al., 2021	2000	40	5	1	0.524181	0.270572	0.40436	0.29316	0.373068
BRIE2	Wang et al., 2021	2000	15	15	0.7	0.524181	0.278606	0.400976	0.285947	0.372428
BRIE2	Wang et al., 2021	2000	40	10	0.6	0.50234	0.293789	0.409749	0.283044	0.372231
BRIE2	Wang et al., 2021	2000	40	10	0.7	0.49922	0.293729	0.409602	0.284402	0.371738
BRIE2	Wang et al., 2021	2000	30	15	0.6	0.5039	0.248668	0.379462	0.34938	0.370352
BRIE2	Tabula Muris, 2020	5000	10	5	0.7	0.526602	0.312528	0.409545	0.207343	0.364005
BRIE2	Tabula Muris, 2020	all	10	5	0.7	0.526602	0.312528	0.409545	0.194512	0.360797
BRIE2	Tabula Muris, 2020	2000	30	5	0.9	0.523579	0.296309	0.402164	0.221016	0.360767
BRIE2	Tabula Muris, 2020	5000	20	5	0.9	0.527811	0.308047	0.405073	0.201761	0.360673
BRIE2	Tabula Muris, 2020	5000	30	5	1.1	0.527811	0.308223	0.405304	0.200168	0.360377
BRIE2	Tabula Muris, 2020	all	20	5	0.9	0.527811	0.308047	0.405073	0.199933	0.360216
BRIE2	Tabula Muris, 2020	5000	15	5	1	0.53023	0.318353	0.408886	0.182438	0.359977
BRIE2	Tabula Muris, 2020	all	30	5	1.1	0.527811	0.308223	0.405304	0.197726	0.359766
BRIE2	Tabula Muris, 2020	2000	30	5	0.8	0.524788	0.295725	0.401537	0.216275	0.359582
BRIE2	Tabula Muris, 2020	5000	30	5	0.7	0.527207	0.299148	0.399345	0.208348	0.358512
BRIE2	Tabula Muris, 2020	5000	20	5	0.6	0.524788	0.300793	0.402412	0.204471	0.358116
BRIE2	Tabula Muris, 2020	all	30	5	0.7	0.527207	0.299148	0.399345	0.206093	0.357948
BRIE2	Tabula Muris, 2020	all	20	5	0.6	0.524788	0.300793	0.402412	0.202755	0.357687
BRIE2	Tabula Muris, 2020	all	15	5	1	0.53023	0.318353	0.408886	0.172622	0.357523
BRIE2	Tabula Muris, 2020	2000	40	5	0.8	0.525998	0.297314	0.396866	0.206978	0.356789
BRIE2	Tabula Muris, 2020	5000	20	5	0.7	0.526602	0.302904	0.39887	0.196409	0.356196
BRIE2	Tabula Muris, 2020	2000	15	5	0.6	0.521161	0.291948	0.398813	0.212841	0.356191
BRIE2	Tabula Muris, 2020	2000	20	5	0.6	0.521161	0.291738	0.393449	0.217869	0.356054
BRIE2	Tabula Muris, 2020	all	20	5	0.7	0.526602	0.302904	0.39887	0.194567	0.355736
BRIE2	Tabula Muris, 2020	all	15	5	0.9	0.531439	0.318416	0.411139	0.156439	0.354358
BRIE2	Tabula Muris, 2020	5000	15	5	0.9	0.531439	0.318416	0.411139	0.155455	0.354112
BRIE2	Tabula Muris, 2020	5000	20	5	1	0.531439	0.318561	0.408587	0.156963	0.353887
BRIE2	Tabula Muris, 2020	all	20	5	1	0.531439	0.318561	0.408587	0.156611	0.353799
BRIE2	Tabula Muris, 2020	2000	20	5	0.8	0.521765	0.292931	0.391392	0.207549	0.353409
BRIE2	Tabula Muris, 2020	all	15	5	0.8	0.530834	0.314299	0.407845	0.156517	0.352374
BRIE2	Tabula Muris, 2020	2000	40	5	1	0.524184	0.308666	0.404779	0.171394	0.352256
BRIE2	Tabula Muris, 2020	5000	15	5	0.8	0.530834	0.314299	0.407845	0.154997	0.351994
BRIE2	Tabula Muris, 2020	2000	30	5	1	0.528416	0.31161	0.405796	0.161437	0.351815
BRIE2	Tabula Muris, 2020	all	10	5	0.6	0.527207	0.301213	0.403814	0.170727	0.35074
BRIE2	Tabula Muris, 2020	all	10	5	0.9	0.531439	0.327349	0.4122	0.130305	0.350323
BRIE2	Tabula Muris, 2020	all	10	5	0.8	0.545345	0.32321	0.415045	0.116155	0.349939
BRIE2	Tabula Muris, 2020	5000	20	5	0.8	0.529021	0.309129	0.400794	0.158291	0.349309
BRIE2	Tabula Muris, 2020	all	30	5	0.8	0.516929	0.338037	0.408331	0.133459	0.349189
BRIE2	Tabula Muris, 2020	all	20	5	0.8	0.529021	0.309129	0.400794	0.157553	0.349124
BRIE2	Tabula Muris, 2020	2000	20	5	1.1	0.528416	0.308042	0.400789	0.159022	0.349067
BRIE2	Tabula Muris, 2020	5000	10	5	0.9	0.531439	0.327792	0.412292	0.123982	0.348876
BRIE2	Tabula Muris, 2020	5000	10	5	0.8	0.530834	0.320704	0.409722	0.133992	0.348813
BRIE2	Tabula Muris, 2020	5000	30	5	0.8	0.516929	0.338037	0.408331	0.129058	0.348089
BRIE2	Tabula Muris, 2020	2000	10	5	0.6	0.525393	0.304348	0.393397	0.167565	0.347676
BRIE2	Tabula Muris, 2020	2000	20	5	0.9	0.529625	0.297055	0.394577	0.165732	0.346747
BRIE2	Tabula Muris, 2020	2000	40	5	0.9	0.520556	0.290806	0.399392	0.170994	0.345437
BRIE2	Tabula Muris, 2020	all	40	5	1.1	0.528416	0.317864	0.404703	0.127481	0.344616
BRIE2	Tabula Muris, 2020	5000	10	5	0.6	0.527207	0.301213	0.403814	0.145057	0.344323
BRIE2	Tabula Muris, 2020	5000	40	5	1.1	0.528416	0.317864	0.404703	0.125031	0.344003
BRIE2	Tabula Muris, 2020	5000	30	5	0.6	0.51451	0.274202	0.388268	0.196737	0.343429
BRIE2	Tabula Muris, 2020	2000	30	5	1.1	0.524788	0.305861	0.396426	0.146545	0.343405
BRIE2	Tabula Muris, 2020	2000	10	5	0.9	0.527207	0.300329	0.393238	0.151856	0.343158
BRIE2	Tabula Muris, 2020	2000	15	5	0.9	0.532648	0.313013	0.403637	0.122099	0.342849
BRIE2	Tabula Muris, 2020	5000	10	5	1	0.531439	0.326246	0.400644	0.112748	0.342769
BRIE2	Tabula Muris, 2020	2000	40	5	1.1	0.529021	0.314162	0.400345	0.127315	0.342711
BRIE2	Tabula Muris, 2020	all	10	5	1	0.531439	0.326246	0.400644	0.112453	0.342695
BRIE2	Tabula Muris, 2020	5000	15	5	0.7	0.529021	0.314659	0.402834	0.123894	0.342602
BRIE2	Tabula Muris, 2020	all	30	5	0.6	0.51451	0.274202	0.388268	0.193031	0.342503
BRIE2	Tabula Muris, 2020	all	15	5	0.6	0.523579	0.292467	0.379712	0.173359	0.342279
BRIE2	Tabula Muris, 2020	5000	30	5	1	0.530834	0.314369	0.394922	0.127841	0.341992
BRIE2	Tabula Muris, 2020	all	10	5	1.1	0.525998	0.309607	0.393056	0.138841	0.341876
BRIE2	Tabula Muris, 2020	all	30	5	1	0.530834	0.314369	0.394922	0.12729	0.341854
BRIE2	Tabula Muris, 2020	5000	15	5	0.6	0.523579	0.292467	0.379712	0.171377	0.341784
BRIE2	Tabula Muris, 2020	2000	20	5	1	0.527811	0.305928	0.394808	0.137944	0.341623
BRIE2	Tabula Muris, 2020	2000	15	5	1	0.524788	0.295202	0.391959	0.151119	0.340767
BRIE2	Tabula Muris, 2020	2000	10	5	0.8	0.533253	0.337187	0.405779	0.0820182	0.339559
BRIE2	Tabula Muris, 2020	5000	30	5	0.9	0.522975	0.29178	0.370896	0.170582	0.339058
BRIE2	Tabula Muris, 2020	all	30	5	0.9	0.522975	0.29178	0.370896	0.168796	0.338612
BRIE2	Tabula Muris, 2020	all	15	5	0.7	0.529021	0.314659	0.402834	0.106891	0.338351
BRIE2	Tabula Muris, 2020	all	40	5	0.9	0.524184	0.344147	0.434046	0.0503842	0.33819
BRIE2	Tabula Muris, 2020	5000	40	5	0.9	0.524184	0.344147	0.434046	0.0493963	0.337943
BRIE2	Tabula Muris, 2020	2000	15	5	1.1	0.524788	0.320814	0.402448	0.102857	0.337727
BRIE2	Tabula Muris, 2020	all	40	5	1	0.521161	0.284998	0.386191	0.156801	0.337288
BRIE2	Tabula Muris, 2020	5000	40	5	1	0.521161	0.284998	0.386191	0.156554	0.337226
BRIE2	Tabula Muris, 2020	5000	10	5	1.1	0.525998	0.309607	0.393056	0.118627	0.336822
BRIE2	Tabula Muris, 2020	all	20	5	1.1	0.530834	0.311847	0.397687	0.105762	0.336533
BRIE2	Tabula Muris, 2020	5000	20	5	1.1	0.530834	0.311847	0.397687	0.105519	0.336472
BRIE2	Tabula Muris, 2020	all	40	5	0.7	0.522975	0.339464	0.430183	0.0517933	0.336104
BRIE2	Tabula Muris, 2020	all	40	5	0.8	0.522975	0.339464	0.430183	0.0517933	0.336104
BRIE2	Tabula Muris, 2020	5000	40	7	1	0.510278	0.294529	0.375068	0.163221	0.335774
BRIE2	Tabula Muris, 2020	5000	40	5	0.7	0.522975	0.339464	0.430183	0.0504224	0.335761
BRIE2	Tabula Muris, 2020	5000	40	5	0.8	0.522975	0.339464	0.430183	0.0504224	0.335761
BRIE2	Tabula Muris, 2020	2000	15	5	0.8	0.525998	0.307093	0.396659	0.113175	0.335731
BRIE2	Tabula Muris, 2020	all	40	7	1	0.510278	0.294529	0.375068	0.161816	0.335423
BRIE2	Tabula Muris, 2020	all	40	5	0.6	0.52237	0.337208	0.428185	0.0493683	0.334283
BRIE2	Tabula Muris, 2020	5000	40	5	0.6	0.52237	0.337208	0.428185	0.0478767	0.33391
BRIE2	Tabula Muris, 2020	2000	30	5	0.6	0.519952	0.334996	0.422137	0.0541191	0.332801
BRIE2	Tabula Muris, 2020	2000	30	5	0.7	0.519952	0.334359	0.422485	0.0541792	0.332744
BRIE2	Tabula Muris, 2020	2000	10	5	0.7	0.527811	0.334834	0.41183	0.0559036	0.332595
BRIE2	Tabula Muris, 2020	2000	20	5	0.7	0.519347	0.338488	0.425914	0.044846	0.332149
BRIE2	Tabula Muris, 2020	2000	40	5	0.7	0.519952	0.333452	0.420918	0.0487237	0.330761
BRIE2	Tabula Muris, 2020	2000	10	5	1	0.525393	0.303774	0.402516	0.0908826	0.330641
BRIE2	Tabula Muris, 2020	2000	40	5	0.6	0.519347	0.331507	0.421837	0.0457427	0.329608
BRIE2	Tabula Muris, 2020	all	30	7	0.9	0.505441	0.286553	0.366557	0.158756	0.329327
BRIE2	Tabula Muris, 2020	5000	40	7	0.8	0.504232	0.290203	0.359485	0.161812	0.328933
BRIE2	Tabula Muris, 2020	all	30	7	0.8	0.508464	0.286468	0.367576	0.152235	0.328686
BRIE2	Tabula Muris, 2020	5000	30	7	0.9	0.505441	0.286553	0.366557	0.154543	0.328273
BRIE2	Tabula Muris, 2020	all	40	7	0.8	0.504232	0.290203	0.359485	0.158677	0.328149
BRIE2	Tabula Muris, 2020	all	30	7	0.7	0.504232	0.283166	0.36204	0.161448	0.327722
BRIE2	Tabula Muris, 2020	2000	15	5	0.7	0.517533	0.334548	0.425054	0.0327524	0.327472
BRIE2	Tabula Muris, 2020	5000	30	7	0.8	0.505441	0.28451	0.365034	0.152651	0.326909
BRIE2	Tabula Muris, 2020	5000	30	7	0.7	0.504232	0.283166	0.36204	0.155553	0.326248
BRIE2	Tabula Muris, 2020	all	20	7	0.7	0.501814	0.287137	0.354571	0.153619	0.324285
BRIE2	Tabula Muris, 2020	2000	40	7	1	0.506046	0.285265	0.36312	0.142683	0.324278
BRIE2	Tabula Muris, 2020	5000	15	5	1.1	0.532044	0.327364	0.403907	0.03357	0.324221
BRIE2	Tabula Muris, 2020	5000	15	7	0.6	0.503023	0.277974	0.360116	0.15302	0.323533
BRIE2	Tabula Muris, 2020	all	15	7	0.6	0.503023	0.277974	0.360116	0.14765	0.32219
BRIE2	Tabula Muris, 2020	2000	15	7	0.8	0.501209	0.280859	0.356195	0.146173	0.321109
BRIE2	Tabula Muris, 2020	5000	40	10	1.1	0.500605	0.271411	0.347417	0.16348	0.320728
BRIE2	Tabula Muris, 2020	2000	30	7	0.9	0.503023	0.279313	0.356064	0.14367	0.320518
BRIE2	Tabula Muris, 2020	2000	15	7	0.7	0.500605	0.279475	0.355043	0.146869	0.320498
BRIE2	Tabula Muris, 2020	2000	40	7	0.9	0.503023	0.279215	0.357031	0.142622	0.320473
BRIE2	Tabula Muris, 2020	all	15	5	1.1	0.532044	0.327364	0.403907	0.0185727	0.320472
BRIE2	Tabula Muris, 2020	all	40	10	1.1	0.500605	0.271411	0.347417	0.161898	0.320333
BRIE2	Tabula Muris, 2020	5000	10	7	0.6	0.503628	0.28101	0.360337	0.135279	0.320063
BRIE2	Tabula Muris, 2020	5000	30	9	0.9	0.50786	0.291705	0.363838	0.114281	0.319421
BRIE2	Tabula Muris, 2020	2000	10	5	1.1	0.534462	0.336072	0.409745	-0.00347152	0.319202
BRIE2	Tabula Muris, 2020	all	30	9	0.9	0.50786	0.291705	0.363838	0.113319	0.31918
BRIE2	Tabula Muris, 2020	5000	30	10	1	0.501814	0.271553	0.346268	0.154286	0.31848
BRIE2	Tabula Muris, 2020	5000	40	7	0.7	0.493349	0.286076	0.348153	0.145421	0.31825
BRIE2	Tabula Muris, 2020	2000	20	7	0.8	0.499395	0.274779	0.352813	0.142466	0.317363
BRIE2	Tabula Muris, 2020	all	40	7	0.7	0.493349	0.286076	0.348153	0.141677	0.317314
BRIE2	Tabula Muris, 2020	2000	30	9	1	0.501209	0.270332	0.350373	0.146444	0.317089
BRIE2	Tabula Muris, 2020	5000	20	7	0.7	0.501814	0.287137	0.354571	0.122511	0.316508
BRIE2	Tabula Muris, 2020	2000	30	9	0.9	0.5	0.268634	0.347512	0.147184	0.315833
BRIE2	Tabula Muris, 2020	all	10	9	0.7	0.502418	0.273803	0.348308	0.136033	0.31514
BRIE2	Tabula Muris, 2020	all	10	7	0.6	0.503628	0.28101	0.360337	0.112439	0.314353
BRIE2	Tabula Muris, 2020	all	20	7	0.6	0.496372	0.284665	0.349611	0.125963	0.314153
BRIE2	Tabula Muris, 2020	all	30	10	0.8	0.496977	0.264422	0.342175	0.151718	0.313823
BRIE2	Tabula Muris, 2020	all	10	9	1	0.517533	0.27304	0.360888	0.102405	0.313466
BRIE2	Tabula Muris, 2020	2000	30	10	1.1	0.490326	0.255648	0.333544	0.173046	0.313141
BRIE2	Tabula Muris, 2020	5000	15	9	0.7	0.50786	0.287582	0.357877	0.0973401	0.312665
BRIE2	Tabula Muris, 2020	2000	10	7	0.9	0.509674	0.257849	0.363384	0.110854	0.31044
BRIE2	Tabula Muris, 2020	all	30	10	0.9	0.500605	0.260129	0.3413	0.139636	0.310417
BRIE2	Tabula Muris, 2020	5000	15	9	0.6	0.501209	0.2657	0.344846	0.12665	0.309601
BRIE2	Tabula Muris, 2020	2000	15	20	1.1	0.526602	0.298734	0.368348	0.0412933	0.308745
BRIE2	Tabula Muris, 2020	5000	30	10	0.8	0.496977	0.264422	0.342175	0.131068	0.30866
BRIE2	Tabula Muris, 2020	all	10	9	0.8	0.52237	0.286445	0.362711	0.0629802	0.308627
BRIE2	Tabula Muris, 2020	5000	40	7	0.6	0.493349	0.271397	0.343878	0.122568	0.307798
BRIE2	Tabula Muris, 2020	all	40	7	0.6	0.493349	0.271397	0.343878	0.122503	0.307782
BRIE2	Tabula Muris, 2020	2000	30	10	1	0.46977	0.231798	0.299339	0.229321	0.307557
BRIE2	Tabula Muris, 2020	all	40	10	1	0.5	0.260921	0.342892	0.125963	0.307444
BRIE2	Tabula Muris, 2020	all	40	10	0.9	0.5	0.26049	0.342443	0.126828	0.30744
BRIE2	Tabula Muris, 2020	2000	10	7	1.1	0.508464	0.251757	0.362644	0.105924	0.307197
BRIE2	Tabula Muris, 2020	5000	40	10	0.9	0.5	0.26049	0.342443	0.125214	0.307037
BRIE2	Tabula Muris, 2020	5000	40	10	1	0.5	0.260921	0.342892	0.124221	0.307008
BRIE2	Tabula Muris, 2020	5000	20	7	0.6	0.496372	0.284665	0.349611	0.0955978	0.306562
BRIE2	Tabula Muris, 2020	all	30	7	0.6	0.493349	0.269304	0.340412	0.121664	0.306182
BRIE2	Tabula Muris, 2020	5000	30	10	0.9	0.500605	0.260129	0.3413	0.121595	0.305907
BRIE2	Tabula Muris, 2020	all	15	20	1	0.538089	0.303307	0.378225	0.00333789	0.30574
BRIE2	Tabula Muris, 2020	5000	40	9	1	0.496977	0.267013	0.347912	0.110397	0.305574
BRIE2	Tabula Muris, 2020	all	10	20	1.1	0.528416	0.29027	0.371081	0.032196	0.305491
BRIE2	Tabula Muris, 2020	2000	40	9	1.1	0.500605	0.269409	0.348735	0.103148	0.305474
BRIE2	Tabula Muris, 2020	5000	30	7	0.6	0.493349	0.269304	0.340412	0.118787	0.305463
BRIE2	Tabula Muris, 2020	all	40	9	1	0.496977	0.267013	0.347912	0.108976	0.305219
BRIE2	Tabula Muris, 2020	2000	40	7	0.8	0.494559	0.261545	0.345473	0.116099	0.304419
BRIE2	Tabula Muris, 2020	all	20	7	0.8	0.507255	0.294973	0.364945	0.0501472	0.30433
BRIE2	Tabula Muris, 2020	all	15	9	0.7	0.50786	0.287582	0.357877	0.0639411	0.304315
BRIE2	Tabula Muris, 2020	all	20	10	0.9	0.526602	0.291813	0.366395	0.0287751	0.303396
BRIE2	Tabula Muris, 2020	2000	20	20	1.1	0.536276	0.304235	0.374123	-0.00194232	0.303173
BRIE2	Tabula Muris, 2020	all	20	7	0.9	0.506046	0.290288	0.359391	0.0568916	0.303154
BRIE2	Tabula Muris, 2020	5000	40	7	1.1	0.501209	0.281736	0.350831	0.0767936	0.302642
BRIE2	Tabula Muris, 2020	5000	15	20	1	0.538089	0.303307	0.378225	-0.00940959	0.302553
BRIE2	Tabula Muris, 2020	all	30	10	1	0.502418	0.262318	0.337534	0.105809	0.30202
BRIE2	Tabula Muris, 2020	5000	20	10	0.9	0.526602	0.291813	0.366395	0.0231844	0.301999
BRIE2	Tabula Muris, 2020	all	30	7	1.1	0.50786	0.28232	0.353965	0.0637668	0.301978
BRIE2	Tabula Muris, 2020	all	10	20	0.8	0.506046	0.282951	0.370838	0.0476598	0.301874
BRIE2	Tabula Muris, 2020	all	15	20	1.1	0.531439	0.299888	0.370163	0.00587859	0.301842
BRIE2	Tabula Muris, 2020	all	20	9	0.8	0.5	0.271205	0.348587	0.0872692	0.301765
BRIE2	Tabula Muris, 2020	all	15	9	0.6	0.501209	0.2657	0.344846	0.09456	0.301579
BRIE2	Tabula Muris, 2020	all	40	7	1.1	0.501209	0.281736	0.350831	0.0718579	0.301408
BRIE2	Tabula Muris, 2020	2000	30	7	0.8	0.49214	0.257212	0.341709	0.114561	0.301405
BRIE2	Tabula Muris, 2020	2000	30	7	0.7	0.49214	0.257212	0.341709	0.114561	0.301405
BRIE2	Tabula Muris, 2020	5000	20	9	0.8	0.5	0.271205	0.348587	0.0847882	0.301145
BRIE2	Tabula Muris, 2020	all	30	9	1	0.506046	0.289362	0.34192	0.0664822	0.300952
BRIE2	Tabula Muris, 2020	2000	30	9	1.1	0.516324	0.282199	0.360195	0.0445657	0.300821
BRIE2	Tabula Muris, 2020	2000	20	20	1	0.532044	0.297402	0.372684	0.000870289	0.30075
BRIE2	Tabula Muris, 2020	5000	10	20	1.1	0.528416	0.29027	0.371081	0.0130105	0.300694
BRIE2	Tabula Muris, 2020	5000	15	20	1.1	0.531439	0.299888	0.370163	0.00127897	0.300692
BRIE2	Tabula Muris, 2020	all	30	7	1	0.506046	0.281556	0.351613	0.0630627	0.300569
BRIE2	Tabula Muris, 2020	all	30	20	1.1	0.504837	0.283677	0.367184	0.0450264	0.300181
BRIE2	Tabula Muris, 2020	5000	30	7	1.1	0.50786	0.28232	0.353965	0.0547776	0.299731
BRIE2	Tabula Muris, 2020	5000	30	9	1	0.506046	0.289362	0.34192	0.0608053	0.299533
BRIE2	Tabula Muris, 2020	all	20	10	1.1	0.523579	0.29156	0.361708	0.0204182	0.299316
BRIE2	Tabula Muris, 2020	5000	15	9	0.9	0.522975	0.29224	0.36387	0.0177944	0.29922
BRIE2	Tabula Muris, 2020	2000	15	7	0.6	0.489117	0.252427	0.338566	0.114668	0.298695
BRIE2	Tabula Muris, 2020	5000	20	10	1.1	0.524184	0.292417	0.362579	0.0155673	0.298687
BRIE2	Tabula Muris, 2020	5000	30	7	1	0.506046	0.281556	0.351613	0.0541304	0.298336
BRIE2	Tabula Muris, 2020	5000	20	10	1	0.522975	0.287357	0.361378	0.0197462	0.297864
BRIE2	Tabula Muris, 2020	2000	20	7	0.7	0.488513	0.252045	0.337654	0.112933	0.297786
BRIE2	Tabula Muris, 2020	all	20	10	1	0.52237	0.286507	0.360514	0.0213784	0.297692
BRIE2	Tabula Muris, 2020	5000	15	10	0.7	0.500605	0.256013	0.338393	0.0951051	0.297529
BRIE2	Tabula Muris, 2020	all	10	9	1.1	0.523579	0.276892	0.365158	0.0239303	0.29739
BRIE2	Tabula Muris, 2020	5000	20	7	0.8	0.507255	0.294973	0.364945	0.0221864	0.29734
BRIE2	Tabula Muris, 2020	5000	20	15	1.1	0.512092	0.303406	0.357068	0.0163961	0.29724
BRIE2	Tabula Muris, 2020	2000	10	20	1.1	0.521161	0.286782	0.349496	0.0312873	0.297182
BRIE2	Tabula Muris, 2020	all	30	10	1.1	0.520556	0.285196	0.356647	0.0257949	0.297048
BRIE2	Tabula Muris, 2020	5000	15	7	1.1	0.515719	0.293035	0.372579	0.0065873	0.29698
BRIE2	Tabula Muris, 2020	all	10	10	0.8	0.521765	0.288548	0.361281	0.01611	0.296926
BRIE2	Tabula Muris, 2020	all	15	7	1.1	0.515719	0.293035	0.372579	0.00632708	0.296915
BRIE2	Tabula Muris, 2020	all	10	9	0.9	0.51451	0.268857	0.351264	0.050698	0.296332
BRIE2	Tabula Muris, 2020	5000	40	7	0.9	0.490931	0.247474	0.333643	0.112465	0.296128
BRIE2	Tabula Muris, 2020	5000	30	10	1.1	0.520556	0.285196	0.356647	0.0219683	0.296092
BRIE2	Tabula Muris, 2020	5000	20	7	0.9	0.506046	0.290288	0.359391	0.0286252	0.296088
BRIE2	Tabula Muris, 2020	5000	15	10	1.1	0.52237	0.290262	0.359739	0.0117008	0.296018
BRIE2	Tabula Muris, 2020	all	20	7	1	0.506651	0.28974	0.352556	0.0341358	0.295771
BRIE2	Tabula Muris, 2020	5000	10	9	0.7	0.502418	0.273803	0.348308	0.0585213	0.295763
BRIE2	Tabula Muris, 2020	all	15	15	1.1	0.522975	0.301283	0.357884	-0.000895184	0.295311
BRIE2	Tabula Muris, 2020	all	40	7	0.9	0.490931	0.247474	0.333643	0.108883	0.295233
BRIE2	Tabula Muris, 2020	5000	10	9	0.8	0.502418	0.27181	0.346125	0.059845	0.29505
BRIE2	Tabula Muris, 2020	all	10	15	0.9	0.506651	0.293242	0.355738	0.0225431	0.294543
BRIE2	Tabula Muris, 2020	all	30	9	1.1	0.506651	0.278484	0.337178	0.0532271	0.293885
BRIE2	Tabula Muris, 2020	2000	15	20	0.9	0.515719	0.28502	0.350895	0.0225838	0.293555
BRIE2	Tabula Muris, 2020	5000	15	10	1	0.491536	0.242836	0.322275	0.116887	0.293383
BRIE2	Tabula Muris, 2020	5000	10	20	0.8	0.506046	0.282951	0.370838	0.0135548	0.293347
BRIE2	Tabula Muris, 2020	2000	30	20	0.7	0.446191	0.238581	0.297738	0.187693	0.292551
BRIE2	Tabula Muris, 2020	5000	30	9	1.1	0.506651	0.278484	0.337178	0.0476347	0.292487
BRIE2	Tabula Muris, 2020	2000	40	7	1.1	0.482467	0.242981	0.328281	0.115701	0.292358
BRIE2	Tabula Muris, 2020	2000	15	20	1	0.52237	0.285388	0.364715	-0.00315928	0.292328
BRIE2	Tabula Muris, 2020	all	10	7	0.9	0.524184	0.301471	0.385187	-0.0422092	0.292158
BRIE2	Tabula Muris, 2020	5000	10	15	0.9	0.506651	0.293242	0.355738	0.0127392	0.292092
BRIE2	Tabula Muris, 2020	2000	10	20	1	0.523579	0.281545	0.354599	0.00790456	0.291907
BRIE2	Tabula Muris, 2020	5000	10	7	0.9	0.524184	0.301471	0.385187	-0.0434902	0.291838
BRIE2	Tabula Muris, 2020	all	15	9	0.9	0.522975	0.29224	0.36387	-0.0118565	0.291807
BRIE2	Tabula Muris, 2020	all	10	7	1.1	0.523579	0.302618	0.385189	-0.0445744	0.291703
BRIE2	Tabula Muris, 2020	2000	15	20	0.6	0.495163	0.279429	0.361753	0.02941	0.291439
BRIE2	Tabula Muris, 2020	5000	40	9	0.9	0.5	0.265706	0.340245	0.0596132	0.291391
BRIE2	Tabula Muris, 2020	5000	10	7	1.1	0.523579	0.302618	0.385189	-0.0461165	0.291317
BRIE2	Tabula Muris, 2020	2000	10	7	1	0.5	0.236521	0.35327	0.0750151	0.291202
BRIE2	Tabula Muris, 2020	5000	20	10	0.7	0.486094	0.261651	0.312505	0.104298	0.291137
BRIE2	Tabula Muris, 2020	all	40	9	0.9	0.5	0.265706	0.340245	0.058425	0.291094
BRIE2	Tabula Muris, 2020	5000	10	9	1	0.523579	0.292078	0.363572	-0.0150415	0.291047
BRIE2	Tabula Muris, 2020	5000	30	20	1.1	0.504837	0.283677	0.367184	0.00748367	0.290795
BRIE2	Tabula Muris, 2020	all	20	9	0.9	0.506651	0.276941	0.352521	0.025826	0.290485
BRIE2	Tabula Muris, 2020	5000	15	7	0.7	0.491536	0.239807	0.341068	0.0892506	0.290415
BRIE2	Tabula Muris, 2020	all	20	7	1.1	0.50786	0.282853	0.345959	0.0244945	0.290292
BRIE2	Tabula Muris, 2020	5000	20	7	1	0.506651	0.28974	0.352556	0.0121877	0.290284
BRIE2	Tabula Muris, 2020	2000	30	20	0.6	0.438331	0.232682	0.284533	0.203605	0.289788
BRIE2	Tabula Muris, 2020	all	10	7	1	0.524184	0.297654	0.382143	-0.0453951	0.289647
BRIE2	Tabula Muris, 2020	5000	20	9	0.7	0.50786	0.281862	0.342678	0.0261319	0.289633
BRIE2	Tabula Muris, 2020	all	15	7	0.7	0.491536	0.239807	0.341068	0.085979	0.289597
BRIE2	Tabula Muris, 2020	2000	40	10	1.1	0.493349	0.2656	0.320857	0.0780213	0.289457
BRIE2	Tabula Muris, 2020	5000	10	7	1	0.524184	0.297654	0.382143	-0.0467702	0.289303
BRIE2	Tabula Muris, 2020	all	20	9	0.7	0.50786	0.281862	0.342678	0.0245476	0.289237
BRIE2	Tabula Muris, 2020	5000	20	9	0.9	0.506651	0.276941	0.352521	0.0206402	0.289188
BRIE2	Tabula Muris, 2020	all	15	15	1	0.515115	0.295918	0.356615	-0.0115118	0.289034
BRIE2	Tabula Muris, 2020	5000	20	10	0.8	0.504837	0.27215	0.32996	0.0485526	0.288875
BRIE2	Tabula Muris, 2020	all	15	15	0.9	0.512696	0.294312	0.356775	-0.00837212	0.288853
BRIE2	Tabula Muris, 2020	2000	20	9	0.8	0.503023	0.279132	0.339592	0.0315731	0.28833
BRIE2	Tabula Muris, 2020	5000	20	20	1.1	0.532648	0.289999	0.373128	-0.045659	0.287529
BRIE2	Tabula Muris, 2020	all	10	10	1.1	0.524184	0.270402	0.358756	-0.00403145	0.287328
BRIE2	Tabula Muris, 2020	all	20	10	0.7	0.486094	0.261651	0.312505	0.0877801	0.287008
BRIE2	Tabula Muris, 2020	2000	40	7	0.7	0.476421	0.253694	0.317599	0.100279	0.286998
BRIE2	Tabula Muris, 2020	2000	15	15	1.1	0.511487	0.28331	0.348697	0.00439245	0.286972
BRIE2	Tabula Muris, 2020	2000	20	9	1	0.501209	0.268813	0.344509	0.0329308	0.286865
BRIE2	Tabula Muris, 2020	2000	20	9	0.9	0.501209	0.268813	0.344509	0.0329308	0.286865
BRIE2	Tabula Muris, 2020	all	20	20	1.1	0.532648	0.289999	0.373128	-0.0492297	0.286636
BRIE2	Tabula Muris, 2020	5000	15	7	0.8	0.506651	0.281923	0.352032	0.00591979	0.286631
BRIE2	Tabula Muris, 2020	all	10	15	1	0.505441	0.286956	0.34751	0.00536508	0.286318
BRIE2	Tabula Muris, 2020	5000	10	10	1.1	0.524184	0.268553	0.359702	-0.00890737	0.285883
BRIE2	Tabula Muris, 2020	all	10	10	0.7	0.490326	0.24527	0.32237	0.0849302	0.285724
BRIE2	Tabula Muris, 2020	all	10	15	1.1	0.524788	0.296677	0.365127	-0.0453652	0.285307
BRIE2	Tabula Muris, 2020	5000	20	7	1.1	0.50786	0.282853	0.345959	0.00444822	0.28528
BRIE2	Tabula Muris, 2020	all	20	10	0.8	0.504837	0.27215	0.32996	0.033086	0.285008
BRIE2	Tabula Muris, 2020	5000	15	10	0.8	0.515719	0.276631	0.352744	-0.00520885	0.284971
BRIE2	Tabula Muris, 2020	all	15	7	0.8	0.506651	0.281923	0.352032	-0.000935566	0.284918
BRIE2	Tabula Muris, 2020	all	10	10	1	0.52237	0.27907	0.358665	-0.0205303	0.284894
BRIE2	Tabula Muris, 2020	2000	15	10	1.1	0.524788	0.298697	0.365212	-0.0493815	0.284829
BRIE2	Tabula Muris, 2020	all	15	10	0.9	0.525998	0.28931	0.364363	-0.0410155	0.284664
BRIE2	Tabula Muris, 2020	all	10	10	0.9	0.52237	0.278041	0.358396	-0.02049	0.284579
BRIE2	Tabula Muris, 2020	all	15	10	0.7	0.500605	0.256013	0.338393	0.0423338	0.284336
BRIE2	Tabula Muris, 2020	2000	10	10	1	0.486699	0.252467	0.311751	0.0860428	0.28424
BRIE2	Tabula Muris, 2020	5000	15	10	0.9	0.518138	0.275919	0.355565	-0.0141059	0.283879
BRIE2	Tabula Muris, 2020	all	10	9	0.6	0.493954	0.246564	0.323549	0.0704305	0.283624
BRIE2	Tabula Muris, 2020	2000	10	15	0.9	0.519347	0.293157	0.353507	-0.0323041	0.283427
BRIE2	Tabula Muris, 2020	all	20	9	1.1	0.522975	0.291206	0.362843	-0.0438035	0.283305
BRIE2	Tabula Muris, 2020	5000	10	15	1	0.506046	0.28832	0.348237	-0.0095399	0.283266
BRIE2	Tabula Muris, 2020	2000	20	7	0.6	0.471584	0.247864	0.311745	0.101702	0.283224
BRIE2	Tabula Muris, 2020	5000	15	15	1.1	0.522975	0.301283	0.357884	-0.0494345	0.283177
BRIE2	Tabula Muris, 2020	all	30	20	0.6	0.459492	0.257277	0.320224	0.0954317	0.283106
BRIE2	Tabula Muris, 2020	5000	20	9	1.1	0.522975	0.291206	0.362843	-0.045735	0.282822
BRIE2	Tabula Muris, 2020	2000	30	20	0.8	0.475212	0.265456	0.327521	0.0617991	0.282497
BRIE2	Tabula Muris, 2020	5000	40	9	1.1	0.499395	0.251214	0.343002	0.0355048	0.282279
BRIE2	Tabula Muris, 2020	5000	10	15	1.1	0.524788	0.296677	0.365127	-0.0586851	0.281977
BRIE2	Tabula Muris, 2020	all	15	10	1.1	0.52237	0.290262	0.359739	-0.0454979	0.281718
BRIE2	Tabula Muris, 2020	all	40	9	1.1	0.499395	0.251214	0.343002	0.0321484	0.28144
BRIE2	Tabula Muris, 2020	5000	15	7	0.9	0.50786	0.28395	0.345024	-0.013763	0.280768
BRIE2	Tabula Muris, 2020	2000	10	15	1	0.525998	0.295849	0.359407	-0.0602115	0.28026
BRIE2	Tabula Muris, 2020	5000	10	10	0.8	0.521765	0.288548	0.361281	-0.0513602	0.280059
BRIE2	Tabula Muris, 2020	2000	40	9	1	0.486094	0.241926	0.330034	0.0609722	0.279757
BRIE2	Tabula Muris, 2020	2000	40	15	0.6	0.452237	0.248218	0.305744	0.111906	0.279526
BRIE2	Tabula Muris, 2020	5000	15	7	1	0.506046	0.279668	0.34367	-0.0118256	0.279389
BRIE2	Tabula Muris, 2020	5000	10	10	1	0.52237	0.27907	0.358665	-0.0431789	0.279231
BRIE2	Tabula Muris, 2020	all	15	7	0.9	0.50786	0.28395	0.345024	-0.0199758	0.279214
BRIE2	Tabula Muris, 2020	all	20	15	1.1	0.512092	0.303406	0.357068	-0.056009	0.279139
BRIE2	Tabula Muris, 2020	2000	20	10	1	0.493954	0.251819	0.332716	0.0364992	0.278747
BRIE2	Tabula Muris, 2020	all	30	15	1.1	0.511487	0.286117	0.355558	-0.0410991	0.278016
BRIE2	Tabula Muris, 2020	5000	30	15	1.1	0.511487	0.286117	0.355558	-0.0412585	0.277976
BRIE2	Tabula Muris, 2020	all	15	7	1	0.506046	0.279668	0.34367	-0.0180063	0.277844
BRIE2	Tabula Muris, 2020	5000	20	15	1	0.500605	0.275753	0.347851	-0.0131399	0.277767
BRIE2	Tabula Muris, 2020	2000	10	15	0.8	0.506651	0.29133	0.351277	-0.0381955	0.277766
BRIE2	Tabula Muris, 2020	5000	15	9	1	0.496977	0.246451	0.335047	0.0325292	0.277751
BRIE2	Tabula Muris, 2020	all	15	10	0.8	0.515719	0.276631	0.352744	-0.0343081	0.277696
BRIE2	Tabula Muris, 2020	5000	40	15	1.1	0.512092	0.285718	0.356582	-0.0437912	0.27765
BRIE2	Tabula Muris, 2020	2000	20	15	1	0.511487	0.275273	0.3459	-0.0229805	0.27742
BRIE2	Tabula Muris, 2020	all	15	9	1.1	0.513906	0.266026	0.347773	-0.0181766	0.277382
BRIE2	Tabula Muris, 2020	5000	10	9	0.9	0.51451	0.268857	0.351264	-0.0260293	0.27715
BRIE2	Tabula Muris, 2020	5000	15	15	1	0.515115	0.295918	0.356615	-0.0603717	0.276819
BRIE2	Tabula Muris, 2020	2000	20	15	1.1	0.511487	0.274047	0.345583	-0.0239385	0.276795
BRIE2	Tabula Muris, 2020	all	40	15	0.6	0.449214	0.250473	0.297917	0.108404	0.276502
BRIE2	Tabula Muris, 2020	2000	40	10	1	0.492745	0.251883	0.316653	0.0434829	0.276191
BRIE2	Tabula Muris, 2020	2000	15	10	1	0.495768	0.247304	0.334193	0.0274653	0.276183
BRIE2	Tabula Muris, 2020	2000	15	7	0.9	0.504232	0.281799	0.340951	-0.0232577	0.275931
BRIE2	Tabula Muris, 2020	all	40	15	1.1	0.512092	0.285718	0.356582	-0.0507484	0.275911
BRIE2	Tabula Muris, 2020	5000	10	10	0.9	0.519347	0.280681	0.357466	-0.0550767	0.275604
BRIE2	Tabula Muris, 2020	2000	15	7	1	0.503628	0.278206	0.339673	-0.0191278	0.275595
BRIE2	Tabula Muris, 2020	2000	15	15	1	0.505441	0.290293	0.351704	-0.0450635	0.275594
BRIE2	Tabula Muris, 2020	all	40	20	1.1	0.494559	0.269589	0.326992	0.0110619	0.27555
BRIE2	Tabula Muris, 2020	all	30	10	0.6	0.441959	0.215788	0.265122	0.177402	0.275068
BRIE2	Tabula Muris, 2020	5000	15	9	0.8	0.503628	0.268704	0.326531	-0.000318319	0.274636
BRIE2	Tabula Muris, 2020	2000	30	10	0.7	0.44075	0.21759	0.264728	0.173314	0.274095
BRIE2	Tabula Muris, 2020	all	10	20	1	0.510883	0.267114	0.332264	-0.0141986	0.274015
BRIE2	Tabula Muris, 2020	5000	10	9	1.1	0.523579	0.276892	0.365158	-0.0721717	0.273365
BRIE2	Tabula Muris, 2020	2000	20	10	0.9	0.48549	0.23991	0.317199	0.0487893	0.272847
BRIE2	Tabula Muris, 2020	5000	10	7	0.7	0.506651	0.284329	0.34348	-0.0432244	0.272809
BRIE2	Tabula Muris, 2020	2000	20	7	0.9	0.504232	0.281258	0.345438	-0.0399302	0.272749
BRIE2	Tabula Muris, 2020	2000	10	10	0.7	0.490931	0.239408	0.31999	0.0382483	0.272144
BRIE2	Tabula Muris, 2020	2000	10	7	0.7	0.503628	0.274327	0.344559	-0.0345035	0.272003
BRIE2	Tabula Muris, 2020	all	20	9	1	0.50786	0.277723	0.334982	-0.0335155	0.271762
BRIE2	Tabula Muris, 2020	all	10	20	0.9	0.503023	0.269672	0.346402	-0.032294	0.271701
BRIE2	Tabula Muris, 2020	5000	30	9	0.6	0.472793	0.251445	0.313836	0.0481969	0.271568
BRIE2	Tabula Muris, 2020	all	15	9	0.8	0.503628	0.268704	0.326531	-0.0127136	0.271537
BRIE2	Tabula Muris, 2020	5000	10	10	0.7	0.490326	0.24527	0.32237	0.0281101	0.271519
BRIE2	Tabula Muris, 2020	all	40	20	0.6	0.459492	0.257015	0.320518	0.0476843	0.271177
BRIE2	Tabula Muris, 2020	5000	20	9	1	0.50786	0.277723	0.334982	-0.0358749	0.271172
BRIE2	Tabula Muris, 2020	2000	15	10	0.9	0.490326	0.239103	0.313752	0.040531	0.270928
BRIE2	Tabula Muris, 2020	2000	10	20	0.8	0.496977	0.268516	0.360066	-0.0462606	0.269825
BRIE2	Tabula Muris, 2020	2000	40	10	0.6	0.439541	0.213694	0.262989	0.162997	0.269805
BRIE2	Tabula Muris, 2020	2000	10	20	0.9	0.5	0.265051	0.356452	-0.0423671	0.269784
BRIE2	Tabula Muris, 2020	all	10	7	0.7	0.506651	0.284329	0.34348	-0.0553821	0.26977
BRIE2	Tabula Muris, 2020	5000	40	15	0.6	0.449214	0.250473	0.297917	0.0814116	0.269754
BRIE2	Tabula Muris, 2020	2000	10	10	0.9	0.489117	0.238256	0.317697	0.033862	0.269733
BRIE2	Tabula Muris, 2020	all	20	15	1	0.500605	0.275753	0.347851	-0.0467678	0.26936
BRIE2	Tabula Muris, 2020	2000	20	10	1.1	0.476421	0.233542	0.30925	0.0568046	0.269004
BRIE2	Tabula Muris, 2020	2000	10	10	0.8	0.490326	0.236369	0.317335	0.0310135	0.268761
BRIE2	Tabula Muris, 2020	all	30	9	0.6	0.472793	0.251445	0.313836	0.0364745	0.268637
BRIE2	Tabula Muris, 2020	all	10	10	0.6	0.493954	0.253042	0.318734	0.00749418	0.268306
BRIE2	Tabula Muris, 2020	5000	20	20	0.6	0.464329	0.259627	0.308823	0.0403848	0.268291
BRIE2	Tabula Muris, 2020	all	15	10	1	0.491536	0.242836	0.322275	0.0164901	0.268284
BRIE2	Tabula Muris, 2020	2000	20	10	0.8	0.475212	0.230393	0.30582	0.0580556	0.26737
BRIE2	Tabula Muris, 2020	all	30	9	0.7	0.471584	0.255356	0.301143	0.039346	0.266857
BRIE2	Tabula Muris, 2020	5000	40	10	0.6	0.466747	0.234802	0.296299	0.0688956	0.266686
BRIE2	Tabula Muris, 2020	5000	10	20	0.9	0.503023	0.269672	0.346402	-0.0531992	0.266474
BRIE2	Tabula Muris, 2020	all	10	15	0.8	0.505441	0.274952	0.353684	-0.0687713	0.266327
BRIE2	Tabula Muris, 2020	all	20	20	0.6	0.464329	0.259627	0.308823	0.0301975	0.265744
BRIE2	Tabula Muris, 2020	all	40	10	0.6	0.466747	0.234802	0.296299	0.0650619	0.265728
BRIE2	Tabula Muris, 2020	5000	15	9	1.1	0.51451	0.251841	0.346553	-0.0508598	0.265511
BRIE2	Tabula Muris, 2020	all	30	20	0.7	0.451632	0.245255	0.290345	0.0741138	0.265336
BRIE2	Tabula Muris, 2020	2000	30	7	1.1	0.495163	0.271676	0.322903	-0.0286291	0.265278
BRIE2	Tabula Muris, 2020	5000	10	20	1	0.510883	0.267114	0.332264	-0.0495125	0.265187
BRIE2	Tabula Muris, 2020	2000	30	7	1	0.496977	0.271339	0.328261	-0.0362794	0.265074
BRIE2	Tabula Muris, 2020	5000	10	10	0.6	0.493954	0.253042	0.318734	-0.00596297	0.264942
BRIE2	Tabula Muris, 2020	2000	10	7	0.8	0.498186	0.270049	0.341412	-0.0508621	0.264696
BRIE2	Tabula Muris, 2020	2000	40	15	1	0.473398	0.263002	0.315884	0.00369282	0.263994
BRIE2	Tabula Muris, 2020	all	40	20	0.8	0.471584	0.257205	0.320326	0.00458868	0.263426
BRIE2	Tabula Muris, 2020	2000	15	10	0.8	0.475816	0.235354	0.309237	0.0320506	0.263114
BRIE2	Tabula Muris, 2020	2000	30	9	0.6	0.458888	0.241018	0.283559	0.0670895	0.262639
BRIE2	Tabula Muris, 2020	all	15	9	1	0.51451	0.251963	0.346962	-0.063271	0.262541
BRIE2	Tabula Muris, 2020	2000	15	9	1	0.506651	0.27104	0.344391	-0.0720197	0.262515
BRIE2	Tabula Muris, 2020	all	30	20	1	0.495768	0.268385	0.326038	-0.0407253	0.262366
BRIE2	Tabula Muris, 2020	5000	30	9	0.7	0.472189	0.232033	0.29343	0.0511389	0.262198
BRIE2	Tabula Muris, 2020	5000	30	10	0.6	0.44075	0.216511	0.266578	0.12388	0.261929
BRIE2	Tabula Muris, 2020	2000	10	10	1.1	0.495768	0.252284	0.320482	-0.0216309	0.261726
BRIE2	Tabula Muris, 2020	2000	40	20	0.6	0.452842	0.2409	0.293801	0.0585059	0.261512
BRIE2	Tabula Muris, 2020	2000	20	9	1.1	0.515115	0.262606	0.34961	-0.0812939	0.261509
BRIE2	Tabula Muris, 2020	all	20	20	0.7	0.477025	0.259662	0.314567	-0.00567499	0.261395
BRIE2	Tabula Muris, 2020	all	40	20	0.9	0.47763	0.245236	0.305792	0.0167805	0.26136
BRIE2	Tabula Muris, 2020	5000	30	10	0.7	0.470375	0.238503	0.301092	0.0349652	0.261234
BRIE2	Tabula Muris, 2020	5000	10	7	0.8	0.504837	0.267282	0.336533	-0.0650411	0.260903
BRIE2	Tabula Muris, 2020	2000	40	20	1	0.481862	0.248324	0.310688	0.00266264	0.260884
BRIE2	Tabula Muris, 2020	5000	10	15	0.8	0.505441	0.274952	0.353684	-0.0906991	0.260845
BRIE2	Tabula Muris, 2020	5000	40	10	0.7	0.467956	0.218175	0.289322	0.0673947	0.260712
BRIE2	Tabula Muris, 2020	all	30	20	0.8	0.462515	0.254274	0.313544	0.0122499	0.260646
BRIE2	Tabula Muris, 2020	all	40	20	1	0.473398	0.25851	0.324608	-0.0148397	0.260419
BRIE2	Tabula Muris, 2020	5000	10	9	0.6	0.493954	0.246564	0.323549	-0.0244037	0.259916
BRIE2	Tabula Muris, 2020	2000	40	20	0.8	0.464933	0.242033	0.296309	0.0361317	0.259852
BRIE2	Tabula Muris, 2020	all	40	10	0.7	0.467956	0.218175	0.289322	0.0632673	0.25968
BRIE2	Tabula Muris, 2020	2000	40	15	0.8	0.453446	0.255846	0.303672	0.0245122	0.259369
BRIE2	Tabula Muris, 2020	2000	10	9	0.8	0.489117	0.25689	0.312876	-0.0214836	0.25935
BRIE2	Tabula Muris, 2020	all	40	9	0.6	0.460097	0.243364	0.284978	0.0485629	0.25925
BRIE2	Tabula Muris, 2020	all	40	20	0.7	0.468561	0.256558	0.320077	-0.00873395	0.259115
BRIE2	Tabula Muris, 2020	2000	20	7	1.1	0.484885	0.246243	0.308811	-0.00424993	0.258922
BRIE2	Tabula Muris, 2020	all	40	9	0.7	0.459492	0.248113	0.28783	0.0395018	0.258734
BRIE2	Tabula Muris, 2020	2000	20	20	0.6	0.459492	0.238672	0.291375	0.0453071	0.258712
BRIE2	Tabula Muris, 2020	5000	20	20	0.7	0.477025	0.259662	0.314567	-0.0164293	0.258706
BRIE2	Tabula Muris, 2020	all	20	10	0.6	0.461911	0.223687	0.286364	0.0623462	0.258577
BRIE2	Tabula Muris, 2020	all	30	9	0.8	0.470375	0.222916	0.288222	0.0510555	0.258142
BRIE2	Tabula Muris, 2020	all	40	15	0.9	0.454051	0.256717	0.304681	0.0169232	0.258093
BRIE2	Tabula Muris, 2020	2000	10	15	1.1	0.51451	0.283013	0.340458	-0.106502	0.25787
BRIE2	Tabula Muris, 2020	2000	10	9	0.7	0.46977	0.226554	0.301769	0.0330516	0.257786
BRIE2	Tabula Muris, 2020	all	40	15	0.8	0.452842	0.25535	0.303333	0.0170929	0.257154
BRIE2	Tabula Muris, 2020	2000	20	10	0.6	0.44075	0.212128	0.262516	0.111169	0.256641
BRIE2	Tabula Muris, 2020	2000	30	15	0.7	0.445586	0.237429	0.287014	0.0561634	0.256548
BRIE2	Tabula Muris, 2020	2000	20	7	1	0.490326	0.253589	0.323516	-0.0416958	0.256434
BRIE2	Tabula Muris, 2020	5000	30	20	0.8	0.462515	0.254274	0.313544	-0.00578342	0.256138
BRIE2	Tabula Muris, 2020	5000	40	20	1.1	0.494559	0.269589	0.326992	-0.0669896	0.256037
BRIE2	Tabula Muris, 2020	5000	20	9	0.6	0.467956	0.241564	0.291896	0.0220235	0.25586
BRIE2	Tabula Muris, 2020	5000	40	9	0.7	0.459492	0.248113	0.28783	0.0273735	0.255702
BRIE2	Tabula Muris, 2020	2000	10	7	0.6	0.481258	0.239101	0.316736	-0.0146192	0.255619
BRIE2	Tabula Muris, 2020	2000	40	15	1.1	0.47763	0.260525	0.313228	-0.0290045	0.255595
BRIE2	Tabula Muris, 2020	2000	15	9	0.9	0.496372	0.262849	0.331477	-0.0683527	0.255587
BRIE2	Tabula Muris, 2020	all	40	15	0.7	0.452237	0.25373	0.301383	0.0147361	0.255522
BRIE2	Tabula Muris, 2020	all	40	10	0.8	0.462515	0.22495	0.28815	0.0463407	0.255489
BRIE2	Tabula Muris, 2020	2000	30	20	0.9	0.472189	0.244894	0.299559	0.00465809	0.255325
BRIE2	Tabula Muris, 2020	all	10	7	0.8	0.504837	0.267282	0.336533	-0.0876527	0.25525
BRIE2	Tabula Muris, 2020	5000	30	20	1	0.495768	0.268385	0.326038	-0.0706637	0.254882
BRIE2	Tabula Muris, 2020	5000	30	9	0.8	0.468561	0.221768	0.285468	0.0436156	0.254853
BRIE2	Tabula Muris, 2020	all	40	9	0.8	0.467352	0.221986	0.283612	0.0462486	0.2548
BRIE2	Tabula Muris, 2020	5000	40	10	0.8	0.462515	0.22495	0.28815	0.0432029	0.254704
BRIE2	Tabula Muris, 2020	2000	10	9	0.9	0.494559	0.250466	0.317936	-0.0444205	0.254635
BRIE2	Tabula Muris, 2020	all	20	9	0.6	0.467956	0.241564	0.291896	0.0170313	0.254612
BRIE2	Tabula Muris, 2020	2000	15	9	0.8	0.480653	0.23514	0.312144	-0.0107266	0.254302
BRIE2	Tabula Muris, 2020	5000	20	10	0.6	0.461911	0.223687	0.286364	0.0447718	0.254183
BRIE2	Tabula Muris, 2020	2000	10	9	1	0.493349	0.249135	0.317411	-0.0445859	0.253828
BRIE2	Tabula Muris, 2020	5000	30	20	0.9	0.470375	0.254808	0.322234	-0.032235	0.253796
BRIE2	Tabula Muris, 2020	5000	40	9	0.8	0.467352	0.22229	0.283409	0.041841	0.253723
BRIE2	Tabula Muris, 2020	2000	30	20	1.1	0.477025	0.240263	0.302828	-0.00545198	0.253666
BRIE2	Tabula Muris, 2020	2000	40	20	0.9	0.473398	0.250744	0.304951	-0.0154086	0.253421
BRIE2	Tabula Muris, 2020	5000	30	20	0.6	0.459492	0.257277	0.320224	-0.0254731	0.25288
BRIE2	Tabula Muris, 2020	2000	15	9	1.1	0.493954	0.24849	0.330457	-0.0636475	0.252313
BRIE2	Tabula Muris, 2020	2000	40	9	0.6	0.437727	0.215514	0.267515	0.0877536	0.252127
BRIE2	Tabula Muris, 2020	2000	30	9	0.7	0.454655	0.195767	0.279836	0.0762582	0.251629
BRIE2	Tabula Muris, 2020	5000	40	20	0.6	0.459492	0.257015	0.320518	-0.0305658	0.251615
BRIE2	Tabula Muris, 2020	5000	40	9	0.6	0.466747	0.243937	0.305888	-0.0147989	0.250443
BRIE2	Tabula Muris, 2020	2000	40	15	0.9	0.465538	0.2388	0.298409	-0.00106059	0.250422
BRIE2	Tabula Muris, 2020	2000	40	9	0.7	0.434099	0.213174	0.262421	0.089785	0.24987
BRIE2	Tabula Muris, 2020	2000	20	20	0.7	0.458283	0.241944	0.302945	-0.00599395	0.249294
BRIE2	Tabula Muris, 2020	5000	40	20	0.9	0.47763	0.245236	0.305792	-0.0321717	0.249122
BRIE2	Tabula Muris, 2020	2000	30	10	0.8	0.443168	0.224062	0.26373	0.06463	0.248898
BRIE2	Tabula Muris, 2020	2000	30	9	0.8	0.458888	0.229822	0.290946	0.0147284	0.248596
BRIE2	Tabula Muris, 2020	5000	40	15	0.8	0.45526	0.258112	0.30609	-0.0258124	0.248412
BRIE2	Tabula Muris, 2020	2000	40	10	0.7	0.443773	0.225126	0.264017	0.0604996	0.248354
BRIE2	Tabula Muris, 2020	2000	40	7	0.6	0.416566	0.202484	0.23451	0.137788	0.247837
BRIE2	Tabula Muris, 2020	2000	20	20	0.8	0.466747	0.24213	0.307438	-0.0250057	0.247827
BRIE2	Tabula Muris, 2020	5000	40	20	1	0.473398	0.25851	0.324608	-0.0658241	0.247673
BRIE2	Tabula Muris, 2020	5000	40	15	0.9	0.454051	0.256717	0.304681	-0.0261699	0.24732
BRIE2	Tabula Muris, 2020	all	30	20	0.9	0.470375	0.254808	0.322234	-0.0599472	0.246868
BRIE2	Tabula Muris, 2020	2000	10	9	1.1	0.497582	0.246911	0.332681	-0.0900536	0.24678
BRIE2	Tabula Muris, 2020	2000	40	20	0.7	0.465538	0.256435	0.315009	-0.0506657	0.246579
BRIE2	Tabula Muris, 2020	2000	40	10	0.8	0.451632	0.215662	0.277576	0.0414113	0.24657
BRIE2	Tabula Muris, 2020	5000	30	20	0.7	0.451632	0.245255	0.290345	-0.00235593	0.246219
BRIE2	Tabula Muris, 2020	5000	20	15	0.6	0.459492	0.235404	0.293921	-0.00537385	0.245861
BRIE2	Tabula Muris, 2020	2000	20	9	0.7	0.455865	0.198847	0.284248	0.04429	0.245812
BRIE2	Tabula Muris, 2020	5000	20	20	0.8	0.478235	0.251162	0.311256	-0.059945	0.245177
BRIE2	Tabula Muris, 2020	all	40	15	1	0.460701	0.241845	0.312764	-0.0355394	0.244943
BRIE2	Tabula Muris, 2020	2000	20	9	0.6	0.45526	0.197274	0.282908	0.044327	0.244942
BRIE2	Tabula Muris, 2020	5000	40	15	0.7	0.452237	0.25373	0.301383	-0.0279559	0.244848
BRIE2	Tabula Muris, 2020	5000	20	15	0.8	0.469166	0.249822	0.300496	-0.0419766	0.244377
BRIE2	Tabula Muris, 2020	5000	20	20	0.9	0.478235	0.249181	0.309728	-0.0599462	0.244299
BRIE2	Tabula Muris, 2020	5000	30	15	0.6	0.45526	0.234575	0.29007	-0.00338876	0.244129
BRIE2	Tabula Muris, 2020	all	30	15	1	0.482467	0.263904	0.31856	-0.0889054	0.244006
BRIE2	Tabula Muris, 2020	5000	20	20	1	0.478235	0.249249	0.309431	-0.0610828	0.243958
BRIE2	Tabula Muris, 2020	2000	40	20	1.1	0.46312	0.239426	0.303155	-0.0304997	0.2438
BRIE2	Tabula Muris, 2020	5000	30	15	1	0.482467	0.263904	0.31856	-0.0900081	0.243731
BRIE2	Tabula Muris, 2020	all	30	15	0.6	0.45526	0.234575	0.29007	-0.00591317	0.243498
BRIE2	Tabula Muris, 2020	5000	15	20	0.6	0.468561	0.246415	0.286534	-0.0287071	0.243201
BRIE2	Tabula Muris, 2020	5000	30	15	0.7	0.466747	0.245539	0.301223	-0.0410782	0.243108
BRIE2	Tabula Muris, 2020	2000	40	15	0.7	0.453446	0.226168	0.288146	5.69e-05	0.241954
BRIE2	Tabula Muris, 2020	2000	15	7	1.1	0.483071	0.227038	0.298271	-0.0406745	0.241926
BRIE2	Tabula Muris, 2020	all	30	15	0.7	0.466747	0.245539	0.301223	-0.0462381	0.241818
BRIE2	Tabula Muris, 2020	2000	40	9	0.9	0.446191	0.228056	0.27017	0.0215023	0.24148
BRIE2	Tabula Muris, 2020	5000	40	20	0.8	0.471584	0.257205	0.320326	-0.0841596	0.241239
BRIE2	Tabula Muris, 2020	2000	40	9	0.8	0.457074	0.210828	0.284833	0.00922599	0.24049
BRIE2	Tabula Muris, 2020	2000	20	10	0.7	0.443773	0.222416	0.263567	0.0315853	0.240335
BRIE2	Tabula Muris, 2020	5000	15	20	0.7	0.473398	0.250825	0.32076	-0.0860048	0.239744
BRIE2	Tabula Muris, 2020	5000	10	15	0.7	0.475816	0.249334	0.309375	-0.0771513	0.239343
BRIE2	Tabula Muris, 2020	5000	20	15	0.9	0.467956	0.245139	0.298722	-0.0567068	0.238778
BRIE2	Tabula Muris, 2020	5000	30	15	0.8	0.464933	0.23485	0.298157	-0.0500292	0.236978
BRIE2	Tabula Muris, 2020	2000	15	9	0.6	0.452842	0.194585	0.280007	0.0186305	0.236516
BRIE2	Tabula Muris, 2020	5000	40	20	0.7	0.468561	0.256558	0.320077	-0.0992778	0.236479
BRIE2	Tabula Muris, 2020	5000	15	20	0.9	0.477025	0.244433	0.310878	-0.0869702	0.236342
BRIE2	Tabula Muris, 2020	5000	15	20	0.8	0.475816	0.244233	0.309769	-0.0865411	0.235819
BRIE2	Tabula Muris, 2020	all	30	10	0.7	0.449214	0.201904	0.265242	0.0232826	0.234911
BRIE2	Tabula Muris, 2020	all	30	15	0.8	0.464933	0.23485	0.298157	-0.0594181	0.234631
BRIE2	Tabula Muris, 2020	2000	30	7	0.6	0.453446	0.216071	0.282458	-0.0141401	0.234459
BRIE2	Tabula Muris, 2020	2000	30	10	0.6	0.449214	0.204753	0.26588	0.0165922	0.23411
BRIE2	Tabula Muris, 2020	all	20	15	0.6	0.459492	0.235404	0.293921	-0.0540429	0.233694
BRIE2	Tabula Muris, 2020	2000	30	20	1	0.471584	0.243052	0.302637	-0.0854028	0.232968
BRIE2	Tabula Muris, 2020	2000	15	20	0.7	0.472793	0.24527	0.302307	-0.089091	0.23282
BRIE2	Tabula Muris, 2020	2000	30	10	0.9	0.453446	0.212172	0.266372	-0.000763882	0.232807
BRIE2	Tabula Muris, 2020	5000	15	10	0.6	0.453446	0.202453	0.264189	0.0100961	0.232546
BRIE2	Tabula Muris, 2020	all	15	15	0.7	0.46977	0.237737	0.298414	-0.0759353	0.232496
BRIE2	Tabula Muris, 2020	2000	20	20	0.9	0.471584	0.243205	0.313521	-0.0984083	0.232475
BRIE2	Tabula Muris, 2020	2000	40	10	0.9	0.453446	0.212457	0.265448	-0.00150211	0.232462
BRIE2	Tabula Muris, 2020	5000	40	15	1	0.466143	0.237123	0.30267	-0.0764735	0.232366
BRIE2	Tabula Muris, 2020	all	20	20	0.9	0.478235	0.249181	0.309728	-0.111867	0.231319
BRIE2	Tabula Muris, 2020	all	20	20	0.8	0.478235	0.251162	0.311256	-0.11597	0.231171
BRIE2	Tabula Muris, 2020	2000	10	10	0.6	0.45526	0.194926	0.261718	0.0114575	0.23084
BRIE2	Tabula Muris, 2020	all	20	20	1	0.478235	0.249249	0.309431	-0.114286	0.230657
BRIE2	Tabula Muris, 2020	2000	15	20	0.8	0.470979	0.241771	0.301179	-0.0920192	0.230477
BRIE2	Tabula Muris, 2020	2000	10	20	0.6	0.458283	0.232118	0.29778	-0.06642	0.23044
BRIE2	Tabula Muris, 2020	all	15	15	0.6	0.466747	0.241131	0.295192	-0.0830153	0.230014
BRIE2	Tabula Muris, 2020	2000	10	15	0.7	0.470979	0.246413	0.314534	-0.113567	0.22959
BRIE2	Tabula Muris, 2020	all	15	15	0.8	0.476421	0.250003	0.309086	-0.117966	0.229386
BRIE2	Tabula Muris, 2020	5000	10	15	0.6	0.467956	0.239082	0.296212	-0.0861256	0.229281
BRIE2	Tabula Muris, 2020	5000	30	15	0.9	0.463724	0.23066	0.290757	-0.0684754	0.229167
BRIE2	Tabula Muris, 2020	5000	20	15	0.7	0.45526	0.221215	0.286249	-0.0464954	0.229057
BRIE2	Tabula Muris, 2020	all	10	15	0.7	0.475816	0.249334	0.309375	-0.118666	0.228965
BRIE2	Tabula Muris, 2020	all	15	20	0.6	0.468561	0.246415	0.286534	-0.0885588	0.228238
BRIE2	Tabula Muris, 2020	all	10	20	0.7	0.473398	0.230404	0.301438	-0.0944538	0.227697
BRIE2	Tabula Muris, 2020	all	30	15	0.9	0.463724	0.23066	0.290757	-0.0751978	0.227486
BRIE2	Tabula Muris, 2020	2000	15	10	0.6	0.449819	0.226322	0.267108	-0.033544	0.227426
BRIE2	Tabula Muris, 2020	5000	10	20	0.7	0.473398	0.230404	0.301438	-0.0985206	0.22668
BRIE2	Tabula Muris, 2020	5000	10	20	0.6	0.472793	0.241664	0.306071	-0.119282	0.225312
BRIE2	Tabula Muris, 2020	all	10	15	0.6	0.467956	0.239082	0.296212	-0.102137	0.225278
BRIE2	Tabula Muris, 2020	all	20	15	0.8	0.469166	0.249822	0.300496	-0.118908	0.225144
BRIE2	Tabula Muris, 2020	all	20	15	0.9	0.467956	0.250084	0.299417	-0.118052	0.224851
BRIE2	Tabula Muris, 2020	5000	15	15	0.9	0.478235	0.253024	0.311173	-0.146795	0.223909
BRIE2	Tabula Muris, 2020	2000	30	15	0.8	0.454051	0.225218	0.290536	-0.0750839	0.22368
BRIE2	Tabula Muris, 2020	2000	30	15	0.9	0.458283	0.230849	0.291532	-0.0865138	0.223538
BRIE2	Tabula Muris, 2020	2000	10	20	0.7	0.46977	0.23361	0.298325	-0.107864	0.22346
BRIE2	Tabula Muris, 2020	2000	20	15	0.6	0.45526	0.224233	0.288479	-0.0741997	0.223443
BRIE2	Tabula Muris, 2020	2000	30	15	0.6	0.45526	0.224591	0.290357	-0.0766616	0.223387
BRIE2	Tabula Muris, 2020	5000	15	15	0.7	0.469166	0.237384	0.29744	-0.110852	0.223284
BRIE2	Tabula Muris, 2020	all	15	20	0.9	0.477025	0.244433	0.310878	-0.140325	0.223003
BRIE2	Tabula Muris, 2020	all	15	10	0.6	0.453446	0.202453	0.264189	-0.0322472	0.22196
BRIE2	Tabula Muris, 2020	all	15	20	0.8	0.475816	0.244233	0.309769	-0.142464	0.221839
BRIE2	Tabula Muris, 2020	2000	15	15	0.9	0.475212	0.250766	0.304925	-0.143732	0.221793
BRIE2	Tabula Muris, 2020	5000	15	15	0.8	0.476421	0.250003	0.309086	-0.148483	0.221757
BRIE2	Tabula Muris, 2020	all	15	20	0.7	0.473398	0.250825	0.32076	-0.158215	0.221692
BRIE2	Tabula Muris, 2020	2000	10	9	0.6	0.448005	0.203225	0.265375	-0.0319383	0.221167
BRIE2	Tabula Muris, 2020	all	10	20	0.6	0.472793	0.241664	0.306071	-0.136965	0.220891
BRIE2	Tabula Muris, 2020	5000	15	15	0.6	0.466747	0.241131	0.295192	-0.119927	0.220786
BRIE2	Tabula Muris, 2020	2000	20	15	0.7	0.460097	0.225571	0.287069	-0.0925766	0.22004
BRIE2	Tabula Muris, 2020	2000	30	15	1.1	0.463724	0.237417	0.293669	-0.116346	0.219616
BRIE2	Tabula Muris, 2020	2000	10	15	0.6	0.464933	0.232287	0.291008	-0.110425	0.219451
BRIE2	Tabula Muris, 2020	2000	30	15	1	0.46312	0.235994	0.292089	-0.115762	0.21886
BRIE2	Tabula Muris, 2020	2000	15	15	0.6	0.461911	0.238769	0.289253	-0.121166	0.217192
BRIE2	Tabula Muris, 2020	all	20	15	0.7	0.45526	0.221215	0.286249	-0.125167	0.209389
BRIE2	Tabula Muris, 2020	2000	15	9	0.7	0.460097	0.22372	0.27494	-0.131559	0.2068
BRIE2	Tabula Muris, 2020	2000	15	10	0.7	0.4474	0.197403	0.258721	-0.0798682	0.205914
BRIE2	Tabula Muris, 2020	2000	20	15	0.9	0.462515	0.221798	0.288037	-0.149365	0.205746
BRIE2	Tabula Muris, 2020	2000	20	15	0.8	0.461306	0.222707	0.288213	-0.152416	0.204952
BRIE2	Tabula Muris, 2020	2000	15	15	0.8	0.470979	0.241424	0.302359	-0.20559	0.202293
BRIE2	Tabula Muris, 2020	2000	15	15	0.7	0.464329	0.231449	0.288604	-0.176603	0.201945
BRIE2	Zhang et al., 2019	all	30	5	1	0.546005	0.322637	0.378723	0.238045	0.371352
BRIE2	Zhang et al., 2019	2000	40	5	1.1	0.504843	0.281491	0.318699	0.335509	0.360135
BRIE2	Zhang et al., 2019	all	10	5	0.8	0.533293	0.296819	0.365516	0.238188	0.358454
BRIE2	Zhang et al., 2019	all	15	5	1.1	0.550242	0.314928	0.37701	0.177719	0.354975
BRIE2	Zhang et al., 2019	all	40	10	0.7	0.486077	0.247555	0.323899	0.358098	0.353907
BRIE2	Zhang et al., 2019	all	10	5	0.9	0.543584	0.318432	0.375246	0.175497	0.353189
BRIE2	Zhang et al., 2019	all	20	5	0.9	0.553269	0.321135	0.383422	0.153136	0.35274
BRIE2	Zhang et al., 2019	all	15	7	1	0.533293	0.310106	0.370452	0.192507	0.351589
BRIE2	Zhang et al., 2019	5000	20	7	0.9	0.498184	0.270981	0.325649	0.310078	0.351223
BRIE2	Zhang et al., 2019	all	20	5	1.1	0.550847	0.318496	0.378499	0.156916	0.351189
BRIE2	Zhang et al., 2019	5000	10	5	0.9	0.516344	0.326235	0.378352	0.183116	0.351012
BRIE2	Zhang et al., 2019	all	20	9	1.1	0.515133	0.283682	0.317597	0.284711	0.350281
BRIE2	Zhang et al., 2019	all	15	10	1	0.510291	0.282434	0.312867	0.293045	0.349659
BRIE2	Zhang et al., 2019	all	15	9	1.1	0.524213	0.304736	0.32971	0.239633	0.349573
BRIE2	Zhang et al., 2019	all	10	9	0.8	0.506659	0.284355	0.331263	0.271565	0.34846
BRIE2	Zhang et al., 2019	5000	40	9	0.8	0.47155	0.235629	0.317759	0.368302	0.34831
BRIE2	Zhang et al., 2019	5000	30	7	1.1	0.500605	0.259782	0.317545	0.315224	0.348289
BRIE2	Zhang et al., 2019	5000	20	7	1.1	0.499395	0.270766	0.322443	0.300017	0.348155
BRIE2	Zhang et al., 2019	all	40	5	1.1	0.553269	0.320429	0.378327	0.138063	0.347522
BRIE2	Zhang et al., 2019	5000	15	5	0.9	0.533898	0.30106	0.361261	0.192562	0.347195
BRIE2	Zhang et al., 2019	all	10	5	1.1	0.5454	0.302988	0.368968	0.171163	0.34713
BRIE2	Zhang et al., 2019	all	30	9	0.6	0.472155	0.237469	0.332891	0.345909	0.347106
BRIE2	Zhang et al., 2019	all	20	7	0.7	0.486683	0.245362	0.326054	0.330033	0.347033
BRIE2	Zhang et al., 2019	all	10	10	1	0.512107	0.284648	0.307614	0.28365	0.347005
BRIE2	Zhang et al., 2019	all	20	7	0.9	0.501816	0.274988	0.327459	0.283716	0.346995
BRIE2	Zhang et al., 2019	all	30	5	0.9	0.551453	0.316957	0.375814	0.143304	0.346882
BRIE2	Zhang et al., 2019	all	40	7	0.8	0.46368	0.226238	0.329045	0.367623	0.346646
BRIE2	Zhang et al., 2019	5000	40	5	0.9	0.51816	0.288567	0.341357	0.234831	0.345729
BRIE2	Zhang et al., 2019	5000	40	5	0.8	0.492131	0.233218	0.321788	0.333123	0.345065
BRIE2	Zhang et al., 2019	all	40	9	0.7	0.475787	0.240024	0.329881	0.333341	0.344758
BRIE2	Zhang et al., 2019	all	30	5	0.7	0.503632	0.263278	0.332201	0.279908	0.344755
BRIE2	Zhang et al., 2019	all	40	10	0.9	0.48063	0.24397	0.3	0.354224	0.344706
BRIE2	Zhang et al., 2019	all	40	7	0.6	0.463075	0.224446	0.324074	0.366255	0.344462
BRIE2	Zhang et al., 2019	all	30	5	1.1	0.536925	0.316151	0.375379	0.148942	0.344349
BRIE2	Zhang et al., 2019	all	30	10	0.6	0.480024	0.246169	0.31326	0.336591	0.344011
BRIE2	Zhang et al., 2019	all	15	7	0.6	0.496368	0.259391	0.331781	0.288351	0.343973
BRIE2	Zhang et al., 2019	all	40	10	0.8	0.481235	0.247641	0.29136	0.354462	0.343674
BRIE2	Zhang et al., 2019	all	15	5	1	0.551453	0.312793	0.372763	0.13761	0.343655
BRIE2	Zhang et al., 2019	5000	20	5	1.1	0.544189	0.318055	0.369634	0.142293	0.343543
BRIE2	Zhang et al., 2019	5000	30	5	0.8	0.501816	0.255809	0.320123	0.294725	0.343118
BRIE2	Zhang et al., 2019	5000	30	7	1	0.484262	0.242533	0.30898	0.336025	0.34295
BRIE2	Zhang et al., 2019	all	40	10	0.6	0.481235	0.229865	0.329411	0.329403	0.342479
BRIE2	Zhang et al., 2019	5000	40	5	0.7	0.49092	0.226624	0.319367	0.33267	0.342395
BRIE2	Zhang et al., 2019	all	10	5	0.6	0.516344	0.262199	0.316694	0.270546	0.341446
BRIE2	Zhang et al., 2019	all	40	7	1	0.510896	0.24987	0.335727	0.268541	0.341259
BRIE2	Zhang et al., 2019	5000	10	7	0.9	0.501816	0.274523	0.30957	0.277692	0.3409
BRIE2	Zhang et al., 2019	5000	30	7	0.9	0.487288	0.240502	0.309486	0.326235	0.340877
BRIE2	Zhang et al., 2019	5000	15	5	1	0.530266	0.306673	0.3545	0.171861	0.340825
BRIE2	Zhang et al., 2019	all	10	9	0.9	0.510896	0.273161	0.311497	0.26651	0.340516
BRIE2	Zhang et al., 2019	all	40	7	1.1	0.511501	0.24969	0.333934	0.266031	0.340289
BRIE2	Zhang et al., 2019	all	30	9	0.7	0.47155	0.230343	0.320788	0.337821	0.340125
BRIE2	Zhang et al., 2019	all	20	5	1	0.551453	0.312151	0.373434	0.12342	0.340115
BRIE2	Zhang et al., 2019	5000	30	5	0.6	0.492736	0.233455	0.323413	0.310152	0.339939
BRIE2	Zhang et al., 2019	all	10	7	1.1	0.532688	0.3237	0.375511	0.124191	0.339022
BRIE2	Zhang et al., 2019	5000	10	7	0.7	0.483656	0.241005	0.317681	0.31232	0.338666
BRIE2	Zhang et al., 2019	all	30	5	0.8	0.530266	0.278416	0.341263	0.204213	0.33854
BRIE2	Zhang et al., 2019	all	40	9	0.9	0.516949	0.273325	0.329557	0.233817	0.338412
BRIE2	Zhang et al., 2019	5000	20	5	1	0.530266	0.309267	0.355288	0.157723	0.338136
BRIE2	Zhang et al., 2019	5000	40	5	0.6	0.487288	0.222305	0.318636	0.322662	0.337723
BRIE2	Zhang et al., 2019	5000	40	9	0.7	0.47276	0.220476	0.313276	0.342774	0.337321
BRIE2	Zhang et al., 2019	all	40	20	0.6	0.47155	0.252733	0.301626	0.322478	0.337097
BRIE2	Zhang et al., 2019	2000	40	5	1	0.483656	0.246375	0.297741	0.319458	0.336807
BRIE2	Zhang et al., 2019	5000	40	7	1.1	0.482446	0.233394	0.305201	0.326156	0.336799
BRIE2	Zhang et al., 2019	5000	10	7	0.8	0.487893	0.24537	0.317236	0.295452	0.336488
BRIE2	Zhang et al., 2019	all	20	9	0.6	0.470339	0.229999	0.319571	0.32586	0.336442
BRIE2	Zhang et al., 2019	all	10	9	1	0.502421	0.266526	0.298068	0.277711	0.336182
BRIE2	Zhang et al., 2019	all	40	10	1	0.47155	0.235548	0.305982	0.331563	0.336161
BRIE2	Zhang et al., 2019	all	30	10	0.7	0.477603	0.244095	0.329326	0.293413	0.336109
BRIE2	Zhang et al., 2019	all	15	9	1	0.504843	0.261427	0.31262	0.263501	0.335598
BRIE2	Zhang et al., 2019	all	15	7	0.9	0.506053	0.269684	0.344722	0.221778	0.33556
BRIE2	Zhang et al., 2019	all	20	10	0.7	0.481235	0.245173	0.325766	0.28996	0.335533
BRIE2	Zhang et al., 2019	all	30	7	0.6	0.473971	0.218411	0.323233	0.323298	0.334728
BRIE2	Zhang et al., 2019	all	40	9	0.8	0.47276	0.233127	0.322809	0.30931	0.334502
BRIE2	Zhang et al., 2019	all	40	5	0.6	0.493341	0.239517	0.318603	0.283581	0.333761
BRIE2	Zhang et al., 2019	5000	10	5	0.8	0.522397	0.289955	0.33226	0.189787	0.3336
BRIE2	Zhang et al., 2019	all	10	5	0.7	0.494552	0.264909	0.313837	0.260736	0.333509
BRIE2	Zhang et al., 2019	5000	30	5	0.7	0.481235	0.229152	0.32022	0.301944	0.333138
BRIE2	Zhang et al., 2019	2000	40	5	0.9	0.478208	0.241062	0.296506	0.315682	0.332865
BRIE2	Zhang et al., 2019	2000	30	7	0.8	0.479419	0.236855	0.287307	0.326607	0.332547
BRIE2	Zhang et al., 2019	all	20	7	1	0.514528	0.268843	0.336828	0.209231	0.332357
BRIE2	Zhang et al., 2019	5000	30	5	1	0.523608	0.299073	0.338829	0.166317	0.331957
BRIE2	Zhang et al., 2019	all	30	5	0.6	0.518765	0.254751	0.328472	0.225236	0.331806
BRIE2	Zhang et al., 2019	5000	10	7	1	0.493947	0.262708	0.300947	0.269243	0.331711
BRIE2	Zhang et al., 2019	all	40	15	0.8	0.479419	0.244532	0.300078	0.301572	0.3314
BRIE2	Zhang et al., 2019	5000	20	5	0.9	0.53753	0.327099	0.373808	0.0867806	0.331305
BRIE2	Zhang et al., 2019	all	10	10	1.1	0.5	0.24779	0.292335	0.284066	0.331048
BRIE2	Zhang et al., 2019	all	10	7	0.7	0.504237	0.247256	0.318325	0.253764	0.330896
BRIE2	Zhang et al., 2019	all	20	7	0.8	0.502421	0.233855	0.321936	0.264973	0.330796
BRIE2	Zhang et al., 2019	5000	30	9	0.7	0.470339	0.220292	0.303137	0.329379	0.330787
BRIE2	Zhang et al., 2019	all	40	5	0.7	0.497579	0.264265	0.322995	0.237737	0.330644
BRIE2	Zhang et al., 2019	2000	30	7	0.9	0.479419	0.23461	0.282728	0.325517	0.330568
BRIE2	Zhang et al., 2019	2000	40	7	0.6	0.464286	0.217508	0.292192	0.347506	0.330373
BRIE2	Zhang et al., 2019	5000	10	7	0.6	0.476998	0.248003	0.305442	0.290543	0.330246
BRIE2	Zhang et al., 2019	all	40	7	0.7	0.470339	0.212738	0.319174	0.318263	0.330128
BRIE2	Zhang et al., 2019	all	10	5	1	0.549637	0.312553	0.373329	0.0823352	0.329463
BRIE2	Zhang et al., 2019	all	20	5	0.7	0.526029	0.278933	0.334616	0.176007	0.328896
BRIE2	Zhang et al., 2019	5000	15	5	0.8	0.51937	0.292287	0.331419	0.171528	0.328651
BRIE2	Zhang et al., 2019	2000	40	7	0.9	0.46368	0.216324	0.28883	0.345705	0.328635
BRIE2	Zhang et al., 2019	all	30	7	0.7	0.469128	0.212657	0.319074	0.312968	0.328457
BRIE2	Zhang et al., 2019	all	30	7	0.8	0.468523	0.211661	0.320465	0.312291	0.328235
BRIE2	Zhang et al., 2019	5000	40	5	1	0.521186	0.293893	0.334063	0.159858	0.32725
BRIE2	Zhang et al., 2019	all	10	7	0.8	0.499395	0.242043	0.312995	0.254472	0.327226
BRIE2	Zhang et al., 2019	5000	10	5	1	0.541768	0.319578	0.367433	0.0777179	0.326624
BRIE2	Zhang et al., 2019	all	20	9	0.7	0.493947	0.255651	0.322766	0.234048	0.326603
BRIE2	Zhang et al., 2019	all	20	7	0.6	0.475182	0.215923	0.315093	0.299983	0.326545
BRIE2	Zhang et al., 2019	all	15	7	1.1	0.533293	0.298934	0.365987	0.106701	0.326229
BRIE2	Zhang et al., 2019	all	20	10	0.6	0.466102	0.226739	0.313429	0.298521	0.326197
BRIE2	Zhang et al., 2019	5000	15	5	1.1	0.530266	0.320173	0.366777	0.0873068	0.326131
BRIE2	Zhang et al., 2019	2000	40	9	0.7	0.473366	0.211104	0.293326	0.324402	0.325549
BRIE2	Zhang et al., 2019	2000	30	10	0.6	0.46368	0.216129	0.291933	0.329685	0.325357
BRIE2	Zhang et al., 2019	2000	30	7	0.6	0.46247	0.212693	0.284968	0.340298	0.325107
BRIE2	Zhang et al., 2019	all	30	7	1.1	0.495157	0.228254	0.324106	0.25171	0.324807
BRIE2	Zhang et al., 2019	all	10	7	0.9	0.517554	0.27957	0.330097	0.172006	0.324807
BRIE2	Zhang et al., 2019	2000	40	5	0.7	0.48063	0.213013	0.299836	0.30542	0.324725
BRIE2	Zhang et al., 2019	2000	40	9	0.6	0.470944	0.209468	0.294675	0.323745	0.324708
BRIE2	Zhang et al., 2019	5000	10	9	1.1	0.491525	0.246991	0.283363	0.275775	0.324414
BRIE2	Zhang et al., 2019	all	20	15	0.7	0.473366	0.231267	0.288297	0.303903	0.324208
BRIE2	Zhang et al., 2019	2000	40	9	1	0.47155	0.219379	0.279695	0.325509	0.324033
BRIE2	Zhang et al., 2019	all	30	7	1	0.489709	0.219714	0.326285	0.259778	0.323872
BRIE2	Zhang et al., 2019	all	15	5	0.8	0.496973	0.255722	0.307935	0.232345	0.323244
BRIE2	Zhang et al., 2019	all	10	9	1.1	0.519976	0.275772	0.30778	0.188697	0.323056
BRIE2	Zhang et al., 2019	5000	10	5	1.1	0.533898	0.300372	0.353555	0.103907	0.322933
BRIE2	Zhang et al., 2019	2000	40	10	0.7	0.458838	0.210973	0.285788	0.335793	0.322848
BRIE2	Zhang et al., 2019	2000	40	5	0.8	0.478208	0.210084	0.29788	0.304503	0.322669
BRIE2	Zhang et al., 2019	all	15	10	0.6	0.483656	0.247977	0.309622	0.249196	0.322613
BRIE2	Zhang et al., 2019	all	20	9	1	0.495763	0.246312	0.305973	0.242234	0.322571
BRIE2	Zhang et al., 2019	2000	40	5	0.6	0.477603	0.21015	0.29689	0.304835	0.322369
BRIE2	Zhang et al., 2019	5000	15	9	1.1	0.484262	0.250112	0.2891	0.265553	0.322257
BRIE2	Zhang et al., 2019	all	20	5	0.8	0.503632	0.244875	0.319216	0.219914	0.321909
BRIE2	Zhang et al., 2019	5000	40	7	1	0.492736	0.219256	0.310488	0.263383	0.321466
BRIE2	Zhang et al., 2019	5000	40	15	0.6	0.46247	0.232162	0.279623	0.310522	0.321194
BRIE2	Zhang et al., 2019	2000	10	7	0.8	0.48184	0.24572	0.271893	0.282691	0.320536
BRIE2	Zhang et al., 2019	all	30	7	0.9	0.490315	0.219141	0.322247	0.250198	0.320475
BRIE2	Zhang et al., 2019	all	40	7	0.9	0.482446	0.205668	0.314692	0.276297	0.319776
BRIE2	Zhang et al., 2019	all	40	15	0.7	0.47155	0.226539	0.289851	0.289925	0.319466
BRIE2	Zhang et al., 2019	5000	30	9	0.6	0.475182	0.216568	0.30822	0.276645	0.319154
BRIE2	Zhang et al., 2019	2000	40	9	0.9	0.469734	0.203414	0.286164	0.3146	0.318478
BRIE2	Zhang et al., 2019	all	15	5	0.6	0.510291	0.246597	0.315343	0.200661	0.318223
BRIE2	Zhang et al., 2019	all	10	7	1	0.526634	0.300335	0.33735	0.108488	0.318202
BRIE2	Zhang et al., 2019	5000	20	5	0.6	0.497579	0.231164	0.296829	0.246748	0.31808
BRIE2	Zhang et al., 2019	2000	15	7	1	0.495763	0.246798	0.273464	0.256243	0.318067
BRIE2	Zhang et al., 2019	all	15	7	0.8	0.507869	0.259292	0.323138	0.181365	0.317916
BRIE2	Zhang et al., 2019	2000	20	5	1.1	0.487893	0.232823	0.285815	0.264456	0.317747
BRIE2	Zhang et al., 2019	all	20	7	1.1	0.508475	0.2585	0.321323	0.182399	0.317674
BRIE2	Zhang et al., 2019	2000	40	9	0.8	0.467312	0.205565	0.288549	0.30883	0.317564
BRIE2	Zhang et al., 2019	all	30	20	0.7	0.466102	0.225387	0.284337	0.294285	0.317528
BRIE2	Zhang et al., 2019	2000	10	5	1	0.492131	0.264859	0.286978	0.226006	0.317493
BRIE2	Zhang et al., 2019	2000	10	5	1.1	0.492131	0.264859	0.286978	0.226006	0.317493
BRIE2	Zhang et al., 2019	5000	40	15	0.7	0.458838	0.226409	0.275596	0.307456	0.317075
BRIE2	Zhang et al., 2019	all	20	5	0.6	0.504237	0.258078	0.323939	0.178881	0.316284
BRIE2	Zhang et al., 2019	5000	40	7	0.8	0.46368	0.200091	0.30004	0.301142	0.316238
BRIE2	Zhang et al., 2019	5000	40	7	0.6	0.46368	0.199819	0.299942	0.301091	0.316133
BRIE2	Zhang et al., 2019	5000	40	7	0.7	0.46368	0.199819	0.299942	0.301091	0.316133
BRIE2	Zhang et al., 2019	all	15	10	1.1	0.48184	0.241402	0.279826	0.260804	0.315968
BRIE2	Zhang et al., 2019	5000	40	9	0.9	0.460048	0.20935	0.276936	0.317474	0.315952
BRIE2	Zhang et al., 2019	5000	15	10	0.7	0.467918	0.222164	0.2673	0.306315	0.315924
BRIE2	Zhang et al., 2019	all	20	9	0.8	0.498184	0.255936	0.317311	0.192149	0.315895
BRIE2	Zhang et al., 2019	5000	15	5	0.7	0.51816	0.245525	0.316218	0.183668	0.315893
BRIE2	Zhang et al., 2019	2000	10	7	0.6	0.459443	0.206716	0.260632	0.33626	0.315763
BRIE2	Zhang et al., 2019	all	10	7	0.6	0.506659	0.250405	0.314209	0.191568	0.31571
BRIE2	Zhang et al., 2019	2000	30	9	0.6	0.47276	0.211445	0.296054	0.282497	0.315689
BRIE2	Zhang et al., 2019	2000	10	7	0.9	0.49092	0.254032	0.269478	0.247014	0.315361
BRIE2	Zhang et al., 2019	5000	30	10	0.6	0.476392	0.220862	0.308913	0.254689	0.315214
BRIE2	Zhang et al., 2019	5000	10	10	1.1	0.484867	0.228281	0.25514	0.292292	0.315145
BRIE2	Zhang et al., 2019	2000	15	5	0.7	0.473971	0.211782	0.285528	0.288364	0.314911
BRIE2	Zhang et al., 2019	2000	30	5	0.9	0.482446	0.233234	0.286006	0.257007	0.314673
BRIE2	Zhang et al., 2019	5000	40	9	0.6	0.46368	0.197584	0.291766	0.305584	0.314653
BRIE2	Zhang et al., 2019	2000	15	5	1	0.494552	0.248934	0.284809	0.22865	0.314236
BRIE2	Zhang et al., 2019	5000	15	7	0.9	0.501816	0.238311	0.309297	0.207461	0.314221
BRIE2	Zhang et al., 2019	5000	10	10	1	0.480024	0.223889	0.250591	0.302248	0.314188
BRIE2	Zhang et al., 2019	all	40	5	0.8	0.52724	0.277823	0.333771	0.116319	0.313788
BRIE2	Zhang et al., 2019	all	40	9	0.6	0.47276	0.239264	0.301093	0.241951	0.313767
BRIE2	Zhang et al., 2019	5000	20	5	0.8	0.513317	0.257478	0.316029	0.167942	0.313691
BRIE2	Zhang et al., 2019	all	15	5	0.7	0.52724	0.286639	0.351546	0.0888553	0.31357
BRIE2	Zhang et al., 2019	5000	20	7	0.6	0.460654	0.203164	0.300566	0.286438	0.312705
BRIE2	Zhang et al., 2019	all	30	10	1	0.466102	0.226186	0.29521	0.263222	0.31268
BRIE2	Zhang et al., 2019	all	40	20	0.8	0.461864	0.211937	0.266717	0.309621	0.312535
BRIE2	Zhang et al., 2019	5000	30	7	0.7	0.46247	0.200399	0.298231	0.288574	0.312419
BRIE2	Zhang et al., 2019	5000	30	7	0.8	0.46247	0.200399	0.298231	0.288574	0.312419
BRIE2	Zhang et al., 2019	5000	30	7	0.6	0.461864	0.199635	0.298234	0.289931	0.312416
BRIE2	Zhang et al., 2019	2000	10	7	1	0.483051	0.241214	0.264401	0.259059	0.311931
BRIE2	Zhang et al., 2019	all	30	15	0.9	0.48063	0.226645	0.292756	0.247455	0.311871
BRIE2	Zhang et al., 2019	5000	20	9	0.7	0.466102	0.210513	0.312003	0.258854	0.311868
BRIE2	Zhang et al., 2019	all	10	10	0.7	0.497579	0.253077	0.309406	0.186727	0.311697
BRIE2	Zhang et al., 2019	5000	30	5	0.9	0.504237	0.262251	0.323011	0.15604	0.311385
BRIE2	Zhang et al., 2019	5000	20	7	0.7	0.461259	0.200505	0.300028	0.283676	0.311367
BRIE2	Zhang et al., 2019	5000	20	7	1	0.493947	0.236689	0.298633	0.215866	0.311283
BRIE2	Zhang et al., 2019	all	40	9	1	0.492736	0.251377	0.312924	0.187625	0.311166
BRIE2	Zhang et al., 2019	all	15	7	0.7	0.473366	0.219036	0.3163	0.235339	0.31101
BRIE2	Zhang et al., 2019	2000	30	9	0.7	0.461864	0.207243	0.288098	0.285315	0.31063
BRIE2	Zhang et al., 2019	2000	30	5	0.6	0.475182	0.206326	0.28876	0.272111	0.310595
BRIE2	Zhang et al., 2019	5000	20	15	0.6	0.469734	0.231567	0.278449	0.261592	0.310335
BRIE2	Zhang et al., 2019	2000	40	7	1.1	0.479419	0.244612	0.295046	0.221179	0.310064
BRIE2	Zhang et al., 2019	2000	10	10	0.9	0.479419	0.225695	0.256834	0.278161	0.310027
BRIE2	Zhang et al., 2019	all	30	10	0.9	0.464891	0.223261	0.292261	0.259397	0.309952
BRIE2	Zhang et al., 2019	all	40	5	0.9	0.539346	0.299572	0.343442	0.0570948	0.309864
BRIE2	Zhang et al., 2019	2000	15	10	0.6	0.469734	0.200385	0.273386	0.295686	0.309798
BRIE2	Zhang et al., 2019	5000	10	9	0.9	0.48063	0.22132	0.283473	0.252369	0.309448
BRIE2	Zhang et al., 2019	2000	40	7	1	0.478814	0.243227	0.295016	0.22004	0.309274
BRIE2	Zhang et al., 2019	all	20	15	0.6	0.437651	0.210668	0.272601	0.315835	0.309189
BRIE2	Zhang et al., 2019	all	20	15	0.9	0.476392	0.226384	0.286458	0.247399	0.309158
BRIE2	Zhang et al., 2019	all	30	15	0.7	0.460048	0.212871	0.273316	0.289918	0.309038
BRIE2	Zhang et al., 2019	5000	15	7	0.8	0.498184	0.227784	0.301975	0.208129	0.309018
BRIE2	Zhang et al., 2019	5000	10	10	0.9	0.475787	0.217776	0.245473	0.296845	0.30897
BRIE2	Zhang et al., 2019	5000	40	9	1	0.468523	0.197273	0.28634	0.282349	0.308621
BRIE2	Zhang et al., 2019	all	20	9	0.9	0.487288	0.236309	0.280746	0.228338	0.30817
BRIE2	Zhang et al., 2019	all	30	10	0.8	0.464891	0.213694	0.288074	0.265146	0.307952
BRIE2	Zhang et al., 2019	2000	20	7	0.6	0.447337	0.193379	0.267778	0.322936	0.307857
BRIE2	Zhang et al., 2019	2000	30	5	0.8	0.489709	0.23584	0.278627	0.227238	0.307854
BRIE2	Zhang et al., 2019	2000	15	7	1.1	0.501816	0.266452	0.284987	0.17718	0.307609
BRIE2	Zhang et al., 2019	all	40	5	1	0.52845	0.288282	0.350491	0.063039	0.307566
BRIE2	Zhang et al., 2019	all	15	10	0.8	0.485472	0.252054	0.306631	0.185362	0.30738
BRIE2	Zhang et al., 2019	2000	30	5	1.1	0.503027	0.259006	0.286658	0.180481	0.307293
BRIE2	Zhang et al., 2019	5000	40	10	0.7	0.466102	0.213305	0.293614	0.255912	0.307233
BRIE2	Zhang et al., 2019	5000	40	5	1.1	0.531477	0.291167	0.33067	0.0738862	0.3068
BRIE2	Zhang et al., 2019	all	40	20	1	0.459443	0.212566	0.262138	0.292877	0.306756
BRIE2	Zhang et al., 2019	all	40	10	1.1	0.483051	0.228594	0.289164	0.225555	0.306591
BRIE2	Zhang et al., 2019	2000	15	5	1.1	0.495157	0.261266	0.30075	0.167327	0.306125
BRIE2	Zhang et al., 2019	all	15	9	0.7	0.510896	0.265091	0.325339	0.12289	0.306054
BRIE2	Zhang et al., 2019	2000	15	7	0.9	0.464286	0.212402	0.267045	0.279799	0.305883
BRIE2	Zhang et al., 2019	all	10	10	0.9	0.489104	0.255155	0.306051	0.172477	0.305697
BRIE2	Zhang et al., 2019	2000	20	7	0.9	0.487893	0.24928	0.264505	0.220981	0.305665
BRIE2	Zhang et al., 2019	all	15	5	0.9	0.512712	0.282675	0.326266	0.100489	0.305536
BRIE2	Zhang et al., 2019	5000	15	7	1.1	0.506659	0.256381	0.30559	0.152987	0.305404
BRIE2	Zhang et al., 2019	2000	40	7	0.7	0.464286	0.202257	0.286192	0.268315	0.305262
BRIE2	Zhang et al., 2019	5000	40	20	0.6	0.449758	0.212875	0.259153	0.298753	0.305135
BRIE2	Zhang et al., 2019	5000	20	5	0.7	0.493341	0.246354	0.299815	0.180325	0.304959
BRIE2	Zhang et al., 2019	5000	15	9	0.6	0.469128	0.209068	0.302211	0.238759	0.304791
BRIE2	Zhang et al., 2019	all	30	9	0.9	0.501816	0.229672	0.278721	0.208171	0.304595
BRIE2	Zhang et al., 2019	5000	40	7	0.9	0.470944	0.19204	0.299862	0.254674	0.30438
BRIE2	Zhang et al., 2019	all	10	9	0.7	0.496368	0.23751	0.313469	0.168776	0.304031
BRIE2	Zhang et al., 2019	2000	20	7	1.1	0.486683	0.245875	0.261368	0.222118	0.304011
BRIE2	Zhang et al., 2019	2000	15	5	0.8	0.476998	0.199831	0.288987	0.24986	0.303919
BRIE2	Zhang et al., 2019	5000	30	15	0.7	0.464891	0.22022	0.275483	0.254496	0.303773
BRIE2	Zhang et al., 2019	5000	15	7	0.6	0.463075	0.200513	0.291181	0.260318	0.303772
BRIE2	Zhang et al., 2019	5000	40	20	0.7	0.44431	0.208897	0.245253	0.314669	0.303282
BRIE2	Zhang et al., 2019	5000	15	10	0.6	0.461259	0.20542	0.270711	0.274553	0.302986
BRIE2	Zhang et al., 2019	5000	20	10	0.6	0.46368	0.199657	0.28925	0.25931	0.302974
BRIE2	Zhang et al., 2019	all	20	20	0.7	0.458838	0.213726	0.263862	0.275009	0.302859
BRIE2	Zhang et al., 2019	all	30	15	0.6	0.427966	0.203431	0.270863	0.309009	0.302817
BRIE2	Zhang et al., 2019	all	30	15	0.8	0.475182	0.213231	0.289097	0.232733	0.30256
BRIE2	Zhang et al., 2019	all	20	10	1.1	0.492131	0.259002	0.277252	0.181514	0.302475
BRIE2	Zhang et al., 2019	all	30	20	0.6	0.43523	0.207965	0.272414	0.294138	0.302437
BRIE2	Zhang et al., 2019	5000	30	9	0.8	0.489709	0.213798	0.300092	0.205713	0.302328
BRIE2	Zhang et al., 2019	2000	30	5	0.7	0.47155	0.194193	0.280641	0.259433	0.301454
BRIE2	Zhang et al., 2019	5000	40	10	0.8	0.466707	0.216972	0.287982	0.233626	0.301322
BRIE2	Zhang et al., 2019	all	30	9	0.8	0.476998	0.216959	0.298425	0.212898	0.30132
BRIE2	Zhang et al., 2019	5000	40	10	1.1	0.466102	0.210766	0.270286	0.257343	0.301124
BRIE2	Zhang et al., 2019	all	40	15	0.9	0.472155	0.211754	0.291178	0.229326	0.301103
BRIE2	Zhang et al., 2019	5000	40	15	0.8	0.459443	0.210163	0.254948	0.279713	0.301067
BRIE2	Zhang et al., 2019	5000	20	9	0.6	0.461259	0.19466	0.294729	0.252999	0.300912
BRIE2	Zhang et al., 2019	5000	30	10	0.7	0.467918	0.204483	0.27715	0.253079	0.300658
BRIE2	Zhang et al., 2019	all	15	10	0.7	0.483051	0.244147	0.283684	0.191049	0.300483
BRIE2	Zhang et al., 2019	all	40	15	0.6	0.429177	0.204331	0.27172	0.29549	0.30018
BRIE2	Zhang et al., 2019	2000	30	9	0.8	0.460654	0.196226	0.270158	0.273624	0.300166
BRIE2	Zhang et al., 2019	2000	10	5	0.8	0.473366	0.207026	0.275346	0.243983	0.29993
BRIE2	Zhang et al., 2019	all	30	9	1	0.492736	0.222961	0.275333	0.208536	0.299892
BRIE2	Zhang et al., 2019	all	15	15	0.6	0.433414	0.204228	0.265705	0.295006	0.299588
BRIE2	Zhang et al., 2019	2000	15	9	0.6	0.459443	0.188943	0.265672	0.281877	0.298984
BRIE2	Zhang et al., 2019	all	15	20	0.6	0.455206	0.204318	0.263417	0.272298	0.29881
BRIE2	Zhang et al., 2019	2000	10	10	1	0.465496	0.212772	0.224576	0.291986	0.298708
BRIE2	Zhang et al., 2019	2000	40	10	0.6	0.449153	0.191188	0.253339	0.299082	0.29819
BRIE2	Zhang et al., 2019	2000	15	5	0.9	0.476392	0.199366	0.281248	0.235149	0.298039
BRIE2	Zhang et al., 2019	2000	30	10	0.7	0.447942	0.191966	0.254262	0.296325	0.297624
BRIE2	Zhang et al., 2019	all	20	10	0.9	0.501816	0.241678	0.294281	0.152088	0.297466
BRIE2	Zhang et al., 2019	5000	40	10	0.6	0.460048	0.202567	0.284792	0.24215	0.29739
BRIE2	Zhang et al., 2019	5000	20	10	1.1	0.478208	0.222445	0.260103	0.227562	0.29708
BRIE2	Zhang et al., 2019	5000	20	10	0.7	0.46247	0.202686	0.262749	0.26007	0.296994
BRIE2	Zhang et al., 2019	5000	30	10	0.8	0.463075	0.197152	0.277633	0.249151	0.296753
BRIE2	Zhang et al., 2019	2000	20	5	0.6	0.469734	0.19332	0.268399	0.255448	0.296725
BRIE2	Zhang et al., 2019	2000	20	7	1	0.479419	0.247356	0.277504	0.18247	0.296687
BRIE2	Zhang et al., 2019	2000	20	10	0.7	0.449153	0.19592	0.259146	0.280903	0.29628
BRIE2	Zhang et al., 2019	all	15	20	0.7	0.455206	0.202843	0.259006	0.267592	0.296162
BRIE2	Zhang et al., 2019	5000	30	15	0.8	0.460654	0.210477	0.259611	0.253727	0.296117
BRIE2	Zhang et al., 2019	2000	30	7	1.1	0.49092	0.238949	0.278292	0.175768	0.295982
BRIE2	Zhang et al., 2019	all	10	15	0.6	0.458232	0.210444	0.269903	0.243616	0.295549
BRIE2	Zhang et al., 2019	all	15	10	0.9	0.492131	0.231803	0.29024	0.167178	0.295338
BRIE2	Zhang et al., 2019	all	40	20	0.9	0.4546	0.201052	0.251118	0.273921	0.295173
BRIE2	Zhang et al., 2019	2000	10	9	0.6	0.457627	0.192007	0.249813	0.280516	0.294991
BRIE2	Zhang et al., 2019	2000	10	5	0.6	0.464891	0.19899	0.269565	0.246126	0.294893
BRIE2	Zhang et al., 2019	2000	15	7	0.7	0.457022	0.19038	0.260254	0.27167	0.294832
BRIE2	Zhang et al., 2019	2000	30	5	1	0.493947	0.250027	0.287092	0.147946	0.294753
BRIE2	Zhang et al., 2019	2000	10	5	0.7	0.464286	0.198361	0.268977	0.246749	0.294593
BRIE2	Zhang et al., 2019	5000	15	10	1.1	0.48063	0.224672	0.255051	0.216742	0.294274
BRIE2	Zhang et al., 2019	2000	30	9	1.1	0.461864	0.199036	0.242436	0.273603	0.294235
BRIE2	Zhang et al., 2019	2000	20	7	0.8	0.453995	0.192287	0.249845	0.280174	0.294075
BRIE2	Zhang et al., 2019	5000	15	9	0.8	0.484262	0.22125	0.29083	0.179822	0.294041
BRIE2	Zhang et al., 2019	2000	15	9	1	0.477603	0.229722	0.250818	0.217724	0.293967
BRIE2	Zhang et al., 2019	all	20	15	0.8	0.467918	0.205385	0.2813	0.220158	0.29369
BRIE2	Zhang et al., 2019	all	30	10	1.1	0.490315	0.243702	0.2907	0.148927	0.293411
BRIE2	Zhang et al., 2019	2000	40	7	0.8	0.455811	0.194335	0.275291	0.248059	0.293374
BRIE2	Zhang et al., 2019	2000	15	15	0.6	0.443705	0.183318	0.232119	0.314292	0.293358
BRIE2	Zhang et al., 2019	all	20	20	0.8	0.463075	0.212396	0.273965	0.22376	0.293299
BRIE2	Zhang et al., 2019	5000	15	7	1	0.493341	0.237562	0.285506	0.156267	0.293169
BRIE2	Zhang et al., 2019	2000	30	9	0.9	0.455206	0.190249	0.259858	0.266731	0.293011
BRIE2	Zhang et al., 2019	2000	15	15	0.7	0.441283	0.181346	0.231922	0.317436	0.292997
BRIE2	Zhang et al., 2019	2000	30	9	1	0.461259	0.205121	0.257655	0.247924	0.29299
BRIE2	Zhang et al., 2019	all	30	20	0.8	0.447942	0.191766	0.248156	0.28271	0.292643
BRIE2	Zhang et al., 2019	all	30	9	1.1	0.496368	0.207212	0.289905	0.176608	0.292523
BRIE2	Zhang et al., 2019	2000	20	5	1	0.486077	0.23492	0.27688	0.170519	0.292099
BRIE2	Zhang et al., 2019	5000	40	9	1.1	0.469128	0.20231	0.269435	0.227049	0.291981
BRIE2	Zhang et al., 2019	2000	40	20	0.8	0.452179	0.186043	0.23933	0.289919	0.291868
BRIE2	Zhang et al., 2019	5000	40	20	0.8	0.457627	0.197166	0.24359	0.26779	0.291543
BRIE2	Zhang et al., 2019	all	30	20	0.9	0.45339	0.197932	0.249926	0.264823	0.291518
BRIE2	Zhang et al., 2019	5000	20	15	0.7	0.461259	0.208985	0.262007	0.233587	0.291459
BRIE2	Zhang et al., 2019	2000	30	15	0.7	0.453995	0.198038	0.247933	0.264448	0.291103
BRIE2	Zhang et al., 2019	5000	15	20	0.6	0.446126	0.206912	0.24662	0.264448	0.291027
BRIE2	Zhang et al., 2019	2000	40	15	0.7	0.45339	0.196295	0.248842	0.265379	0.290976
BRIE2	Zhang et al., 2019	all	40	20	0.7	0.419492	0.193874	0.258182	0.291777	0.290831
BRIE2	Zhang et al., 2019	5000	15	9	0.7	0.484867	0.200985	0.295801	0.181564	0.290804
BRIE2	Zhang et al., 2019	2000	10	7	1.1	0.507869	0.268319	0.290013	0.0968912	0.290773
BRIE2	Zhang et al., 2019	2000	40	10	1	0.449153	0.202719	0.24509	0.264797	0.29044
BRIE2	Zhang et al., 2019	5000	15	10	1	0.485472	0.207138	0.270201	0.197659	0.290118
BRIE2	Zhang et al., 2019	2000	40	20	0.7	0.449153	0.183155	0.235434	0.292339	0.29002
BRIE2	Zhang et al., 2019	5000	10	5	0.6	0.510896	0.234554	0.29431	0.11995	0.289927
BRIE2	Zhang et al., 2019	2000	30	15	0.6	0.452785	0.198029	0.248483	0.259465	0.28969
BRIE2	Zhang et al., 2019	all	15	20	0.8	0.452785	0.196856	0.245165	0.263813	0.289655
BRIE2	Zhang et al., 2019	5000	20	9	1.1	0.476392	0.231322	0.258441	0.191708	0.289466
BRIE2	Zhang et al., 2019	2000	15	9	0.7	0.453995	0.18921	0.241277	0.272673	0.289289
BRIE2	Zhang et al., 2019	2000	40	10	0.8	0.450363	0.186724	0.255253	0.264781	0.28928
BRIE2	Zhang et al., 2019	2000	20	5	0.8	0.457627	0.202457	0.264438	0.232388	0.289228
BRIE2	Zhang et al., 2019	5000	30	5	1.1	0.527845	0.288313	0.327555	0.0111759	0.288722
BRIE2	Zhang et al., 2019	2000	30	7	1	0.450363	0.190263	0.253098	0.261022	0.288687
BRIE2	Zhang et al., 2019	2000	10	5	0.9	0.478208	0.225634	0.259694	0.190076	0.288403
BRIE2	Zhang et al., 2019	2000	20	7	0.7	0.446731	0.179402	0.250473	0.275823	0.288107
BRIE2	Zhang et al., 2019	2000	20	10	0.9	0.455206	0.193619	0.232	0.271534	0.28809
BRIE2	Zhang et al., 2019	5000	40	10	0.9	0.46247	0.196821	0.2676	0.225332	0.288056
BRIE2	Zhang et al., 2019	all	15	15	0.7	0.463075	0.201009	0.275277	0.2126	0.28799
BRIE2	Zhang et al., 2019	5000	40	10	1	0.469128	0.213281	0.275704	0.19281	0.287731
BRIE2	Zhang et al., 2019	all	10	10	0.8	0.489104	0.238391	0.294178	0.12714	0.287203
BRIE2	Zhang et al., 2019	5000	30	15	0.6	0.421913	0.188361	0.246581	0.291623	0.287119
BRIE2	Zhang et al., 2019	5000	40	20	1	0.456416	0.201022	0.243798	0.24644	0.286919
BRIE2	Zhang et al., 2019	5000	30	20	0.7	0.452179	0.18888	0.24121	0.265295	0.286891
BRIE2	Zhang et al., 2019	2000	30	7	0.7	0.449153	0.185587	0.275541	0.237034	0.286829
BRIE2	Zhang et al., 2019	2000	30	10	1	0.457627	0.188519	0.252473	0.248372	0.286748
BRIE2	Zhang et al., 2019	2000	15	7	0.6	0.447942	0.180152	0.252383	0.266085	0.286641
BRIE2	Zhang et al., 2019	2000	30	20	0.7	0.449153	0.181552	0.235353	0.279398	0.286364
BRIE2	Zhang et al., 2019	5000	20	20	0.7	0.441889	0.197324	0.245627	0.259719	0.28614
BRIE2	Zhang et al., 2019	2000	15	10	0.7	0.452785	0.19997	0.237672	0.252509	0.285734
BRIE2	Zhang et al., 2019	5000	20	10	0.8	0.475182	0.205584	0.263995	0.197774	0.285634
BRIE2	Zhang et al., 2019	5000	30	20	0.6	0.451574	0.215225	0.253046	0.222671	0.285629
BRIE2	Zhang et al., 2019	5000	30	9	0.9	0.48184	0.203424	0.271277	0.185315	0.285464
BRIE2	Zhang et al., 2019	2000	30	10	0.8	0.452179	0.185046	0.250481	0.252654	0.28509
BRIE2	Zhang et al., 2019	2000	10	7	0.7	0.476392	0.221788	0.250225	0.191407	0.284953
BRIE2	Zhang et al., 2019	all	40	20	1.1	0.447337	0.188974	0.239319	0.264021	0.284913
BRIE2	Zhang et al., 2019	all	30	20	1	0.447942	0.189326	0.245112	0.256964	0.284836
BRIE2	Zhang et al., 2019	5000	10	20	0.6	0.451574	0.181517	0.258971	0.24618	0.28456
BRIE2	Zhang et al., 2019	5000	15	7	0.7	0.464286	0.186051	0.28885	0.197415	0.28415
BRIE2	Zhang et al., 2019	2000	15	5	0.6	0.457627	0.18579	0.25891	0.234212	0.284135
BRIE2	Zhang et al., 2019	5000	40	20	0.9	0.453995	0.196314	0.24198	0.24384	0.284032
BRIE2	Zhang et al., 2019	2000	40	9	1.1	0.457627	0.18602	0.262969	0.22782	0.283609
BRIE2	Zhang et al., 2019	all	10	20	0.6	0.452785	0.192297	0.248185	0.238976	0.283061
BRIE2	Zhang et al., 2019	2000	20	10	0.8	0.447942	0.175614	0.239331	0.268886	0.282943
BRIE2	Zhang et al., 2019	all	10	20	0.7	0.447942	0.195496	0.238002	0.249963	0.282851
BRIE2	Zhang et al., 2019	2000	20	5	0.9	0.461864	0.190674	0.248394	0.229946	0.28272
BRIE2	Zhang et al., 2019	2000	20	15	0.6	0.447942	0.190731	0.237944	0.254075	0.282673
BRIE2	Zhang et al., 2019	5000	20	7	0.8	0.46368	0.179129	0.27901	0.208163	0.282496
BRIE2	Zhang et al., 2019	2000	15	15	1	0.438862	0.180403	0.215397	0.294073	0.282184
BRIE2	Zhang et al., 2019	all	20	10	1	0.480024	0.241038	0.287681	0.11965	0.282098
BRIE2	Zhang et al., 2019	5000	30	9	1	0.449758	0.186996	0.258671	0.231221	0.281662
BRIE2	Zhang et al., 2019	all	40	15	1	0.491525	0.227154	0.277771	0.129188	0.28141
BRIE2	Zhang et al., 2019	2000	30	10	0.9	0.452785	0.199613	0.238063	0.234724	0.281296
BRIE2	Zhang et al., 2019	2000	20	10	0.6	0.448547	0.180751	0.247005	0.24884	0.281286
BRIE2	Zhang et al., 2019	all	10	10	0.6	0.478208	0.237064	0.306102	0.103191	0.281141
BRIE2	Zhang et al., 2019	2000	40	10	1.1	0.450969	0.180093	0.252242	0.240007	0.280828
BRIE2	Zhang et al., 2019	all	15	9	0.9	0.503632	0.246173	0.306765	0.0667216	0.280823
BRIE2	Zhang et al., 2019	2000	10	9	1	0.47276	0.21788	0.241265	0.189613	0.280379
BRIE2	Zhang et al., 2019	5000	20	9	0.8	0.476392	0.199336	0.268213	0.177271	0.280303
BRIE2	Zhang et al., 2019	all	40	9	1.1	0.478814	0.217027	0.271329	0.15383	0.28025
BRIE2	Zhang et al., 2019	all	20	20	0.6	0.41707	0.188723	0.254301	0.260387	0.280121
BRIE2	Zhang et al., 2019	2000	40	20	0.9	0.450363	0.188653	0.239302	0.240461	0.279695
BRIE2	Zhang et al., 2019	5000	15	9	0.9	0.477603	0.210756	0.280112	0.149349	0.279455
BRIE2	Zhang et al., 2019	5000	10	5	0.7	0.486077	0.226591	0.280152	0.124894	0.279429
BRIE2	Zhang et al., 2019	5000	10	9	1	0.479419	0.224784	0.272796	0.139903	0.279226
BRIE2	Zhang et al., 2019	5000	10	9	0.6	0.455811	0.197467	0.267193	0.196123	0.279149
BRIE2	Zhang et al., 2019	2000	15	9	1.1	0.475787	0.22052	0.25021	0.170011	0.279132
BRIE2	Zhang et al., 2019	5000	10	10	0.8	0.476998	0.210702	0.254138	0.173641	0.27887
BRIE2	Zhang et al., 2019	all	20	10	0.8	0.486683	0.246478	0.287467	0.0934902	0.278529
BRIE2	Zhang et al., 2019	2000	10	9	0.8	0.447942	0.167909	0.238115	0.258832	0.2782
[truncated: 14,201 more rows]
